# Supplementary material for: Predicting congenital renal tract malformation genes using machine learning
Source: Sci Rep. 2023 Aug 14;13:13204. doi: 10.1038/s41598-023-38110-z (PMC10425350; doi:10.1038/s41598-023-38110-z)
Supplement: Supplementary file 1 — Supplementary Tables. [file 41598_2023_38110_MOESM1_ESM.xlsx]

## Sheet: S1 RTM gene dataset
Table S1: RTM gene dataset
Gene_Symbol	Gene_Name	Associated MP Terms	MGI_ID	Ensembl_ID	Longest_TrasncriptID	UniProt_ID	UniProt_Accession	Chromosome	Gene_Length	GC_content	Transcript_count	ExonCount	ExonLength	IntronLength	ProteinLength	MW	Aliphatic	Aromatic	Non-polar	Polar	Charged	Basic	Acidic	A	C	D	E	F	G	H	I	K	L	M	N	P	Q	R	S	T	V	W	Y	GlycoProtein	Phosphoprotein	Acetylation	Transcription	SignalPeptide	ec1
Cdh4	cadherin 4	MP:0002135, MP:0003942	MGI:99218	ENSMUSG00000000305	ENSMUST00000000314	P39038	CADH4_MOUSE	2	456943	49.53	6	16	6388	450555	913	100030	29.244	8.324	53.231	46.769	22.782	9.529	13.253	7.448	0.767	7.338	5.915	2.629	7.01	1.424	5.696	3.067	7.448	2.629	5.805	6.681	4.162	5.038	6.681	7.338	8.653	0.876	3.395	1	0	0	0	1	0
Mmp14	matrix metallopeptidase 14 (membrane-inserted)	MP:0002135, MP:0003942	MGI:101900	ENSMUSG00000000957	ENSMUST00000225641	P53690	MMP14_MOUSE	14	13753	53.13	7	10	3238	10515	582	65919	24.399	14.948	57.56	42.44	25.43	13.918	11.512	7.388	0.859	5.155	6.357	6.357	8.935	2.062	3.952	5.67	7.732	2.749	3.952	7.732	3.436	6.186	5.155	4.467	5.326	2.405	4.124	0	1	0	0	1	0
Slc19a1	solute carrier family 19 (folate transporter), member 1	MP:0002135, MP:0003942	MGI:103182	ENSMUSG00000001436	ENSMUST00000131031	P41438	S19A1_MOUSE	10	28762	52.38	9	3	685	28077	512	58150.2	34.766	14.062	61.719	38.281	17.969	10.742	7.227	7.031	2.734	3.516	3.711	6.445	5.078	1.562	4.688	2.539	14.844	2.539	1.367	4.102	5.078	6.641	8.789	5.078	8.203	1.953	4.102	0	1	1	0	0	0
Akr1b3	aldo-keto reductase family 1, member B3 (aldose reductase)	MP:0002135	MGI:1353494	ENSMUSG00000001642	ENSMUST00000102980	P45376	ALDR_MOUSE	6	15045	49.81	6	10	1387	13658	316	35732.2	30.38	11.709	55.063	44.937	25.633	13.924	11.709	6.329	1.899	6.013	5.696	3.481	4.747	2.532	5.38	8.228	10.127	1.899	4.114	6.962	4.43	3.165	5.38	5.38	8.544	1.899	3.797	0	1	1	0	0	1
Shh	sonic hedgehog	MP:0000534, MP:0003942, MP:0003630	MGI:98297	ENSMUSG00000002633	ENSMUST00000002708	Q62226	SHH_MOUSE	5	10442	55.67	1	3	2847	7595	437	47773.5	32.494	11.67	57.437	42.563	27.002	15.789	11.213	11.67	1.602	4.805	6.407	3.204	8.924	3.89	3.432	4.577	11.442	1.373	2.288	5.263	1.831	7.323	6.178	5.263	5.95	1.373	3.204	1	0	0	0	1	0
Ddr1	discoidin domain receptor family, member 1	MP:0002135	MGI:99216	ENSMUSG00000003534	ENSMUST00000117301	Q03146	DDR1_MOUSE	17	23055	53	12	19	3874	19181	911	101161	28.321	10.867	59.495	40.505	23.052	12.075	10.977	6.806	1.976	5.818	5.159	3.622	9.111	2.086	3.183	2.415	11.636	2.634	2.854	8.672	4.061	7.574	6.037	4.501	6.696	2.195	2.964	1	1	0	0	1	0
Nfat5	nuclear factor of activated T cells 5	MP:0002135	MGI:1859333	ENSMUSG00000003847	ENSMUST00000133026	Q9WV30	NFAT5_MOUSE	8	86048	38.09	14	16	13443	72605	1534	165800	22.099	5.932	43.677	56.323	14.993	6.975	8.018	5.737	1.108	3.194	4.824	3.194	5.411	1.63	4.172	3.129	6.649	3.129	5.606	7.627	14.276	2.216	14.342	7.106	5.541	0.13	0.978	0	1	1	1	0	0
Pax2	paired box 2	MP:0002135, MP:0000534, MP:0003942	MGI:97486	ENSMUSG00000004231	ENSMUST00000174490	P32114	PAX2_MOUSE	19	81827	49.47	3	10	4358	77469	414	44579.8	25.121	10.386	53.623	46.377	22.464	13.043	9.42	7.005	0.966	4.831	4.589	2.174	9.662	3.382	4.106	3.382	5.797	1.449	3.623	9.42	3.865	6.28	10.386	6.039	8.213	0.725	4.106	0	1	0	1	0	0
Trpv1	transient receptor potential cation channel, subfamily V, member 1	MP:0002135	MGI:1341787	ENSMUSG00000005952	ENSMUST00000102526	Q704Y3	TRPV1_MOUSE	11	26951	48.35	5	16	3361	23590	839	94976.1	28.486	12.515	54.231	45.769	23.838	12.753	11.085	6.079	2.145	5.244	5.84	5.84	5.483	1.549	4.648	5.84	11.323	2.384	4.768	4.768	3.099	5.364	7.986	6.079	6.436	1.192	3.933	1	1	0	0	0	0
Fgfrl1	fibroblast growth factor receptor-like 1	MP:0003942	MGI:2150920	ENSMUSG00000008090	ENSMUST00000112560	Q91V87	FGRL1_MOUSE	5	14543	55.7	5	6	2318	12225	529	57013.4	26.465	8.129	55.198	44.802	22.495	14.934	7.561	6.616	2.457	4.348	3.214	1.701	9.641	2.647	3.592	5.671	8.507	2.079	2.457	9.074	3.592	6.616	8.885	7.372	7.75	1.89	1.89	1	0	0	0	1	0
Bmp7	bone morphogenetic protein 7	MP:0000534, MP:0003942	MGI:103302	ENSMUSG00000008999	ENSMUST00000009143	P23359	BMP7_MOUSE	2	72310	52.07	2	7	3670	68640	430	49198.8	27.209	15.349	51.86	48.14	26.512	15.581	10.93	7.907	1.628	4.884	6.047	5.814	4.651	4.884	4.186	3.721	9.07	2.558	4.651	5.349	4.884	6.977	8.372	3.721	6.047	1.395	3.256	1	0	0	0	1	0
Sdhb	succinate dehydrogenase complex, subunit B, iron sulfur (Ip)	MP:0002135	MGI:1914930	ENSMUSG00000009863	ENSMUST00000010007	Q9CQA3	SDHB_MOUSE	4	17991	51.24	3	8	1142	16849	282	31813.9	26.95	9.574	55.319	44.681	26.596	15.603	10.993	8.865	4.965	6.383	4.61	2.482	6.028	0.709	5.674	8.865	8.156	3.546	3.191	4.965	4.255	6.028	5.319	5.319	4.255	1.418	4.965	0	0	1	0	0	1
Etv5	ets variant 5	MP:0002135	MGI:1096867	ENSMUSG00000013089	ENSMUST00000079601	Q9CXC9	ETV5_MOUSE	16	58411	46.37	5	13	3975	54436	510	57711.9	19.02	13.333	54.314	45.686	25.882	12.745	13.137	5.49	2.157	5.882	7.255	4.902	6.275	2.941	1.569	4.314	7.843	2.941	1.961	13.529	6.863	5.49	7.647	3.333	4.118	0.784	4.706	0	1	0	0	0	0
Atp6v0d1	ATPase, H+ transporting, lysosomal V0 subunit D1	MP:0002135	MGI:1201778	ENSMUSG00000013160	ENSMUST00000013304	P51863	VA0D1_MOUSE	8	41583	46.34	2	8	1629	39954	351	40301.1	31.624	15.1	56.695	43.305	26.211	11.681	14.53	8.262	2.279	5.983	8.547	7.123	4.558	2.564	6.268	5.128	11.966	1.994	5.128	3.704	3.704	3.989	3.989	4.274	5.128	0.285	5.128	0	1	0	0	0	0
Aldh1a2	aldehyde dehydrogenase family 1, subfamily A2	MP:0002135, MP:0003942	MGI:107928	ENSMUSG00000013584	ENSMUST00000034723	Q62148	AL1A2_MOUSE	9	80455	42.11	1	14	2264	78191	518	56625.9	30.502	9.459	57.915	42.085	22.78	11.197	11.583	9.266	1.737	4.44	7.143	5.212	9.073	0.772	6.95	5.985	7.143	2.703	4.44	5.212	4.247	4.44	5.405	5.212	7.143	1.158	2.317	0	1	0	0	0	1
Bicc1	BicC family RNA binding protein 1	MP:0002135, MP:0003942	MGI:1933388	ENSMUSG00000014329	ENSMUST00000143791	Q99MQ1	BICC1_MOUSE	10	236869	44.11	4	21	5431	231438	977	105037	27.021	7.267	49.642	50.358	22.62	13.204	9.417	8.291	1.228	3.787	5.629	2.252	7.165	2.764	4.094	6.244	9.621	3.173	4.504	6.551	4.606	4.197	12.487	6.141	5.015	0.614	1.638	0	1	1	0	0	0
Gata2	GATA binding protein 2	MP:0002135	MGI:95662	ENSMUSG00000015053	ENSMUST00000170089	O09100	GATA2_MOUSE	6	13142	56.49	5	6	3135	10007	480	50467.9	23.125	12.5	56.667	43.333	20.833	15.417	5.417	11.25	2.708	2.292	3.125	2.5	10.208	6.25	1.042	4.583	7.083	2.917	3.333	11.458	2.5	4.583	11.042	5.625	3.75	1.042	2.708	0	1	0	1	0	0
Lrrk2	leucine-rich repeat kinase 2	MP:0002135	MGI:1913975	ENSMUSG00000036273	ENSMUST00000060642	Q5S006	LRRK2_MOUSE	15	142946	40.48	6	51	8275	134671	2527	284732	32.173	9.854	52.671	47.329	26.316	14.246	12.07	5.698	2.77	4.788	7.281	3.72	4.828	3.166	5.659	6.688	14.484	2.454	4.63	3.759	4.195	4.393	8.231	3.957	6.332	1.029	1.939	0	1	0	0	0	0
Gata3	GATA binding protein 3	MP:0003942	MGI:95663	ENSMUSG00000015619	ENSMUST00000102976	P23772	GATA3_MOUSE	2	32957	48.26	6	6	3215	29742	443	47967.9	19.187	13.544	50.113	49.887	22.348	16.704	5.643	5.869	2.709	2.935	2.709	2.257	8.126	6.998	1.58	4.74	7.901	2.709	3.837	10.835	2.709	4.966	13.77	7.223	3.837	1.129	3.16	0	1	0	1	0	0
Wnt11	wingless-type MMTV integration site family, member 11	MP:0002135, MP:0003942	MGI:101948	ENSMUSG00000015957	ENSMUST00000067495	P48615	WNT11_MOUSE	7	20084	53.8	6	7	3451	16633	354	39135.3	26.836	9.04	54.52	45.48	25.706	17.232	8.475	8.757	7.345	4.237	4.237	1.412	7.345	3.107	1.977	6.215	9.887	2.825	3.39	4.237	3.672	7.91	7.345	5.367	6.215	1.412	3.107	1	0	0	0	1	0
Wt1	WT1 transcription factor	MP:0002135, MP:0003942	MGI:98968	ENSMUSG00000016458	ENSMUST00000143043	P22561	WT1_MOUSE	2	47088	45.81	8	10	3090	43998	449	49246.3	17.817	14.254	51.67	48.33	22.94	16.258	6.682	6.682	3.563	2.895	3.786	4.232	9.577	5.791	1.336	4.454	6.236	2.45	2.673	9.8	6.236	6.013	10.245	6.236	3.563	1.114	3.118	0	0	0	1	0	0
Etv4	ets variant 4	MP:0002135, MP:0000534, MP:0003942	MGI:99423	ENSMUSG00000017724	ENSMUST00000107176	P28322	ETV4_MOUSE	11	15630	52.12	12	13	2377	13253	485	54008.2	20	14.021	54.845	45.155	24.948	12.371	12.577	6.186	1.649	5.361	7.216	4.742	8.866	3.299	2.268	3.918	7.423	2.062	1.443	11.546	7.01	5.155	9.485	2.268	4.124	0.825	5.155	0	1	0	1	0	0
Dbndd2	dysbindin (dystrobrevin binding protein 1) domain containing 2	MP:0000538	MGI:106562	ENSMUSG00000017734	ENSMUST00000109349	Q9CRD4	DBND2_MOUSE	2	7214	50.44	6	4	3597	3617	158	17193.6	21.519	5.696	44.937	55.063	29.114	8.228	20.886	4.43	1.266	10.759	10.127	3.797	6.329	1.899	2.532	0.633	10.127	1.899	2.532	10.127	5.696	5.696	13.291	4.43	4.43	0	0	0	1	0	0	0	0
Mapt	microtubule-associated protein tau	MP:0002135	MGI:97180	ENSMUSG00000018411	ENSMUST00000106992	P10637	TAU_MOUSE	11	100701	49.31	12	10	5253	95448	733	76243.4	21.965	4.093	47.476	52.524	26.876	14.188	12.688	8.186	0.819	5.593	7.094	0.955	10.232	2.319	2.592	7.776	5.321	1.091	1.91	11.596	5.321	4.093	10.914	7.503	5.866	0.273	0.546	1	1	1	0	0	0
Wnt9b	wingless-type MMTV integration site family, member 9B	MP:0002135, MP:0003942	MGI:1197020	ENSMUSG00000018486	ENSMUST00000018630	O35468	WNT9B_MOUSE	11	22458	51.79	1	4	4518	17940	359	38981.9	29.248	9.192	57.939	42.061	22.841	15.32	7.521	12.535	6.964	3.343	4.178	3.064	8.357	1.95	0.279	5.014	11.421	1.114	1.393	5.014	5.292	8.357	7.242	5.292	5.014	1.671	2.507	1	0	0	0	1	0
Cldn7	claudin 7	MP:0002135	MGI:1859285	ENSMUSG00000018569	ENSMUST00000108596	Q9Z261	CLD7_MOUSE	11	3107	58.48	5	4	664	2443	211	22359.4	34.597	9.953	68.72	31.28	11.848	7.583	4.265	12.796	3.318	2.37	1.896	3.318	10.427	0.474	5.213	4.739	9.953	7.109	2.37	3.791	3.318	2.37	9.005	4.739	6.635	2.37	3.791	0	1	0	0	0	0
Lhx1	LIM homeobox protein 1	MP:0002135, MP:0000534, MP:0000538, MP:0003942	MGI:99783	ENSMUSG00000018698	ENSMUST00000018842	P63006	LHX1_MOUSE	11	7252	52.99	4	5	3846	3406	406	44780.3	20.69	11.084	51.232	48.768	25.862	14.778	11.084	6.404	3.941	5.419	5.665	4.926	7.635	3.202	2.217	5.172	7.882	1.97	4.68	9.113	4.187	6.404	10.345	3.695	4.187	0.739	2.217	0	1	0	1	0	0
Myh11	myosin, heavy polypeptide 11, smooth muscle	MP:0002135, MP:0000538	MGI:102643	ENSMUSG00000018830	ENSMUST00000090287	O08638	MYH11_MOUSE	16	96838	46.53	4	41	6549	90289	1972	227028	28.803	6.136	41.937	58.063	36.968	17.748	19.219	9.128	0.761	5.578	13.641	2.84	3.499	1.217	3.702	10.446	11.41	2.535	4.057	1.42	7.759	6.085	5.122	4.158	4.564	0.507	1.572	0	1	0	0	0	0
Egfr	epidermal growth factor receptor	MP:0002135	MGI:95294	ENSMUSG00000020122	ENSMUST00000020329	Q01279	EGFR_MOUSE	11	165956	41.94	5	28	10208	155748	1210	134853	26.694	9.752	54.545	45.455	23.967	12.893	11.074	5.702	4.959	4.793	6.281	2.81	7.107	2.479	6.033	5.207	8.926	2.149	6.033	6.364	4.05	5.207	5.95	5.455	6.033	1.24	3.223	1	1	0	0	1	0
Limk2	LIM motif-containing protein kinase 2	MP:0002135	MGI:1197517	ENSMUSG00000020451	ENSMUST00000101638	O54785	LIMK2_MOUSE	11	64934	48.87	13	16	3514	61420	638	72202.1	26.646	11.129	52.665	47.335	27.743	15.361	12.382	5.486	3.762	5.172	7.21	4.075	5.486	2.821	4.232	6.27	10.502	2.665	2.821	5.799	3.135	6.27	7.68	5.956	6.426	1.097	3.135	0	1	0	0	0	0
Id2	inhibitor of DNA binding 2	MP:0002135, MP:0011487	MGI:96397	ENSMUSG00000020644	ENSMUST00000221761	P41136	ID2_MOUSE	12	3342	47.37	3	4	1969	1373	134	14959.2	28.358	7.463	46.269	53.731	23.881	14.179	9.701	2.985	1.493	6.716	2.985	1.493	2.239	3.731	6.716	6.716	12.687	3.731	5.224	6.716	5.224	3.731	14.179	5.224	5.97	0	2.239	0	1	0	1	0	0
Hnf1b	HNF1 homeobox B	MP:0002135, MP:0003942	MGI:98505	ENSMUSG00000020679	ENSMUST00000021016	P27889	HNF1B_MOUSE	11	55757	47.38	5	9	2759	52998	558	61587.9	23.835	8.961	45.341	54.659	20.789	12.366	8.423	6.272	0.717	3.226	5.197	2.151	5.376	3.943	2.33	4.48	9.677	3.405	5.556	6.989	10.036	3.943	12.366	5.914	5.556	0.896	1.971	0	1	0	1	0	0
Ace	angiotensin I converting enzyme (peptidyl-dipeptidase A) 1	MP:0002135	MGI:87874	ENSMUSG00000020681	ENSMUST00000001963	P09470	ACE_MOUSE	11	22020	52.61	4	25	4906	17114	1312	150918	26.982	15.701	54.726	45.274	24.39	13.034	11.357	7.393	1.143	4.726	6.631	4.573	5.64	3.277	4.116	4.649	10.518	2.363	5.03	6.174	4.726	5.107	6.707	4.421	4.954	3.125	4.726	1	1	0	0	1	0
Tshz3	teashirt zinc finger family member 3	MP:0002135, MP:0000534, MP:0003942	MGI:2442819	ENSMUSG00000021217	ENSMUST00000021641	Q8CGV9	TSH3_MOUSE	7	75436	46.57	2	2	5098	70338	1081	118626	22.572	8.418	43.941	56.059	26.642	14.524	12.118	6.938	1.48	4.163	7.956	2.405	4.255	3.053	3.053	8.603	8.326	2.96	4.44	7.308	4.163	2.868	13.969	6.846	4.255	0.648	2.313	0	1	0	1	0	0
Hhipl1	hedgehog interacting protein-like 1	MP:0002135	MGI:1919265	ENSMUSG00000021260	ENSMUST00000021685	Q14DK5	HIPL1_MOUSE	12	24600	51.9	2	9	5174	19426	791	87527.6	27.307	11.504	59.292	40.708	26.675	15.044	11.631	9.229	3.54	5.689	5.942	4.425	9.987	2.149	2.655	3.161	8.976	1.391	3.413	7.712	2.149	9.735	4.678	3.793	6.448	1.391	3.54	1	0	0	0	1	0
Fgf10	fibroblast growth factor 10	MP:0002135, MP:0000537, MP:0003942	MGI:1099809	ENSMUSG00000021732	ENSMUST00000128103	O35565	FGF10_MOUSE	13	122325	37.11	3	5	685	121640	209	23596.9	22.488	14.354	50.718	49.282	21.531	15.311	6.22	5.742	4.306	1.914	4.306	5.263	6.699	2.871	3.349	7.177	7.656	2.392	7.177	3.349	3.828	5.263	11.005	5.742	5.742	1.914	4.306	1	0	0	0	1	0
Dlg5	discs, large homolog 5 (Drosophila)	MP:0002135, MP:0000534	MGI:1918478	ENSMUSG00000021782	ENSMUST00000073687	E9Q9R9	DLG5_MOUSE	14	111968	49.81	8	31	7784	104184	1921	214386	26.08	7.548	46.174	53.826	30.141	16.346	13.795	6.247	1.666	6.091	7.704	2.186	5.622	2.707	3.956	6.507	10.203	1.822	2.811	6.143	5.726	7.132	10.463	4.685	5.674	0.573	2.082	0	1	0	0	0	0
Bmp4	bone morphogenetic protein 4	MP:0002135, MP:0000534, MP:0011488, MP:0003942	MGI:88180	ENSMUSG00000021835	ENSMUST00000074077	P21275	BMP4_MOUSE	14	7150	53.05	4	4	2064	5086	408	46496.7	25.49	12.745	50	50	28.676	17.402	11.275	5.147	1.961	3.922	7.353	3.186	6.863	5.392	3.922	3.431	9.559	2.206	3.922	6.127	5.147	8.578	7.598	4.657	6.863	1.471	2.696	1	1	0	0	1	0
Wnt5a	wingless-type MMTV integration site family, member 5A	MP:0000538	MGI:98958	ENSMUSG00000021994	ENSMUST00000063465	P22725	WNT5A_MOUSE	14	22699	48.11	6	5	7010	15689	380	42309.4	24.474	11.579	54.737	45.263	23.947	14.737	9.211	7.895	6.316	4.474	4.737	3.947	8.947	2.105	3.421	6.053	6.842	3.158	4.211	2.368	4.737	6.579	7.632	4.737	6.316	1.842	3.684	1	0	0	0	1	0
Tsc22d1	TSC22 domain family, member 1	MP:0002135	MGI:109127	ENSMUSG00000022010	ENSMUST00000110888	P62500	T22D1_MOUSE	14	92805	45.05	16	5	4999	87806	1077	109811	28.784	4.735	52.182	47.818	11.421	5.85	5.571	10.214	0.093	1.671	3.9	1.3	7.892	2.693	3.993	1.764	6.592	1.671	3.714	11.699	11.421	1.393	14.02	7.242	7.985	0.093	0.65	0	1	0	1	0	0
Gdnf	glial cell line derived neurotrophic factor	MP:0002135, MP:0000534, MP:0003942	MGI:107430	ENSMUSG00000022144	ENSMUST00000022744	P48540	GDNF_MOUSE	15	26730	46.03	1	3	3674	23056	211	23662.1	28.91	9.005	51.185	48.815	31.754	18.957	12.796	9.479	3.791	8.057	4.739	3.318	5.687	2.844	3.318	6.161	10.9	1.896	3.318	4.739	2.844	9.953	7.109	3.791	5.213	0.474	2.37	1	0	0	0	1	0
Dab2	disabled 2, mitogen-responsive phosphoprotein	MP:0002135	MGI:109175	ENSMUSG00000022150	ENSMUST00000078019	P98078	DAB2_MOUSE	15	140925	41.15	14	14	3793	137132	766	82311.8	21.671	7.833	49.869	50.131	21.279	10.705	10.574	6.397	0.392	6.266	4.308	4.83	7.05	1.175	3.264	6.789	6.136	1.697	5.614	12.402	6.527	2.742	11.227	5.483	5.875	0.783	1.044	0	1	1	0	0	0
Atp12a	ATPase, H+/K+ transporting, nongastric, alpha polypeptide	MP:0002135	MGI:1926943	ENSMUSG00000022229	ENSMUST00000007340	Q9Z1W8	AT12A_MOUSE	14	23483	45.75	2	23	3950	19533	1035	114727	34.396	9.372	55.845	44.155	22.995	11.691	11.304	8.213	1.256	5.604	5.7	3.961	6.184	1.256	9.565	6.473	8.986	2.415	4.155	3.478	4.155	3.961	6.473	6.377	7.633	1.256	2.899	0	1	0	0	0	0
Angpt1	angiopoietin 1	MP:0002135	MGI:108448	ENSMUSG00000022309	ENSMUST00000022921	O08538	ANGP1_MOUSE	15	252255	37.48	2	9	4260	247995	498	57518.9	22.49	13.052	46.988	53.012	26.305	14.257	12.048	4.418	2.008	3.815	8.233	4.217	7.229	3.414	5.02	6.426	10.241	3.414	7.43	2.209	7.43	4.418	5.622	6.225	2.811	1.606	3.815	1	0	0	0	1	0
Wnt7b	wingless-type MMTV integration site family, member 7B	MP:0002135, MP:0000534, MP:0003942	MGI:98962	ENSMUSG00000022382	ENSMUST00000229495	P28047	WNT7B_MOUSE	15	47037	55.1	6	4	3125	43912	349	39302.1	24.928	12.034	54.441	45.559	25.501	16.619	8.883	8.023	7.163	3.152	5.731	4.298	8.596	2.292	4.011	6.304	6.017	1.719	4.871	2.292	4.585	8.023	4.871	5.731	6.877	2.006	3.438	1	0	0	0	1	0
Upk3a	uroplakin 3A	MP:0002135, MP:0011488, MP:0003630, MP:0001948	MGI:98914	ENSMUSG00000022435	ENSMUST00000023070	Q9JKX8	UPK3A_MOUSE	15	5407	53.19	1	6	1093	4314	287	30990.2	29.617	9.756	58.885	41.115	14.634	5.923	8.711	7.317	2.091	5.575	3.136	4.181	8.014	0.348	3.484	1.742	11.498	2.787	4.181	6.969	4.181	3.833	10.105	8.014	7.317	2.091	3.136	1	0	0	0	1	0
Hoxc10	homeobox C10	MP:0002135	MGI:96192	ENSMUSG00000022484	ENSMUST00000001699	P31257	HXC10_MOUSE	15	5098	47.74	1	2	1909	3189	342	38195.7	19.298	9.064	46.491	53.509	27.778	15.205	12.573	7.31	2.632	2.924	9.649	2.632	5.848	1.462	1.754	7.018	7.602	2.339	6.14	8.772	2.924	6.725	10.819	5.848	2.632	0.877	4.094	0	1	0	1	0	0
Dlg1	discs, large homolog 1 (Drosophila)	MP:0002135, MP:0000534, MP:0003942, MP:0003630	MGI:107231	ENSMUSG00000022770	ENSMUST00000115205	Q811D0	DLG1_MOUSE	16	211687	38.55	15	26	6143	205544	905	100120	27.956	8.84	49.061	50.939	28.177	14.033	14.144	6.077	0.773	5.856	8.287	2.652	6.74	2.652	6.851	6.188	6.961	1.326	4.088	6.077	4.42	5.193	8.95	5.304	8.066	0.442	3.094	0	1	0	0	0	0
Fstl1	follistatin-like 1	MP:0002135, MP:0000534, MP:0003942, MP:0003630	MGI:102793	ENSMUSG00000022816	ENSMUST00000114763	Q62356	FSTL1_MOUSE	16	59642	45.48	6	11	3789	55853	306	34553.9	23.203	10.458	46.732	53.268	31.373	15.686	15.686	6.209	6.536	5.556	10.131	2.941	5.556	2.941	3.922	9.15	7.843	0.654	5.229	3.268	3.922	3.595	6.863	5.882	5.229	1.961	2.614	1	1	0	0	1	0
Adipoq	adiponectin, C1Q and collagen domain containing	MP:0002135	MGI:106675	ENSMUSG00000022878	ENSMUST00000023593	Q60994	ADIPO_MOUSE	16	11493	45.47	2	3	1292	10201	247	26809	24.696	14.17	58.704	41.296	23.077	11.336	11.741	5.668	0.81	6.883	4.858	4.453	13.765	3.239	2.429	5.263	9.312	1.619	4.049	6.883	3.239	2.834	3.644	7.287	7.287	0.81	5.668	1	0	0	0	1	0
Adamts1	a disintegrin-like and metallopeptidase (reprolysin type) with thrombospondin type 1 motif, 1	MP:0002135, MP:0000534, MP:0011487	MGI:109249	ENSMUSG00000022893	ENSMUST00000023610	P97857	ATS1_MOUSE	16	9287	46.73	3	9	4884	4403	968	105801	22.004	10.64	51.963	48.037	25.413	14.773	10.64	6.198	5.062	5.682	4.959	3.616	9.091	3.306	2.893	5.992	7.335	1.86	3.099	6.612	3.822	5.475	8.988	6.715	5.579	1.55	2.169	1	0	0	0	1	0
Faim2	Fas apoptotic inhibitory molecule 2	MP:0002135	MGI:1919643	ENSMUSG00000023011	ENSMUST00000023750	Q8K097	LFG2_MOUSE	15	31154	53.47	6	12	4661	26493	317	35257.9	33.123	17.981	64.669	35.331	13.88	7.886	5.994	8.202	1.893	2.839	3.155	8.517	7.256	2.524	3.47	2.839	13.565	1.577	2.524	5.363	4.101	2.524	6.625	8.202	7.886	1.893	5.047	1	0	0	0	0	0
Aqp2	aquaporin 2	MP:0002135	MGI:1096865	ENSMUSG00000023013	ENSMUST00000023752	P56402	AQP2_MOUSE	15	5493	55.2	1	4	1419	4074	271	28964.6	40.59	11.808	64.945	35.055	16.236	9.225	7.011	12.177	1.476	2.583	4.428	5.535	8.487	2.952	4.428	1.476	14.391	1.107	2.583	4.428	3.321	4.797	8.118	4.797	9.594	1.845	1.476	1	1	0	0	0	0
Crim1	cysteine rich transmembrane BMP regulator 1 (chordin like)	MP:0002135	MGI:1354756	ENSMUSG00000024074	ENSMUST00000112498	Q9JLL0	CRIM1_MOUSE	17	176345	44.43	6	17	5995	170350	1037	114066	21.408	8.39	57.57	42.43	24.494	11.668	12.825	3.761	12.536	5.786	7.04	2.507	7.329	2.314	4.339	4.243	7.04	1.446	3.664	8.775	3.472	5.111	6.557	4.243	6.268	0.868	2.7	1	1	0	0	1	0
Twsg1	twisted gastrulation BMP signaling modulator 1	MP:0002135, MP:0003942	MGI:2137520	ENSMUSG00000024098	ENSMUST00000233580	Q9EP52	TWSG1_MOUSE	17	29255	45.13	4	6	1850	27405	222	24800.6	23.874	11.261	55.405	44.595	22.072	10.811	11.261	4.505	11.261	4.054	7.207	3.604	3.604	4.054	3.604	4.505	9.009	3.604	5.856	5.856	3.153	2.252	9.459	4.054	6.757	1.351	2.252	1	0	0	0	1	0
Six2	sine oculis-related homeobox 2	MP:0002135, MP:0003942	MGI:102778	ENSMUSG00000024134	ENSMUST00000163568	Q62232	SIX2_MOUSE	17	3998	57.38	2	2	2119	1879	296	32717.8	24.324	11.824	50	50	26.689	16.892	9.797	6.757	1.351	2.365	7.432	3.041	7.432	5.068	1.689	5.405	10.811	1.014	4.73	9.122	3.716	6.419	11.824	3.041	5.068	1.689	2.027	0	0	0	0	0	0
Bag6	BCL2-associated athanogene 6	MP:0002135, MP:0003942	MGI:1919439	ENSMUSG00000024392	ENSMUST00000025250	Q9Z1R2	BAG6_MOUSE	17	12145	52.26	16	25	3858	8287	1154	121037	28.51	5.893	57.799	42.201	17.418	8.666	8.752	11.092	0.78	2.773	5.979	2.253	8.839	2.34	2.86	1.127	8.492	2.946	2.86	13.172	7.972	5.199	8.146	5.806	6.066	0.26	1.04	0	1	1	0	0	0
Impa2	inositol (myo)-1(or 4)-monophosphatase 2	MP:0002135	MGI:2149728	ENSMUSG00000024525	ENSMUST00000025403	Q91UZ5	IMPA2_MOUSE	18	33287	48.61	4	8	5054	28233	290	31716.2	34.138	9.655	55.517	44.483	27.241	14.138	13.103	10.69	2.759	5.172	7.931	3.448	7.931	3.448	5.862	3.793	9.31	1.379	1.379	3.103	3.448	6.897	5.517	6.897	8.276	1.034	1.724	0	0	0	0	0	0
Pcsk5	proprotein convertase subtilisin/kexin type 5	MP:0002135	MGI:97515	ENSMUSG00000024713	ENSMUST00000025618	Q04592	PCSK5_MOUSE	19	405314	41.44	5	38	7188	398126	1877	209257	18.061	12.52	51.518	48.482	27.278	14.065	13.213	5.061	10.336	6.446	6.766	2.504	7.991	3.889	2.504	5.328	5.754	1.652	3.783	4.848	3.623	4.848	8.364	5.434	4.742	1.865	4.262	1	0	0	0	1	0
Dpf2	D4, zinc and double PHD fingers family 2	MP:0002135	MGI:109529	ENSMUSG00000024826	ENSMUST00000136983	Q61103	REQU_MOUSE	19	16495	47.68	10	11	3314	13181	391	44229.6	19.949	9.207	46.803	53.197	33.76	17.391	16.368	5.371	5.115	8.951	7.417	1.79	6.138	2.302	2.558	7.928	8.696	1.79	3.325	6.905	3.836	7.161	9.463	2.813	3.325	1.023	4.092	0	1	1	1	0	0
Dkk1	dickkopf WNT signaling pathway inhibitor 1	MP:0002135	MGI:1329040	ENSMUSG00000024868	ENSMUST00000025803	O54908	DKK1_MOUSE	19	3803	45.88	1	4	2427	1376	272	29297.6	25.368	9.926	56.985	43.015	23.529	15.809	7.721	9.191	8.088	2.941	4.779	1.838	10.294	4.412	4.044	5.147	7.353	2.574	4.412	5.147	3.676	6.25	8.088	3.309	4.779	0.368	3.309	1	0	0	0	1	0
Ovol1	ovo like zinc finger 1	MP:0002135	MGI:1330290	ENSMUSG00000024922	ENSMUST00000025861	Q9WTJ2	OVOL1_MOUSE	19	11511	54	2	4	2972	8539	267	30221.7	22.097	11.61	48.689	51.311	30.337	19.85	10.487	4.12	5.993	4.869	5.618	2.996	4.869	5.243	1.124	7.865	9.738	1.873	2.247	7.491	4.494	6.742	8.614	5.618	7.116	0.375	2.996	0	0	0	1	0	0
Pdcd4	programmed cell death 4	MP:0002135	MGI:107490	ENSMUSG00000024975	ENSMUST00000074371	Q61823	PDCD4_MOUSE	19	37630	42.86	6	12	2408	35222	469	51702.2	27.505	7.249	49.467	50.533	30.49	14.072	16.418	5.33	1.493	7.676	8.742	2.132	8.742	1.706	4.691	6.823	10.021	2.132	4.478	4.051	2.559	5.544	8.529	4.478	7.463	0.853	2.559	0	1	1	0	0	0
Cyp26a1	cytochrome P450, family 26, subfamily a, polypeptide 1	MP:0003942	MGI:1096359	ENSMUSG00000024987	ENSMUST00000025946	O55127	CP26A_MOUSE	19	3739	52.71	2	7	1791	1948	497	56177.5	30.584	11.469	57.948	42.052	25.352	14.889	10.463	6.036	2.817	3.823	6.64	5.231	7.445	2.414	5.231	5.433	13.28	2.414	2.817	5.634	3.823	7.042	5.433	4.628	6.036	1.207	2.616	0	0	0	0	0	1
Col17a1	collagen, type XVII, alpha 1	MP:0002135, MP:0002135	MGI:88450	ENSMUSG00000025064	ENSMUST00000026045	Q07563	COHA1_MOUSE	19	45751	51.36	5	54	5588	40163	1470	147975	18.98	6.259	58.571	41.429	17.551	9.796	7.755	5.374	0.612	3.878	3.878	1.497	19.116	1.293	2.789	3.946	7.143	1.837	2.789	13.061	3.333	4.558	11.088	6.667	3.673	0.816	2.653	1	1	0	0	0	0
Gfra1	glial cell line derived neurotrophic factor family receptor alpha 1	MP:0002135, MP:0000534, MP:0003942	MGI:1100842	ENSMUSG00000025089	ENSMUST00000026076	P97785	GFRA1_MOUSE	19	220306	46.01	9	11	4641	215665	468	51752.1	25.427	8.761	50.855	49.145	22.65	12.607	10.043	7.479	6.624	5.556	4.487	3.632	4.274	1.282	2.778	6.41	10.256	2.35	5.983	4.701	3.632	4.915	10.47	6.41	4.915	0.641	3.205	1	0	0	0	1	0
Fgf8	fibroblast growth factor 8	MP:0002135, MP:0003942	MGI:99604	ENSMUSG00000025219	ENSMUST00000111928	P37237	FGF8_MOUSE	19	6118	55.34	6	5	1056	5062	268	30419.7	23.134	10.448	47.761	52.239	29.104	20.522	8.582	6.716	1.493	2.985	5.597	3.731	8.209	2.985	2.239	6.716	8.955	1.866	4.478	5.597	5.97	10.821	6.343	6.343	5.224	0.746	2.985	1	0	0	0	1	0
Cd63	CD63 antigen	MP:0002135	MGI:99529	ENSMUSG00000025351	ENSMUST00000219317	P41731	CD63_MOUSE	10	11834	49.56	6	9	1109	10725	238	25766.7	40.336	9.664	66.807	33.193	15.966	8.403	7.563	10.504	6.303	2.941	4.622	5.462	7.143	0.84	8.824	5.882	10.084	2.941	4.622	1.261	3.782	1.681	4.202	4.622	10.924	0.84	2.521	1	0	0	0	0	0
Gdf11	growth differentiation factor 11	MP:0002135, MP:0000534, MP:0003942	MGI:1338027	ENSMUSG00000025352	ENSMUST00000026408	Q9Z1W4	GDF11_MOUSE	10	9424	51.37	1	3	4062	5362	405	44946.6	28.395	10.864	57.284	42.716	24.691	14.321	10.37	8.642	3.21	4.198	6.173	3.457	7.654	3.21	4.444	4.444	10.37	2.222	2.222	8.148	5.185	6.667	6.667	3.951	4.938	1.728	2.469	1	0	0	0	1	0
Podxl	podocalyxin-like	MP:0002135	MGI:1351317	ENSMUSG00000025608	ENSMUST00000026698	Q9R0M4	PODXL_MOUSE	6	44494	49.39	2	8	5379	39115	503	53389.3	24.652	5.765	44.533	55.467	19.284	8.549	10.736	5.567	1.392	4.573	6.163	1.59	4.771	2.584	3.181	4.175	10.537	1.392	4.175	9.145	4.374	1.789	13.519	14.115	5.368	0.795	0.795	1	1	0	0	1	0
Hspa4l	heat shock protein 4 like	MP:0002135	MGI:107422	ENSMUSG00000025757	ENSMUST00000204702	P48722	HS74L_MOUSE	3	50725	38.16	7	19	9479	41246	838	94382.1	26.969	9.069	48.449	51.551	30.668	15.155	15.513	6.921	1.79	6.444	9.069	3.58	5.012	2.029	5.489	8.831	7.637	2.625	5.251	5.012	4.296	4.296	6.683	4.654	6.921	0.358	3.103	0	1	0	0	0	0
Fam20c	family with sequence similarity 20, member C	MP:0002135	MGI:2136853	ENSMUSG00000025854	ENSMUST00000026972	Q5MJS3	FA20C_MOUSE	5	55564	51.32	6	10	3582	51982	579	65765.9	27.461	12.608	53.713	46.287	30.052	16.926	13.126	8.29	1.9	6.563	6.563	4.318	5.699	3.972	3.972	4.663	10.708	2.073	3.282	7.945	3.109	8.29	6.045	3.8	4.491	1.382	2.936	1	1	0	0	1	0
Rdh10	retinol dehydrogenase 10 (all-trans)	MP:0002135	MGI:1924238	ENSMUSG00000025921	ENSMUST00000027053	Q8VCH7	RDH10_MOUSE	1	27961	43.04	2	6	3587	24374	341	38075.5	33.724	11.73	60.411	39.589	24.047	13.49	10.557	9.384	3.519	3.226	7.331	5.279	6.452	2.639	4.692	5.279	9.677	3.519	3.812	4.106	2.346	5.572	3.519	5.865	9.971	1.173	2.639	0	0	0	0	0	1
Tfap2b	transcription factor AP-2 beta	MP:0002135	MGI:104672	ENSMUSG00000025927	ENSMUST00000027059	Q61313	AP2B_MOUSE	1	29663	43.89	5	7	5863	23800	459	50372.9	25.054	10.022	50.98	49.02	25.272	15.251	10.022	5.664	1.307	5.011	5.011	2.179	8.061	4.575	2.179	4.793	11.765	2.397	4.139	8.715	5.011	5.882	10.24	4.357	5.447	0.436	2.832	0	1	0	1	0	0
Eya1	EYA transcriptional coactivator and phosphatase 1	MP:0002135, MP:0000534, MP:0003942	MGI:109344	ENSMUSG00000025932	ENSMUST00000168081	P97767	EYA1_MOUSE	1	141282	40.84	9	18	4366	136916	591	64324.2	22.504	12.014	50.592	49.408	18.613	9.475	9.137	6.599	0.677	4.399	4.738	3.553	8.291	2.369	4.23	2.876	7.953	2.2	4.061	7.276	5.076	4.23	13.536	8.122	3.723	1.015	5.076	0	0	0	1	0	0
Sctr	secretin receptor	MP:0002135	MGI:2441720	ENSMUSG00000026387	ENSMUST00000072886	Q5FWI2	SCTR_MOUSE	1	56643	48.06	2	14	2012	54631	447	50931.8	33.557	15.213	61.298	38.702	20.134	12.975	7.159	7.606	3.356	2.237	4.922	7.159	5.369	2.908	5.369	3.579	14.318	2.685	4.474	4.027	2.237	6.488	7.83	4.027	6.264	2.685	2.461	1	1	0	0	1	0
Esrrg	estrogen-related receptor gamma	MP:0002135	MGI:1347056	ENSMUSG00000026610	ENSMUST00000110939	P62509	ERR3_MOUSE	1	606095	43.23	5	8	4833	601262	458	51306	28.384	9.389	52.402	47.598	27.948	14.629	13.319	6.55	3.275	6.332	6.987	2.183	5.022	2.838	4.803	7.424	11.354	3.93	3.057	5.24	3.712	4.367	9.389	3.493	5.677	0.437	3.93	0	1	1	1	0	0
Itga8	integrin alpha 8	MP:0002135, MP:0000534, MP:0003942	MGI:109442	ENSMUSG00000026768	ENSMUST00000028106	A2ARA8	ITA8_MOUSE	2	195291	40.45	7	30	5812	189479	1062	117556	30.038	11.488	56.403	43.597	22.411	11.488	10.923	7.533	2.166	5.838	5.085	4.708	6.968	2.354	6.309	4.708	8.945	1.507	5.273	6.591	4.614	4.426	6.685	4.614	7.25	1.13	3.296	1	0	0	0	1	0
Lrp2	low density lipoprotein receptor-related protein 2	MP:0002135	MGI:95794	ENSMUSG00000027070	ENSMUST00000080953	A2ARV4	LRP2_MOUSE	2	161726	42.52	4	79	15460	146266	4660	519208	21.459	11.76	51.609	48.391	25.043	11.567	13.476	4.657	7.06	8.648	4.828	3.712	7.532	2.961	5.129	3.412	5.923	1.524	5.923	5.236	3.948	5.193	8.047	5.429	5.751	1.845	3.24	1	1	0	0	1	0
Fgf7	fibroblast growth factor 7	MP:0002135, MP:0003942	MGI:95521	ENSMUSG00000027208	ENSMUST00000064794	P36363	FGF7_MOUSE	2	56528	40	3	4	2672	53856	194	22347	25.258	11.856	51.031	48.969	28.351	18.557	9.794	5.67	3.608	2.577	7.216	2.577	6.186	2.577	6.186	9.794	7.732	4.124	5.155	2.577	2.577	6.186	5.67	7.216	5.67	1.546	5.155	1	0	0	0	1	0
Lrp4	low density lipoprotein receptor-related protein 4	MP:0002135, MP:0000534, MP:0003942	MGI:2442252	ENSMUSG00000027253	ENSMUST00000028689	Q8VI56	LRP4_MOUSE	2	56269	47.7	4	38	7926	48343	1905	211954	24.462	10.289	50.814	49.186	26.929	12.913	14.016	5.827	4.882	8.924	5.092	2.047	8.136	2.992	4.777	3.255	8.609	1.627	4.829	4.409	3.255	6.667	7.822	6.352	5.249	2.782	2.467	1	0	0	0	1	0
Sall4	sal-like 4 (Drosophila)	MP:0002135, MP:0003129	MGI:2139360	ENSMUSG00000027547	ENSMUST00000029061	Q8BX22	SALL4_MOUSE	2	19612	50.07	7	4	5073	14539	1067	113110	26.898	6.654	51.64	48.36	21.275	12.371	8.903	8.622	2.624	3.468	5.436	2.343	7.685	3.093	2.624	5.623	8.903	2.156	3.936	8.716	6.373	3.655	11.153	5.623	6.748	0.375	0.843	0	1	0	1	0	0
Car2	carbonic anhydrase 2	MP:0002135	MGI:88269	ENSMUSG00000027562	ENSMUST00000029078	P00920	CAH2_MOUSE	3	14498	41.22	3	7	1788	12710	260	29032.6	25.769	15	51.154	48.846	26.154	15	11.154	7.692	0.769	6.538	4.615	4.615	7.308	5	4.231	7.308	8.846	1.154	5.769	6.154	4.615	2.692	8.077	4.231	5	2.692	2.692	0	1	1	0	0	0
Notch2	notch 2	MP:0002135, MP:0000534	MGI:97364	ENSMUSG00000027878	ENSMUST00000079812	O35516	NOTC2_MOUSE	3	136835	46.82	2	34	10500	126335	2473	265633	21.593	8.937	55.317	44.683	21.27	9.988	11.282	6.874	9.826	6.106	5.176	2.548	9.017	3.195	3.154	3.073	6.834	1.658	6.025	7.481	5.014	3.72	6.996	5.378	4.731	0.768	2.426	1	1	0	1	1	0
Anp32b	acidic (leucine-rich) nuclear phosphoprotein 32 family, member B	MP:0000534	MGI:1914878	ENSMUSG00000028333	ENSMUST00000102926	Q9EST5	AN32B_MOUSE	4	21756	46.67	1	7	1716	20040	272	31078.8	20.956	4.779	36.765	63.235	51.103	11.397	39.706	2.206	1.103	16.176	23.529	2.574	6.985	1.103	1.838	5.147	11.397	1.103	2.941	2.941	0.735	5.147	5.882	2.574	5.515	0	1.103	0	1	0	0	0	0
Nfia	nuclear factor I/A	MP:0002135, MP:0000534, MP:0011488, MP:0003942	MGI:108056	ENSMUSG00000028565	ENSMUST00000075448	Q02780	NFIA_MOUSE	4	346141	41.23	8	11	9526	336615	532	58553.2	21.429	10.902	50.94	49.06	23.496	13.722	9.774	5.451	1.316	4.323	5.451	4.135	6.391	2.82	2.82	6.015	7.331	2.256	1.88	11.466	5.075	4.887	12.594	6.015	5.827	1.504	2.444	0	1	0	1	0	0
Sema3a	sema domain, immunoglobulin domain (Ig), short basic domain, secreted, (semaphorin) 3A	MP:0003942	MGI:107558	ENSMUSG00000028883	ENSMUST00000195907	O08665	SEM3A_MOUSE	5	477153	35.91	9	9	2624	474529	772	88813.3	22.798	14.767	49.352	50.648	29.534	16.839	12.694	4.663	2.461	6.865	5.829	5.052	6.477	4.404	5.311	5.699	7.383	2.332	4.922	4.922	3.886	6.736	6.736	5.57	5.44	1.684	3.627	1	0	0	0	1	0
Ctnnbip1	catenin beta interacting protein 1	MP:0002135, MP:0000534, MP:0003942	MGI:1915756	ENSMUSG00000028988	ENSMUST00000030839	Q9JJN6	CNBP1_MOUSE	4	48202	50.54	2	5	2674	45528	81	9174.34	24.691	6.173	45.679	54.321	28.395	13.58	14.815	6.173	0	3.704	11.111	2.469	6.173	1.235	2.469	3.704	8.642	6.173	2.469	3.704	8.642	8.642	11.111	3.704	7.407	0	2.469	0	1	0	0	0	0
Mtor	mechanistic target of rapamycin (serine/threonine kinase)	MP:0002135	MGI:1928394	ENSMUSG00000028991	ENSMUST00000103221	Q9JLN9	MTOR_MOUSE	4	109073	48.05	4	58	8564	100509	2549	288789	32.091	10.592	53.629	46.371	25.932	14.319	11.612	8.082	1.412	5.022	6.591	3.295	4.786	3.217	5.179	5.1	12.554	3.609	3.256	4.355	5.375	6.002	6.552	5.257	6.277	1.569	2.511	0	1	1	0	0	0
Mmp17	matrix metallopeptidase 17	MP:0002135, MP:0003942	MGI:1346076	ENSMUSG00000029436	ENSMUST00000031390	Q9R0S3	MMP17_MOUSE	5	26931	52.78	2	10	6422	20509	578	64333.3	25.087	14.36	58.478	41.522	25.606	13.495	12.111	8.651	1.038	7.958	4.152	4.671	8.997	3.46	1.73	2.595	9.516	1.73	1.557	10.727	3.806	7.439	6.055	4.498	5.19	2.768	3.46	1	0	0	0	1	0
Cald1	caldesmon 1	MP:0000538	MGI:88250	ENSMUSG00000029761	ENSMUST00000079391	E9QA15	E9QA15_MOUSE	6	176974	42.95	18	14	4127	172847	768	89273.5	20.703	2.995	33.333	66.667	48.958	23.568	25.391	8.854	0.13	4.557	20.833	1.562	5.078	0.391	2.214	11.458	4.948	1.432	2.474	3.385	6.641	11.719	5.729	2.865	4.688	0.391	0.651	0	0	0	0	0	0
Gstk1	glutathione S-transferase kappa 1	MP:0002135, MP:0000538	MGI:1923513	ENSMUSG00000029864	ENSMUST00000031897	Q9DCM2	GSTK1_MOUSE	6	4513	47.09	4	8	930	3583	226	25704.1	30.088	11.947	58.85	41.15	22.566	12.832	9.735	7.522	0.885	3.54	6.195	4.867	6.195	1.327	5.752	7.08	11.062	4.425	3.097	6.637	5.31	4.425	4.867	5.31	5.752	2.212	3.54	0	0	1	0	0	0
Ret	ret proto-oncogene	MP:0002135, MP:0000534, MP:0000538, MP:0003942	MGI:97902	ENSMUSG00000030110	ENSMUST00000032201	P35546	RET_MOUSE	6	45974	49.53	2	20	5456	40518	1115	123874	27.354	10.762	54.439	45.561	24.395	12.825	11.57	6.009	3.139	5.471	6.099	4.036	7.444	2.063	4.036	4.395	10.224	1.614	3.767	6.188	3.229	6.368	8.43	5.74	7.085	1.435	3.229	1	1	0	0	1	0
Rhcg	Rhesus blood group-associated C glycoprotein	MP:0002135	MGI:1888517	ENSMUSG00000030549	ENSMUST00000032766	Q9QXP0	RHCG_MOUSE	7	24295	51.27	3	11	2090	22205	498	54971.8	33.936	16.867	64.257	35.743	15.663	9.036	6.627	8.434	1.205	3.213	3.414	7.43	8.434	3.614	6.627	2.811	10.241	3.213	3.213	4.217	3.614	2.61	7.43	5.823	8.635	2.209	3.614	1	0	0	0	0	0
Cln3	ceroid lipofuscinosis, neuronal 3, juvenile (Batten, Spielmeyer-Vogt disease)	MP:0002135	MGI:107537	ENSMUSG00000030720	ENSMUST00000084589	Q61124	CLN3_MOUSE	7	14611	49.43	19	18	3203	11408	438	47657	36.301	12.557	62.785	37.215	14.612	7.078	7.534	8.219	2.283	2.74	4.795	4.795	7.534	2.283	4.795	1.37	17.352	1.142	2.968	5.251	3.653	3.425	11.416	4.566	5.936	2.283	3.196	1	1	0	0	0	0
Parva	parvin, alpha	MP:0002135, MP:0003942	MGI:1931144	ENSMUSG00000030770	ENSMUST00000033030	Q9EPC1	PARVA_MOUSE	7	164188	46.48	5	13	4454	159734	372	42329.8	31.72	8.333	49.731	50.269	29.57	14.785	14.785	4.301	0.269	5.914	8.871	4.301	3.763	1.882	4.57	8.602	13.978	1.613	5.108	5.914	4.839	4.301	5.914	4.839	8.871	0.538	1.613	0	1	1	0	0	0
Fgfr2	fibroblast growth factor receptor 2	MP:0002135, MP:0000537, MP:0003942	MGI:95523	ENSMUSG00000030849	ENSMUST00000124096	P21803	FGFR2_MOUSE	7	2960899	45.77	27	7	2425	2958474	821	91983.9	27.04	10.231	53.106	46.894	25.579	12.667	12.911	6.09	2.314	5.847	7.065	2.558	5.725	2.071	4.75	5.968	8.283	3.41	4.263	6.456	2.801	4.629	7.186	7.065	7.917	1.583	4.019	1	1	0	0	1	0
Slit2	slit homolog 2 (Drosophila)	MP:0002135, MP:0000534, MP:0003942	MGI:1315205	ENSMUSG00000031558	ENSMUST00000173107	Q9R1B9	SLIT2_MOUSE	5	324596	37.32	23	36	9960	314636	1521	168783	25.247	9.073	52.465	47.535	23.8	12.952	10.848	4.668	6.969	5.72	5.128	3.616	7.166	2.301	5.194	5.325	11.177	1.183	7.166	5.128	4.076	5.325	7.298	5.194	4.208	0.657	2.498	1	0	0	0	1	0
Nr3c2	nuclear receptor subfamily 3, group C, member 2	MP:0002135	MGI:99459	ENSMUSG00000031618	ENSMUST00000109913	Q8VII8	MCR_MOUSE	8	345572	41.62	8	9	5916	339656	978	106447	22.904	9.407	49.898	50.102	20.45	11.452	8.998	5.01	2.556	3.374	5.624	3.579	6.442	2.147	4.499	5.419	7.873	2.658	4.908	8.078	4.499	3.885	15.746	4.499	5.521	0.613	3.067	0	1	0	1	0	0
Agt	angiotensinogen (serpin peptidase inhibitor, clade A, member 8)	MP:0002135	MGI:87963	ENSMUSG00000031980	ENSMUST00000238882	P11859	ANGT_MOUSE	8	13173	52.25	2	5	1891	11282	477	51990.4	32.285	9.644	55.765	44.235	19.078	9.224	9.853	7.128	1.048	4.403	5.451	4.822	6.709	2.306	3.983	3.145	14.046	1.677	4.403	6.709	4.822	3.774	8.176	7.757	7.128	1.048	1.468	1	0	0	0	1	0
Glce	glucuronyl C5-epimerase	MP:0002135	MGI:2136405	ENSMUSG00000032252	ENSMUST00000185675	Q9EPS3	GLCE_MOUSE	9	65408	39.09	5	5	4850	60558	618	70088.9	26.537	14.563	52.913	47.087	25.243	14.725	10.518	6.149	0.971	4.531	5.987	5.016	7.12	2.589	5.016	7.12	8.414	1.942	4.045	4.369	3.56	5.016	7.929	6.311	6.958	1.78	5.178	0	0	0	0	0	0
Tbx18	T-box18	MP:0002135, MP:0000534	MGI:1923615	ENSMUSG00000032419	ENSMUST00000034991	Q9EPZ6	TBX18_MOUSE	9	28461	40.65	2	8	4679	23782	613	65463.6	24.633	9.625	53.507	46.493	20.228	12.072	8.157	9.462	1.958	3.915	4.241	3.426	8.646	2.773	3.263	3.752	7.341	2.936	2.936	8.483	4.894	5.546	13.051	5.383	4.568	0.653	2.773	0	0	0	1	0	0
Cck	cholecystokinin	MP:0002135	MGI:88297	ENSMUSG00000032532	ENSMUST00000035120	P09240	CCKN_MOUSE	9	5871	49.16	6	3	691	5180	115	12769.7	33.043	6.087	57.391	42.609	26.957	15.652	11.304	13.043	1.739	6.087	5.217	0.87	6.087	0.87	1.739	2.609	9.565	4.348	0.87	6.957	6.087	12.174	6.957	1.739	8.696	0.87	3.478	0	0	0	0	1	0
Tie1	tyrosine kinase with immunoglobulin-like and EGF-like domains 1	MP:0002135	MGI:99906	ENSMUSG00000033191	ENSMUST00000047421	Q06806	TIE1_MOUSE	4	18871	52.3	3	23	4091	14780	1134	124583	27.337	10.494	56.878	43.122	22.84	12.346	10.494	6.966	3.439	4.586	5.908	3.439	9.524	2.469	3.351	2.91	10.406	1.764	2.998	6.79	4.321	6.966	7.672	5.291	6.614	1.94	2.646	1	1	0	0	1	0
Fras1	Fraser extracellular matrix complex subunit 1	MP:0002135	MGI:2385368	ENSMUSG00000034687	ENSMUST00000036019	Q80T14	FRAS1_MOUSE	5	410774	42.73	6	74	15848	394926	4010	442369	25.636	11.596	52.394	47.606	24.289	12.269	12.02	5.91	4.988	5.985	6.035	3.94	6.933	3.965	4.539	4.09	8.055	1.446	3.242	5.761	5.362	4.214	8.429	6.284	7.132	0.748	2.943	1	1	0	0	1	0
Grip1	glutamate receptor interacting protein 1	MP:0002135, MP:0003942	MGI:1921303	ENSMUSG00000034813	ENSMUST00000147356	Q925T6	GRIP1_MOUSE	10	633432	43.33	18	25	4145	629287	1127	122058	27.773	7.187	49.601	50.399	25.555	13.398	12.156	6.211	1.42	6.211	5.945	2.218	7.808	2.484	5.679	5.679	9.051	1.863	2.928	6.034	4.082	5.235	11.003	6.832	6.832	0.621	1.863	0	1	0	0	0	0
Lzts2	leucine zipper, putative tumor suppressor 2	MP:0002135, MP:0000534, MP:0003942	MGI:2385095	ENSMUSG00000035342	ENSMUST00000039016	Q91YU6	LZTS2_MOUSE	19	12698	55.18	8	5	3062	9636	671	72578	26.08	5.365	50.373	49.627	26.826	14.158	12.668	9.985	1.639	3.279	9.389	1.937	9.091	1.788	1.639	3.13	10.73	0.745	1.192	9.24	8.197	9.24	9.687	3.726	3.726	0.596	1.043	0	1	0	0	0	0
Abca7	ATP-binding cassette, sub-family A (ABC1), member 7	MP:0002135	MGI:1351646	ENSMUSG00000035722	ENSMUST00000132517	Q91V24	ABCA7_MOUSE	10	19079	55.21	3	47	6696	12383	2159	236884	33.256	10.144	60.074	39.926	21.399	11.765	9.634	8.245	1.76	4.215	5.419	4.447	8.337	2.362	3.011	2.825	14.961	1.945	2.779	6.994	4.4	6.577	6.855	4.493	7.04	1.436	1.899	1	0	0	0	0	0
Plxnb2	plexin B2	MP:0002135, MP:0002135, MP:0000534	MGI:2154239	ENSMUSG00000036606	ENSMUST00000109331	B2RXS4	PLXB2_MOUSE	15	25240	55.98	8	38	6497	18743	1842	206230	28.176	10.966	52.932	47.068	25.787	12.921	12.866	6.406	2.714	5.755	7.112	4.017	6.189	2.497	4.343	4.94	9.392	1.9	3.637	5.483	4.452	5.483	6.895	6.298	8.035	0.923	3.529	1	1	0	0	1	0
Wnt4	wingless-type MMTV integration site family, member 4	MP:0002135, MP:0003942	MGI:98957	ENSMUSG00000036856	ENSMUST00000045747	P22724	WNT4_MOUSE	4	22238	54.69	1	5	4194	18044	351	39049.7	26.211	9.972	52.707	47.293	26.496	16.524	9.972	7.977	7.123	3.134	6.838	4.558	7.407	2.564	2.279	4.558	7.407	1.709	2.849	2.849	4.558	9.402	9.117	4.274	8.547	1.425	1.425	1	0	0	0	1	0
Dchs1	dachsous 1 (Drosophila)	MP:0002135, MP:0003942	MGI:2685011	ENSMUSG00000036862	ENSMUST00000078482	E9PVD3	PCD16_MOUSE	7	34665	50.44	3	21	10754	23911	3291	346384	32.148	7.961	57.399	42.601	21.27	9.48	11.79	10.483	0.395	6.563	5.226	2.978	9.48	2.522	2.583	0.638	10.969	0.577	2.461	9.359	3.829	6.32	7.84	7.201	8.113	0.365	2.097	1	1	0	0	1	0
Frem2	Fras1 related extracellular matrix protein 2	MP:0002135	MGI:2444465	ENSMUSG00000037016	ENSMUST00000091137	Q6NVD0	FREM2_MOUSE	3	143418	43.86	4	24	12348	131070	3160	350640	28.449	10.443	52.373	47.627	24.968	11.456	13.513	4.968	0.949	6.804	6.709	4.272	7.089	2.658	5.127	3.259	9.272	2.057	3.418	6.044	4.272	5.538	7.911	7.057	9.082	0.665	2.848	1	0	0	0	1	0
Mycn	v-myc avian myelocytomatosis viral related oncogene, neuroblastoma derived	MP:0002135, MP:0003942	MGI:97357	ENSMUSG00000037169	ENSMUST00000043396	P03966	MYCN_MOUSE	12	5822	52.8	3	3	2674	3148	462	49572.3	27.056	7.143	50.649	49.351	27.489	13.42	14.069	10.606	1.732	5.411	8.658	2.597	6.061	2.597	2.381	5.628	8.225	1.082	3.247	10.173	3.03	5.195	10.39	5.195	5.844	0.866	1.082	0	1	0	0	0	0
Spry1	sprouty homolog 1 (Drosophila)	MP:0002135, MP:0000534, MP:0003942	MGI:1345139	ENSMUSG00000037211	ENSMUST00000108109	Q9QXV9	SPY1_MOUSE	3	4652	54.08	3	3	2451	2201	313	34004.5	21.086	7.348	50.479	49.521	24.601	15.335	9.265	6.07	8.626	4.473	4.792	0.639	7.029	3.195	3.195	4.153	7.987	1.278	2.556	8.307	4.473	7.987	13.099	4.792	3.834	0.319	3.195	0	0	1	0	0	0
Cdkn1c	cyclin-dependent kinase inhibitor 1C (P57)	MP:0002135, MP:0003942	MGI:104564	ENSMUSG00000037664	ENSMUST00000037287	P49919	CDN1C_MOUSE	7	2712	63.24	5	4	1901	811	348	37371.7	24.713	3.448	51.437	48.563	29.023	8.908	20.115	10.345	0.862	6.034	14.08	2.011	7.759	0.287	1.437	1.724	5.172	1.437	3.161	13.506	6.322	6.897	6.034	4.023	7.759	0.575	0.575	0	0	0	0	0	0
Hoxa13	homeobox A13	MP:0000537, MP:0003942	MGI:96173	ENSMUSG00000038203	ENSMUST00000147595	Q62424	HXA13_MOUSE	6	3115	53.8	4	2	2400	715	386	39566.5	33.679	10.881	64.249	35.751	18.394	11.917	6.477	23.575	1.554	2.073	4.404	2.591	9.067	2.85	1.554	4.922	4.922	2.332	3.368	9.585	3.368	4.145	7.254	3.368	3.627	1.295	4.145	0	0	0	1	0	0
Nos1ap	nitric oxide synthase 1 (neuronal) adaptor protein	MP:0000538	MGI:1917979	ENSMUSG00000038473	ENSMUST00000160456	Q9D3A8	CAPON_MOUSE	1	287194	45.04	9	10	3022	284172	503	55873.3	28.628	7.952	48.708	51.292	28.827	14.712	14.115	6.759	0.994	6.759	7.356	2.783	6.362	3.181	4.175	6.561	11.332	2.584	2.584	5.368	7.356	4.97	8.549	3.976	6.362	0.596	1.392	0	1	0	0	0	0
Rbpj	recombination signal binding protein for immunoglobulin kappa J region	MP:0002135	MGI:96522	ENSMUSG00000039191	ENSMUST00000201991	P31266	SUH_MOUSE	5	191211	42.86	12	7	687	190524	526	58537.4	24.144	10.076	51.141	48.859	24.335	13.498	10.837	6.274	2.471	4.563	6.274	3.612	7.034	1.711	3.992	6.084	7.224	2.852	4.183	6.274	4.753	5.703	8.935	6.654	6.654	1.141	3.612	0	0	1	1	0	0
Cdh6	cadherin 6	MP:0002135, MP:0003942	MGI:107435	ENSMUSG00000039385	ENSMUST00000036439	P97326	CADH6_MOUSE	15	144975	41.85	2	12	8167	136808	790	88354.6	26.835	10.127	48.987	51.013	27.342	12.152	15.19	6.456	0.633	8.987	6.203	3.924	5.949	1.519	6.203	5.063	7.342	1.646	4.937	5.316	3.797	5.57	7.342	7.595	6.835	0.633	4.051	1	1	0	0	1	0
Cacna2d1	calcium channel, voltage-dependent, alpha2/delta subunit 1	MP:0000538	MGI:88295	ENSMUSG00000040118	ENSMUST00000167946	O08532	CA2D1_MOUSE	5	439821	37.82	12	39	7436	432385	1103	124630	27.924	11.333	52.675	47.325	24.207	11.423	12.783	6.074	1.813	6.8	5.984	4.352	5.893	0.997	5.712	5.893	9.248	1.813	6.709	4.896	4.17	4.533	6.528	5.712	6.89	1.541	4.442	1	1	0	0	1	0
Hs2st1	heparan sulfate 2-O-sulfotransferase 1	MP:0002135	MGI:1346049	ENSMUSG00000040151	ENSMUST00000043325	Q8R3H7	HS2ST_MOUSE	3	140476	43.11	3	7	6177	134299	356	41813.1	27.247	14.607	51.966	48.034	30.337	17.135	13.202	6.742	1.404	5.337	7.865	6.18	4.494	2.528	6.742	7.865	8.989	2.809	4.494	3.933	4.494	6.742	3.933	4.775	4.775	1.404	4.494	1	0	0	0	0	0
Thbs1	thrombospondin 1	MP:0002135	MGI:98737	ENSMUSG00000040152	ENSMUST00000039559	P35441	TSP1_MOUSE	2	15258	47.01	2	22	5848	9410	1170	129647	20	9.829	49.829	50.171	27.778	12.222	15.556	4.359	5.983	11.368	4.188	3.162	8.974	2.137	3.846	4.872	5.726	1.368	7.009	5.812	4.274	5.214	6.239	4.872	6.068	1.88	2.65	1	0	0	0	1	0
Npnt	nephronectin	MP:0002135, MP:0003942	MGI:2148811	ENSMUSG00000040998	ENSMUST00000042744	Q91V88	NPNT_MOUSE	3	68547	42.97	7	12	4619	63928	561	61490.2	21.39	10.339	55.793	44.207	24.064	15.33	8.734	4.991	6.774	5.526	3.209	2.317	10.517	3.565	4.813	4.635	6.595	1.426	3.03	8.913	4.456	7.13	5.882	6.774	4.991	1.604	2.852	0	0	0	0	1	0
Ccnb1	cyclin B1	MP:0000538	MGI:88302	ENSMUSG00000041431	ENSMUST00000072119	P24860	CCNB1_MOUSE	13	7921	43.81	7	9	2489	5432	430	48051.9	32.093	8.14	54.884	45.116	25.814	13.953	11.86	8.605	1.86	3.953	7.907	2.326	4.186	2.093	3.953	7.442	10.698	4.419	3.953	6.279	4.186	4.419	5.581	5.581	8.837	0.465	3.256	0	1	1	0	0	0
Upk2	uroplakin 2	MP:0002135, MP:0000534, MP:0003630	MGI:98913	ENSMUSG00000041523	ENSMUST00000047740	P38575	UPK2_MOUSE	9	2262	55.44	1	5	1083	1179	184	19572	36.957	5.978	60.87	39.13	15.217	9.783	5.435	7.065	1.087	2.717	2.717	1.63	7.609	1.087	4.348	3.261	14.674	3.804	2.717	6.522	1.63	5.435	10.326	9.239	10.87	0.543	2.717	1	0	0	0	1	0
Sestd1	SEC14 and spectrin domains 1	MP:0002135, MP:0000538, MP:0003942	MGI:1916262	ENSMUSG00000042272	ENSMUST00000102659	Q80UK0	SESD1_MOUSE	2	100253	42.25	4	18	2720	97533	696	79376.3	30.029	8.046	48.276	51.724	29.31	13.362	15.948	5.316	1.868	6.609	9.339	2.874	5.029	1.868	3.592	6.034	13.218	2.443	2.73	2.73	8.333	5.46	7.184	4.167	7.902	1.58	1.724	0	0	0	0	0	0
Dmtf1	cyclin D binding myb-like transcription factor 1	MP:0000538	MGI:1344415	ENSMUSG00000042508	ENSMUST00000071921	Q8CE22	DMTF1_MOUSE	5	42976	39.18	18	18	3806	39170	761	84643.9	27.332	7.884	44.152	55.848	27.464	10.907	16.557	5.65	1.183	7.753	8.804	1.971	3.679	2.891	6.176	4.468	8.41	1.445	4.731	5.519	4.862	3.548	9.724	9.067	7.096	1.971	1.051	0	1	0	1	0	0
Aqp6	aquaporin 6	MP:0002135	MGI:1341204	ENSMUSG00000043144	ENSMUST00000023754	Q8C4A0	AQP6_MOUSE	15	4078	55.03	2	5	2060	2018	293	30708.9	40.614	10.58	66.894	33.106	11.945	6.826	5.119	12.969	2.048	1.365	3.754	4.778	8.874	1.706	5.119	2.73	12.287	1.706	2.389	4.778	3.072	2.389	7.167	8.532	10.239	1.706	2.389	1	0	0	0	0	0
Mgat5b	mannoside acetylglucosaminyltransferase 5, isoenzyme B	MP:0002135	MGI:3606200	ENSMUSG00000043857	ENSMUST00000103027	Q765H6	MGT5B_MOUSE	11	68086	53.01	4	18	4258	63828	792	89473	26.894	13.763	56.944	43.056	23.232	13.763	9.47	7.197	2.778	3.662	5.808	5.808	6.566	3.03	4.167	4.924	10.354	2.652	3.409	7.323	4.798	5.808	6.818	4.798	5.177	1.768	3.157	1	0	0	0	0	0
Emx2	empty spiracles homeobox 2	MP:0002135, MP:0000534, MP:0003942	MGI:95388	ENSMUSG00000043969	ENSMUST00000062216	Q04744	EMX2_MOUSE	19	6986	52.05	3	3	2916	4070	253	28374	26.877	14.625	50.198	49.802	27.273	18.577	8.696	11.067	0.395	3.557	5.138	5.138	3.162	5.929	3.162	5.534	7.905	0.395	3.953	10.672	4.743	7.115	9.881	3.953	4.743	1.186	2.372	0	0	0	0	0	0
Mgat2	mannoside acetylglucosaminyltransferase 2	MP:0002135	MGI:2384966	ENSMUSG00000043998	ENSMUST00000060579	Q921V5	MGAT2_MOUSE	12	2614	49.08	1	1	2614	0	442	51029.8	28.733	14.932	55.882	44.118	26.018	15.611	10.407	5.656	2.715	5.882	4.525	4.751	5.43	3.167	4.525	6.109	11.312	1.357	3.62	5.882	4.299	6.335	5.882	4.299	7.24	2.941	4.072	1	0	0	0	0	0
Fmn1	formin 1	MP:0002135, MP:0000534	MGI:101815	ENSMUSG00000044042	ENSMUST00000099576	Q05860	FMN1_MOUSE	2	389032	41.51	11	19	11817	377215	1466	163581	22.92	8.39	47.681	52.319	29.741	16.712	13.029	5.457	1.569	4.502	8.527	3.342	5.389	2.387	3.615	8.458	9.413	1.023	2.729	10.778	4.775	5.866	9.209	5.866	4.434	0.614	2.046	0	1	0	0	0	0
Gpr4	G protein-coupled receptor 4	MP:0002135	MGI:2441992	ENSMUSG00000044317	ENSMUST00000060225	Q8BUD0	GPR4_MOUSE	7	11637	50.4	1	2	2882	8755	365	41104.9	35.342	15.616	62.74	37.26	19.452	12.329	7.123	9.315	3.288	3.562	3.562	5.753	4.932	3.288	4.11	3.014	13.425	1.644	3.836	5.205	2.192	6.027	7.671	4.11	8.493	2.466	4.11	1	0	0	0	0	0
Dact1	dishevelled-binding antagonist of beta-catenin 1	MP:0002135, MP:0000534, MP:0000538	MGI:1891740	ENSMUSG00000044548	ENSMUST00000061273	Q8R4A3	DACT1_MOUSE	12	10224	46.56	2	4	3650	6574	778	84305.5	25.193	6.941	46.915	53.085	28.406	16.967	11.44	9.64	2.185	4.242	7.198	2.185	7.455	2.442	1.542	6.427	9.126	1.157	3.085	6.427	4.113	8.098	11.954	5.527	4.884	0.514	1.799	0	1	0	0	0	0
Pou3f3	POU domain, class 3, transcription factor 3	MP:0002135, MP:0003942	MGI:102564	ENSMUSG00000045515	ENSMUST00000239323	P31361	PO3F3_MOUSE	1	8252	52.07	2	4	7330	922	497	50199.8	26.559	10.664	59.759	40.241	19.92	13.28	6.64	13.883	0.805	3.622	3.018	2.012	15.292	6.64	1.61	3.823	6.64	2.213	2.012	10.865	6.237	2.817	7.646	4.427	4.427	1.006	1.006	0	0	0	1	0	0
Chrm3	cholinergic receptor, muscarinic 3, cardiac	MP:0002135, MP:0000538	MGI:88398	ENSMUSG00000046159	ENSMUST00000187510	Q9ERZ3	ACM3_MOUSE	13	485362	40.41	4	5	4336	481026	589	66212	28.862	11.885	51.443	48.557	20.034	12.224	7.81	7.301	2.207	4.414	3.396	4.754	4.075	1.528	6.621	6.282	9.677	2.207	5.093	3.735	4.414	4.414	10.526	8.489	5.263	2.377	3.226	1	1	0	0	0	0
Fat4	FAT atypical cadherin 4	MP:0002135, MP:0000534, MP:0003942	MGI:3045256	ENSMUSG00000046743	ENSMUST00000061260	Q2PZL6	FAT4_MOUSE	3	125046	41.27	2	17	16109	108937	4981	540316	28.328	9.416	51.476	48.524	21.863	9.476	12.387	6.605	1.405	6.906	5.481	3.975	7.288	1.907	5.441	3.152	7.709	1.084	5.742	5.862	3.935	4.417	9.757	7.227	8.573	0.361	3.172	1	1	0	0	1	0
Ptgs1	prostaglandin-endoperoxide synthase 1	MP:0002135	MGI:97797	ENSMUSG00000047250	ENSMUST00000062069	P22437	PGH1_MOUSE	2	21847	48.5	5	11	2867	18980	602	69042.4	26.08	15.449	58.14	41.86	22.093	11.96	10.133	3.488	2.159	3.987	6.146	6.312	7.143	2.658	3.654	3.821	12.625	2.326	3.821	7.641	4.651	5.482	6.312	4.983	6.312	1.661	4.817	1	0	0	0	1	1
Cldn4	claudin 4	MP:0002135, MP:0000534, MP:0003630	MGI:1313314	ENSMUSG00000047501	ENSMUST00000051401	O35054	CLD4_MOUSE	5	1816	56.83	1	1	1816	0	210	22338.6	37.619	7.619	68.571	31.429	10.952	6.667	4.286	10.952	3.81	2.381	1.905	1.429	9.048	0.476	6.19	3.333	10.952	7.143	3.333	3.81	3.81	2.857	9.524	3.81	9.524	2.857	2.857	0	1	0	0	0	0
Pygo2	pygopus 2	MP:0002135, MP:0000534, MP:0003942	MGI:1916161	ENSMUSG00000047824	ENSMUST00000060061	Q80V76	Q80V76_MOUSE	3	4915	54.55	6	3	3198	1717	405	41038.1	17.284	7.654	65.926	34.074	13.827	7.407	6.42	7.654	1.728	2.963	3.457	4.691	16.543	0.988	0.988	3.21	5.185	2.963	3.704	20.741	5.926	3.21	6.914	3.704	3.457	0.494	1.481	0	0	0	0	0	0
Foxi1	forkhead box I1	MP:0002135	MGI:1096329	ENSMUSG00000047861	ENSMUST00000060271	Q922I5	FOXI1_MOUSE	11	3752	51.36	1	2	2357	1395	372	40798.4	18.28	11.559	52.151	47.849	17.473	8.871	8.602	5.108	1.075	3.763	4.839	4.57	7.527	1.344	2.688	3.763	8.065	2.688	7.796	12.366	4.032	3.763	12.097	6.452	2.419	1.344	4.301	0	0	0	1	0	0
Osr1	odd-skipped related 1 (Drosophila)	MP:0002135, MP:0003942	MGI:1344424	ENSMUSG00000048387	ENSMUST00000217975	Q9WVG7	OSR1_MOUSE	12	11385	50.48	2	2	572	10813	266	29584.2	24.436	14.662	53.008	46.992	27.82	20.677	7.143	7.143	3.008	3.383	3.759	5.263	7.143	6.391	2.632	9.023	10.526	1.128	1.88	9.023	3.383	5.263	7.143	6.767	4.135	0.752	2.256	0	0	0	1	0	0
Efna5	ephrin A5	MP:0002135	MGI:107444	ENSMUSG00000048915	ENSMUST00000076840	O08543	EFNA5_MOUSE	17	277134	41.69	2	5	4032	273102	228	26339.1	25.439	15.789	54.825	45.175	26.754	14.035	12.719	4.386	3.07	7.018	5.702	7.018	4.386	3.07	3.07	4.386	10.088	2.632	4.825	6.579	1.754	6.579	7.895	3.947	7.895	1.316	4.386	1	0	0	0	1	0
Lgr4	leucine-rich repeat-containing G protein-coupled receptor 4	MP:0002135, MP:0003942	MGI:1891468	ENSMUSG00000050199	ENSMUST00000046548	A2ARI4	LGR4_MOUSE	2	96611	41.11	4	18	5060	91551	951	104150	32.597	11.882	57.413	42.587	18.402	9.464	8.938	7.676	3.365	4.837	4.101	6.204	5.889	2.419	5.047	3.785	14.511	1.052	5.258	5.047	3.47	3.26	10.2	5.258	5.363	1.157	2.103	1	1	0	0	1	0
Foxc1	forkhead box C1	MP:0002135, MP:0000534, MP:0003942	MGI:1347466	ENSMUSG00000050295	ENSMUST00000062292	Q61572	FOXC1_MOUSE	13	5844	55.94	1	1	5844	0	553	56939.9	24.051	9.765	57.866	42.134	16.456	9.946	6.51	12.658	1.085	3.436	3.074	2.351	11.935	2.532	2.351	3.255	6.329	2.17	3.255	11.392	5.787	4.159	14.105	2.532	2.712	0.542	4.34	0	1	0	1	0	0
Six1	sine oculis-related homeobox 1	MP:0002135, MP:0000534, MP:0003942	MGI:102780	ENSMUSG00000051367	ENSMUST00000176091	Q62231	SIX1_MOUSE	12	13873	50.04	4	2	528	13345	284	32210.2	23.239	11.972	46.479	53.521	27.113	16.901	10.211	5.986	1.408	2.113	8.099	3.521	6.338	4.225	0.704	5.634	11.972	1.408	5.634	6.338	6.69	7.042	10.563	3.521	4.577	1.761	2.465	0	1	0	1	0	0
Siglech	sialic acid binding Ig-like lectin H	MP:0002135	MGI:2443256	ENSMUSG00000051504	ENSMUST00000154933	B7ZMQ6	B7ZMQ6_MOUSE	7	10748	45.07	8	7	2117	8631	332	37312.6	26.506	13.253	54.819	45.181	20.482	11.747	8.735	4.217	3.012	3.916	4.819	4.217	7.229	3.614	4.518	2.711	11.145	1.807	3.614	6.627	4.819	5.422	8.434	7.831	6.627	3.313	2.108	0	0	0	0	1	0
Rspo2	R-spondin 2	MP:0002135	MGI:1922667	ENSMUSG00000051920	ENSMUST00000226810	Q8BFU0	RSPO2_MOUSE	15	150033	38.29	3	6	3091	146942	243	28275.7	15.638	11.934	49.383	50.617	32.099	22.222	9.877	4.527	10.288	4.115	5.761	5.35	6.996	2.469	3.292	8.23	4.938	2.881	4.527	4.115	3.704	11.523	6.173	4.115	2.881	1.646	2.469	1	0	0	0	1	0
Ppp4r2	protein phosphatase 4, regulatory subunit 2	MP:0002135	MGI:3027896	ENSMUSG00000052144	ENSMUST00000063854	Q0VGB7	PP4R2_MOUSE	6	36313	40.48	5	9	4874	31439	417	46478.7	17.506	5.755	39.089	60.911	34.772	12.95	21.823	3.597	1.679	6.235	15.588	3.118	5.516	1.439	1.918	5.995	5.516	2.878	4.556	7.194	3.118	5.516	11.751	6.715	6.475	0.24	0.959	0	1	0	0	0	0
Robo2	roundabout guidance receptor 2	MP:0002135, MP:0000534, MP:0011488	MGI:1890110	ENSMUSG00000052516	ENSMUST00000117785	Q7TPD3	ROBO2_MOUSE	16	519987	36.59	13	28	8591	511396	1470	161190	24.49	7.823	50	50	23.061	11.769	11.293	5.646	1.088	5.986	5.306	2.381	7.551	1.497	4.626	4.558	6.939	1.497	4.422	9.048	6.259	5.714	8.707	7.551	7.279	1.565	2.381	1	1	0	0	1	0
Pbx1	pre B cell leukemia homeobox 1	MP:0002135, MP:0003942	MGI:97495	ENSMUSG00000052534	ENSMUST00000188912	P41778	PBX1_MOUSE	1	312907	44.13	8	8	3970	308937	430	46625.8	25.116	8.605	47.209	52.791	23.953	13.256	10.698	9.535	1.163	3.953	6.744	2.326	8.605	3.256	4.884	4.884	6.279	3.256	5.349	3.721	6.977	5.116	11.163	5.349	4.419	0.465	2.558	0	0	0	1	0	0
Atad2b	ATPase family, AAA domain containing 2B	MP:0002135	MGI:2444798	ENSMUSG00000052812	ENSMUST00000045664	E9Q166	E9Q166_MOUSE	12	130042	39.03	5	31	8035	122007	1460	164724	25.479	8.562	45.616	54.384	32.74	17.397	15.342	6.507	1.712	6.096	9.247	3.425	5.411	2.74	4.658	6.438	9.589	1.849	3.904	5.342	3.562	8.219	9.521	4.658	4.726	0.616	1.781	0	0	0	0	0	0
Glis3	GLIS family zinc finger 3	MP:0002135	MGI:2444289	ENSMUSG00000052942	ENSMUST00000162022	Q6XP49	GLIS3_MOUSE	19	421227	42.96	10	11	7514	413713	780	83882	22.564	11.026	52.051	47.949	21.41	13.462	7.949	6.538	2.436	3.59	4.359	2.821	7.949	5.256	2.564	3.333	9.231	1.282	2.821	12.051	5.769	4.872	12.564	5.385	4.231	0.385	2.564	0	0	0	1	0	0
A830005F24Rik	RIKEN cDNA A830005F24 gene	MP:0002135	MGI:3045249	ENSMUSG00000053181	ENSMUST00000065465	Q8BRT5	Q8BRT5_MOUSE	13	1290	40.23	1	2	786	504	167	18665	14.97	8.383	43.114	56.886	28.743	20.359	8.383	2.395	1.198	4.192	4.192	3.593	10.778	1.796	4.79	8.982	3.593	1.198	5.389	8.383	6.587	9.581	9.581	6.587	4.192	1.198	1.796	0	0	0	0	0	0
Rxfp2	relaxin/insulin-like family peptide receptor 2	MP:0000538	MGI:2153463	ENSMUSG00000053368	ENSMUST00000065745	Q91ZZ5	RXFP2_MOUSE	5	63510	44.26	6	18	2539	60971	737	82933.6	33.921	13.433	58.887	41.113	19.539	12.483	7.056	4.749	3.256	3.799	3.256	6.377	5.156	2.849	6.784	6.106	14.383	1.9	4.885	4.071	2.985	3.528	8.141	5.563	8.005	1.357	2.849	1	0	0	0	0	0
Plxnb1	plexin B1	MP:0002135, MP:0003942	MGI:2154238	ENSMUSG00000053646	ENSMUST00000072093	Q8CJH3	PLXB1_MOUSE	9	24529	55.34	7	38	8649	15880	2119	231376	30.297	9.533	57.716	42.284	22.227	10.854	11.373	7.504	2.784	5.757	5.616	3.162	7.315	2.312	2.879	2.784	10.949	1.321	2.076	8.778	4.861	5.757	7.268	5.852	8.966	1.227	2.832	1	1	0	0	1	0
Foxd2	forkhead box D2	MP:0002135, MP:0000534	MGI:1347471	ENSMUSG00000055210	ENSMUST00000068654	O35392	FOXD2_MOUSE	4	2592	62.69	1	1	2592	0	492	48936.9	28.455	9.553	67.48	32.52	17.276	9.959	7.317	16.057	2.033	3.252	4.065	3.659	14.634	3.252	2.439	2.236	7.52	1.22	1.22	14.837	1.829	4.472	9.146	3.049	2.439	0.407	2.236	0	1	0	1	0	0
Gpc3	glypican 3	MP:0002135, MP:0003942	MGI:104903	ENSMUSG00000055653	ENSMUST00000069360	Q8CFZ4	GPC3_MOUSE	X	341525	39.67	2	8	2216	339309	579	65331.6	28.325	10.881	55.44	44.56	23.661	12.435	11.226	4.836	3.282	5.181	6.045	4.318	6.563	2.245	5.181	6.218	11.054	3.972	4.836	4.663	5.527	3.972	6.39	4.145	7.254	0.691	3.627	1	1	0	0	1	0
Pla2g4a	phospholipase A2, group IVA (cytosolic, calcium-dependent)	MP:0002135	MGI:1195256	ENSMUSG00000056220	ENSMUST00000070200	P47713	PA24A_MOUSE	1	131673	38.88	6	18	2856	128817	748	85222.3	25	12.701	51.738	48.262	27.273	13.102	14.171	4.545	1.203	6.283	7.888	6.818	4.947	1.872	4.813	7.353	8.824	3.61	5.214	6.15	2.54	3.877	8.021	5.214	6.818	0.936	3.075	0	1	0	0	0	0
Jmjd6	jumonji domain containing 6	MP:0002135, MP:0003942	MGI:1858910	ENSMUSG00000056962	ENSMUST00000047616	Q9ERI5	JMJD6_MOUSE	11	6018	52.06	7	6	1668	4350	403	46567.2	20.099	12.655	45.161	54.839	31.514	17.866	13.648	4.467	1.241	6.203	7.444	3.226	5.459	2.233	3.226	7.692	6.7	1.489	3.722	6.452	3.474	7.94	10.174	5.955	5.707	2.978	4.218	0	0	0	1	0	1
Dhcr7	7-dehydrocholesterol reductase	MP:0000538	MGI:1298378	ENSMUSG00000058454	ENSMUST00000073878	O88455	DHCR7_MOUSE	7	25266	48.83	13	9	2815	22451	471	53918.7	31.847	20.807	66.667	33.333	16.561	10.616	5.945	8.068	2.76	3.822	2.123	6.582	8.068	3.185	6.369	4.246	12.102	1.911	4.034	4.459	2.972	3.185	4.883	4.883	5.308	4.459	6.582	0	1	0	0	0	1
Frem1	Fras1 related extracellular matrix protein 1	MP:0002135, MP:0003942	MGI:2670972	ENSMUSG00000059049	ENSMUST00000107230	Q684R7	FREM1_MOUSE	4	154420	42.22	8	37	9690	144730	2191	244544	27.75	12.277	52.168	47.832	25.285	13.464	11.821	5.021	1.506	6.892	4.929	4.61	6.755	4.016	5.523	4.838	9.904	1.734	3.286	6.162	4.655	4.61	7.485	7.12	7.303	1.278	2.373	1	0	0	0	1	0
Acvr2b	activin receptor IIB	MP:0002135	MGI:87912	ENSMUSG00000061393	ENSMUST00000215746	P27040	AVR2B_MOUSE	9	32878	51.07	6	11	3175	29703	536	60542.2	27.612	12.127	56.157	43.843	27.239	13.806	13.433	6.53	3.918	4.851	8.582	3.545	7.276	3.172	3.731	4.664	11.007	1.866	3.172	6.53	3.358	5.97	5.597	4.478	6.343	2.799	2.612	1	1	0	0	1	0
Cd2ap	CD2-associated protein	MP:0002135	MGI:1330281	ENSMUSG00000061665	ENSMUST00000024709	Q9JLQ0	CD2AP_MOUSE	17	83715	38.93	6	18	5364	78351	637	70449.9	25.432	6.122	47.567	52.433	33.595	16.954	16.641	6.122	0.471	5.965	10.675	2.826	6.436	1.099	4.71	11.617	8.948	0.628	4.082	9.576	2.669	4.239	7.221	4.867	5.651	0.785	1.413	0	1	0	0	0	0
Cd209b	CD209b antigen	MP:0002135	MGI:1916415	ENSMUSG00000065987	ENSMUST00000111014	Q8CJ91	C209B_MOUSE	8	9190	44.68	4	9	1900	7290	325	37111.6	24.615	8.308	46.769	53.231	25.231	12.615	12.615	3.692	3.077	4.615	8	4	4.923	0.308	5.538	8.923	12	2.769	3.692	3.385	8.308	3.385	10.462	5.538	3.385	2.769	1.231	1	0	0	0	0	0
Ren1	renin 1 structural	MP:0002135	MGI:97898	ENSMUSG00000070645	ENSMUST00000094556	P06281	RENI1_MOUSE	1	9816	52.02	2	9	1592	8224	402	44342.8	27.612	12.438	56.965	43.035	19.652	10.697	8.955	4.478	1.741	4.229	4.726	4.975	8.955	1.99	4.726	3.731	10.199	2.488	2.736	5.721	2.985	4.975	9.453	8.209	8.209	1.493	3.98	1	0	0	0	1	0
Mafb	v-maf musculoaponeurotic fibrosarcoma oncogene family, protein B (avian)	MP:0003942	MGI:104555	ENSMUSG00000074622	ENSMUST00000099126	P54841	MAFB_MOUSE	2	3363	55.55	1	1	3363	0	323	35808.8	22.291	13.932	46.44	53.56	29.721	18.885	10.836	8.359	1.238	4.334	6.502	3.096	5.882	8.359	0.929	4.644	8.359	1.858	2.786	9.598	6.192	5.882	10.217	4.644	4.644	0.31	2.167	0	0	0	1	0	0
Hpse2	heparanase 2	MP:0001948	MGI:2685814	ENSMUSG00000074852	ENSMUST00000099428	B2RY83	HPSE2_MOUSE	19	601817	39.98	3	12	4231	597586	592	66685.4	32.095	11.486	54.899	45.101	23.649	16.554	7.095	6.081	1.182	5.068	2.027	3.209	6.588	3.041	4.561	6.419	14.527	1.52	6.25	5.068	3.716	7.095	7.432	4.054	6.926	1.182	4.054	1	0	0	0	1	0
Grem1	gremlin 1, DAN family BMP antagonist	MP:0000534, MP:0000538, MP:0003942	MGI:1344337	ENSMUSG00000074934	ENSMUST00000099575	O70326	GREM1_MOUSE	2	12483	43.58	1	2	4148	8335	184	20709.8	19.022	7.609	46.739	53.261	27.717	18.478	9.239	3.804	4.891	2.717	6.522	2.717	7.609	2.174	4.348	8.696	7.609	2.174	3.261	7.609	7.065	7.609	6.522	8.696	3.261	0.543	2.174	1	0	0	0	1	0
Foxd1	forkhead box D1	MP:0000534, MP:0003942	MGI:1347463	ENSMUSG00000078302	ENSMUST00000105098	Q61345	FOXD1_MOUSE	13	5064	54.4	1	1	5064	0	456	45370.5	31.798	7.018	65.351	34.649	19.079	9.211	9.868	18.64	1.754	4.605	5.263	2.851	13.596	1.535	2.412	2.193	8.114	0.877	1.974	11.842	1.754	5.482	8.333	3.509	2.632	0.439	2.193	0	0	0	1	0	0
Gdf1	growth differentiation factor 1	MP:0002135	MGI:95683	ENSMUSG00000109523	ENSMUST00000207684	P20863	GDF1_MOUSE	8	1771	63.41	1	2	1349	422	357	38659.9	35.014	7.843	63.305	36.695	23.529	14.006	9.524	10.644	3.922	3.361	6.162	2.241	7.003	3.641	1.12	0	14.286	1.401	1.961	11.765	1.12	10.364	5.042	5.042	8.964	1.681	0.28	1	0	0	0	1	0
Cd151	CD151 antigen	MP:0002135	MGI:1096360	ENSMUSG00000025510	ENSMUST00000106000	O35566	CD151_MOUSE	7	4082	56.22	10	8	1865	2217	253	28246.1	34.387	13.043	61.66	38.34	20.158	11.462	8.696	7.115	5.929	3.162	5.534	3.953	7.905	2.372	6.719	5.534	11.858	2.372	3.162	0.395	3.557	3.557	5.929	5.534	8.696	1.581	5.138	1	0	0	0	0	0
Lamc1	laminin, gamma 1	MP:0002135	MGI:99914	ENSMUSG00000026478	ENSMUST00000027752	P02468	LAMC1_MOUSE	1	113865	44.38	5	28	7622	106243	1607	177298	23.958	8.276	49.409	50.591	27.94	13.006	14.935	8.587	6.161	6.596	8.339	2.925	7.281	1.805	3.049	4.916	7.592	1.12	5.849	4.418	4.543	6.285	6.223	6.036	4.729	0.685	2.862	1	1	0	0	1	0
Txnip	thioredoxin interacting protein	MP:0002135	MGI:1889549	ENSMUSG00000038393	ENSMUST00000074519	Q8BG60	TXNIP_MOUSE	3	3927	46.65	6	8	2827	1100	397	44363	27.204	9.068	53.904	46.096	24.937	12.846	12.091	4.786	2.771	6.045	6.045	3.778	5.793	1.008	5.793	7.053	7.053	3.275	4.534	6.801	3.526	4.786	8.312	4.786	9.572	1.008	3.275	0	1	0	1	0	0
[truncated: 66 more columns]

## Sheet: S2 Non-RTM gene dataset
Table S2: Non-RTM gene dataset
Gene_Symbol	MGI_ID	Ensembl_ID	Longest_TrasncriptID	UniProt_ID	UniProt_Accession	Chromosome	Gene_Length	GC_content	Transcript_count	ExonCount	ExonLength	IntronLength	ProteinLength	MW	Aliphatic	Aromatic	Non-polar	Polar	Charged	Basic	Acidic	A	C	D	E	F	G	H	I	K	L	M	N	P	Q	R	S	T	V	W	Y	GlycoProtein	Phosphoprotein	Acetylation	Transcription	SignalPeptide	ec1	ec2	ec3
9430015G10Rik	MGI:2444364	ENSMUSG00000059939	ENSMUST00000072554	A2ASP7	A2ASP7_MOUSE	4	17284	47.22	8	10	2528	14756	199	21560.7	26.131	10.05	58.291	41.709	18.593	12.06	6.533	6.533	5.025	3.015	3.518	4.02	10.05	2.513	2.513	2.513	10.553	2.01	3.518	7.538	4.523	7.035	8.04	7.035	6.533	1.005	2.513	0	0	0	0	1	0	0	0
A4galt	MGI:3512453	ENSMUSG00000047878	ENSMUST00000049530	Q67BJ4	A4GAT_MOUSE	15	25053	48.6	4	3	2092	22961	359	41366	29.526	16.156	57.939	42.061	21.727	13.37	8.357	7.242	2.507	3.343	5.014	6.407	4.178	3.343	4.735	4.457	12.813	2.228	3.621	6.685	4.178	5.571	6.964	5.571	4.735	3.064	3.343	1	0	0	0	0	0	1	0
A4gnt	MGI:2143261	ENSMUSG00000037953	ENSMUST00000042553	Q14BT6	A4GCT_MOUSE	9	9866	43.73	1	3	2757	7109	341	39276.4	25.806	16.716	57.771	42.229	21.114	12.903	8.211	4.399	2.346	3.226	4.985	6.452	5.865	2.933	4.692	5.279	10.85	3.226	3.812	6.745	4.106	4.692	8.798	4.399	5.865	2.639	4.692	1	0	0	0	0	0	1	0
Aaas	MGI:2443767	ENSMUSG00000036678	ENSMUST00000041208	P58742	AAAS_MOUSE	15	12520	46.89	13	16	1811	10709	546	59430.7	29.67	12.454	58.791	41.209	18.498	10.623	7.875	7.692	2.93	3.114	4.762	3.846	8.059	3.846	3.663	2.198	10.989	0.733	3.663	8.791	3.48	4.579	9.158	6.41	7.326	3.846	0.916	0	1	1	0	0	0	0	0
Aadat	MGI:1345167	ENSMUSG00000057228	ENSMUST00000079472	Q9WVM8	AADAT_MOUSE	8	39746	39.99	3	13	1972	37774	425	47597.9	28	11.529	55.059	44.941	22.588	12.471	10.118	6.118	1.176	5.412	4.706	5.647	6.118	1.647	7.059	7.059	10.824	2.353	4	7.529	4.235	3.765	7.529	6.588	4	1.647	2.588	0	1	1	0	0	0	1	0
Aatk	MGI:1197518	ENSMUSG00000025375	ENSMUST00000150730	Q80YE4	LMTK1_MOUSE	11	39855	54.98	9	13	6455	33400	1365	144607	26.227	8.791	55.092	44.908	22.418	8.278	14.139	8.938	2.198	5.348	8.791	3.37	8.132	2.271	1.245	2.491	9.67	0.952	1.392	11.062	4.249	3.516	12.527	4.322	6.374	1.245	1.905	0	1	0	0	0	0	1	0
Abca2	MGI:99606	ENSMUSG00000026944	ENSMUST00000102919	P41234	ABCA2_MOUSE	2	19838	57.99	7	48	8033	11805	2434	270509	30.896	11.38	56.738	43.262	21.282	11.38	9.901	7.436	1.767	4.314	5.588	4.519	6.656	2.301	4.191	4.067	12.202	2.506	3.739	5.834	4.93	5.012	8.094	5.218	7.067	1.479	3.081	1	1	0	0	0	0	0	0
Abca3	MGI:1351617	ENSMUSG00000024130	ENSMUST00000039013	Q8R420	ABCA3_MOUSE	17	58252	48.58	9	33	6476	51776	1704	191971	32.101	13.615	58.216	41.784	22.124	12.207	9.918	7.394	1.526	4.049	5.869	6.162	6.221	2.7	4.871	5.047	13.38	3.169	2.993	4.284	4.049	4.46	7.218	5.399	6.455	1.526	3.228	1	0	0	0	0	0	0	0
Abca4	MGI:109424	ENSMUSG00000028125	ENSMUST00000013995	O35600	ABCA4_MOUSE	3	135681	46.58	10	50	7263	128418	2310	260209	29.827	12.468	56.623	43.377	22.121	11.342	10.779	6.104	1.732	4.805	5.974	5.584	6.623	2.165	5.152	4.286	12.338	2.641	3.636	5.498	4.719	4.892	6.926	5.974	6.234	1.861	2.857	1	0	0	0	0	0	0	0
Abca5	MGI:2386607	ENSMUSG00000018800	ENSMUST00000043961	Q8K448	ABCA5_MOUSE	11	68348	38.53	5	39	8231	60117	1642	185895	32.826	13.337	57.247	42.753	22.473	12.119	10.353	6.516	1.705	4.08	6.273	6.395	4.629	2.01	7.674	7.125	11.389	2.923	3.471	3.837	3.593	2.984	8.465	4.75	7.247	1.34	3.593	1	0	0	0	0	0	0	0
Abca12	MGI:2676312	ENSMUSG00000050296	ENSMUST00000087268	B2RY11	B2RY11_MOUSE	1	172635	39.6	5	53	9137	163498	2595	292476	29.75	12.37	53.988	46.012	21.811	12.254	9.557	5.01	1.58	4.624	4.933	5.202	5.434	2.389	6.358	5.934	12.254	2.697	4.933	4.547	3.815	3.931	8.94	6.513	6.127	1.156	3.622	0	0	0	0	0	0	0	0
Abcb1a	MGI:97570	ENSMUSG00000040584	ENSMUST00000047753	P21447	MDR1A_MOUSE	5	88499	39.91	4	28	4997	83502	1276	140647	33.699	10.345	56.426	43.574	22.649	12.618	10.031	9.169	0.705	4.31	5.721	5.251	7.994	1.411	8.15	6.661	9.091	2.665	3.918	2.429	4.702	4.545	6.975	5.329	7.288	0.862	2.821	1	1	0	0	0	0	0	0
Abcb1b	MGI:97568	ENSMUSG00000028970	ENSMUST00000009058	P06795	MDR1B_MOUSE	5	68169	41.37	9	28	4306	63863	1276	140994	34.169	10.502	56.113	43.887	22.571	12.382	10.188	8.621	0.784	4.075	6.113	5.016	7.602	1.646	8.072	6.191	9.796	2.351	4.232	2.351	4.467	4.545	7.288	5.329	7.68	0.862	2.978	1	1	0	0	0	0	0	0
Abcb4	MGI:97569	ENSMUSG00000042476	ENSMUST00000003717	P21440	MDR3_MOUSE	5	65515	40.97	5	28	4079	61436	1276	140377	34.013	10.658	57.132	42.868	22.492	12.461	10.031	9.796	0.705	4.31	5.721	5.643	8.307	1.411	7.759	6.27	9.718	2.351	4.31	2.508	4.31	4.781	6.583	5.172	6.74	0.94	2.665	1	1	0	0	0	0	0	0
Abcb5	MGI:1924956	ENSMUSG00000072791	ENSMUST00000035515	B5X0E4	ABCB5_MOUSE	12	98598	39.76	3	28	3876	94722	1255	137397	33.785	9.482	56.255	43.745	21.434	11.793	9.641	9.801	1.594	3.745	5.896	4.223	7.49	1.753	6.932	5.737	9.801	2.948	4.143	2.709	5.02	4.303	7.092	6.056	7.251	0.717	2.789	1	0	0	0	0	0	0	0
Abcb6	MGI:1921354	ENSMUSG00000026198	ENSMUST00000027396	Q9DC29	ABCB6_MOUSE	1	8676	50.91	6	19	2966	5710	842	93770.4	34.917	11.52	59.857	40.143	19.121	10.451	8.67	7.363	1.069	3.563	5.107	4.513	8.67	1.425	5.344	2.257	13.895	1.663	2.85	3.444	4.988	6.77	6.532	6.651	8.314	2.613	2.969	0	0	0	0	0	0	0	0
Abcb11	MGI:1351619	ENSMUSG00000027048	ENSMUST00000102710	Q9QY30	ABCBB_MOUSE	2	104335	40.27	4	28	4893	99442	1321	146749	31.491	11.204	55.867	44.133	22.937	12.263	10.674	7.646	1.438	4.921	5.753	5.678	8.024	1.438	8.176	5.753	8.857	2.725	3.709	2.422	4.466	5.072	8.024	4.996	6.813	1.06	3.028	1	1	0	0	0	0	0	0
Abcc1	MGI:102676	ENSMUSG00000023088	ENSMUST00000100167	O35379	MRP1_MOUSE	16	114180	46.19	12	31	6792	107388	1528	171185	34.162	12.107	57.788	42.212	21.597	11.78	9.817	7.33	1.505	4.319	5.497	4.974	5.694	2.094	6.152	5.039	12.238	2.618	3.73	3.796	3.534	4.647	8.639	4.712	8.442	1.898	3.141	1	1	0	0	0	0	0	0
Abcc3	MGI:1923658	ENSMUSG00000020865	ENSMUST00000178136	B2RX12	MRP3_MOUSE	11	49703	49.62	6	31	5005	44698	1523	169223	35.588	11.031	59.225	40.775	19.238	10.374	8.864	7.42	1.641	3.94	4.924	4.662	6.303	1.773	6.566	4.005	13.46	2.232	3.808	4.202	4.531	4.596	7.879	5.318	8.142	1.773	2.823	1	1	0	0	0	0	0	0
Abcc4	MGI:2443111	ENSMUSG00000032849	ENSMUST00000166646	E9Q236	MRP4_MOUSE	14	223528	46.56	6	30	5504	218024	1325	148888	34.868	11.698	57.132	42.868	23.396	13.057	10.34	8	1.132	4.453	5.887	4.981	5.736	2.113	6.717	5.811	12.906	2.038	3.321	3.774	3.698	5.132	6.868	5.585	7.245	1.811	2.792	0	1	0	0	0	0	0	0
Abcc8	MGI:1352629	ENSMUSG00000040136	ENSMUST00000033123	B2RUS7	B2RUS7_MOUSE	7	75511	50.99	8	39	4877	70634	1588	178071	35.516	11.461	58.06	41.94	21.222	12.091	9.131	8.186	1.826	4.156	4.975	5.227	5.227	2.267	6.801	4.156	13.35	2.456	3.275	3.841	4.534	5.668	7.305	5.605	7.179	1.448	2.519	0	0	0	0	0	0	0	0
Abcc9	MGI:1352630	ENSMUSG00000030249	ENSMUST00000073173	P70170	ABCC9_MOUSE	6	114454	42.47	6	40	7433	107021	1546	174239	33.894	12.16	57.05	42.95	21.539	11.902	9.638	7.18	1.552	4.01	5.627	4.981	5.563	2.329	7.18	5.045	13.131	2.781	4.528	3.428	3.493	4.528	6.792	6.598	6.404	1.811	3.04	1	0	0	0	0	0	0	0
Abcc10	MGI:2386976	ENSMUSG00000032842	ENSMUST00000167360	Q8R4P9	MRP7_MOUSE	17	25132	52.88	7	21	4866	20266	1501	163735	38.175	9.993	62.092	37.908	18.721	10.46	8.261	10.06	2.065	3.198	5.063	3.131	7.662	2.532	2.865	2.199	18.121	1.266	2.199	5.463	4.997	5.73	6.929	5.063	7.129	1.932	2.398	0	1	0	0	0	0	0	0
Abcd1	MGI:1349215	ENSMUSG00000031378	ENSMUST00000002084	P48410	ABCD1_MOUSE	X	21938	46.51	2	10	3648	18290	736	81858.9	35.19	10.326	58.967	41.033	23.234	13.315	9.918	10.19	1.223	2.989	6.929	3.125	7.065	2.174	4.62	3.804	12.5	2.582	1.63	4.755	4.891	7.337	6.25	5.027	7.88	1.359	3.668	1	0	0	0	0	0	0	0
Abcd2	MGI:1349467	ENSMUSG00000055782	ENSMUST00000069511	Q61285	ABCD2_MOUSE	15	45929	38.6	3	10	5532	40397	741	83483.4	33.063	11.876	57.49	42.51	25.101	15.25	9.852	8.772	1.619	3.914	5.938	3.104	6.343	2.699	7.827	7.152	10.796	3.104	2.429	4.184	3.374	5.398	5.938	5.668	5.668	1.484	4.588	1	1	0	0	0	0	0	0
Abcd3	MGI:1349216	ENSMUSG00000028127	ENSMUST00000029770	P55096	ABCD3_MOUSE	3	56529	39.82	6	23	3489	53040	659	75474.6	29.742	13.354	55.539	44.461	26.1	15.933	10.167	5.159	1.366	4.401	5.766	5.008	7.436	2.731	5.918	6.373	12.291	3.187	3.945	3.187	3.642	6.829	6.222	4.552	6.373	0.759	4.856	1	1	1	0	0	0	0	0
Abcg1	MGI:107704	ENSMUSG00000024030	ENSMUST00000024829	Q64343	ABCG1_MOUSE	17	60314	50.71	5	15	5832	54482	666	74033.2	32.432	12.462	60.511	39.489	20.42	10.961	9.459	7.658	2.402	4.505	4.955	5.856	7.057	1.802	4.805	4.354	12.312	4.204	3.153	3.754	2.853	4.805	8.559	4.505	7.658	0.901	3.904	0	0	0	0	0	0	0	0
Abcg2	MGI:1347061	ENSMUSG00000029802	ENSMUST00000031822	Q7TMS5	ABCG2_MOUSE	6	111154	39.79	13	16	5717	105437	657	72977.8	32.116	12.329	58.295	41.705	19.635	11.263	8.371	6.849	1.522	3.501	4.871	6.24	7.154	1.674	6.697	5.784	11.568	3.044	5.023	3.805	3.196	3.805	8.067	5.784	7.002	0.761	3.653	1	1	0	0	0	0	0	0
Abcg8	MGI:1914720	ENSMUSG00000024254	ENSMUST00000170725	Q9DBM0	ABCG8_MOUSE	17	24032	49.69	3	12	2415	21617	673	75995.9	31.649	13.522	57.504	42.496	19.168	10.698	8.47	6.241	1.932	4.458	4.012	5.646	6.389	2.377	6.538	3.12	13.373	2.823	3.418	3.566	5.349	5.201	8.47	6.092	5.498	1.783	3.715	1	0	0	0	0	0	0	0
Abhd4	MGI:1915938	ENSMUSG00000040997	ENSMUST00000180359	Q8VD66	ABHD4_MOUSE	14	16450	46.92	9	7	2508	13942	342	38860.5	26.608	12.865	55.556	44.444	24.854	13.743	11.111	6.14	0.877	5.556	5.556	4.678	6.725	2.632	5.556	4.094	8.187	3.509	3.216	7.602	3.509	7.018	7.018	5.848	6.725	3.216	2.339	0	0	0	0	0	0	0	1
Abhd5	MGI:1914719	ENSMUSG00000032540	ENSMUST00000156520	Q9DBL9	ABHD5_MOUSE	9	29917	42.39	8	7	3157	26760	351	39154.8	27.92	12.821	57.835	42.165	24.501	13.105	11.396	7.123	1.994	4.843	6.553	4.558	8.547	2.564	5.413	4.843	9.972	2.279	3.134	6.838	2.279	5.698	7.407	4.843	5.413	2.564	3.134	0	1	0	0	0	0	1	0
Abhd11	MGI:1916008	ENSMUSG00000040532	ENSMUST00000111216	Q8K4F5	ABHDB_MOUSE	5	3024	56.05	7	6	972	2052	307	33560.6	32.248	10.098	56.678	43.322	21.498	13.681	7.818	8.469	0.651	4.886	2.932	3.909	7.492	3.583	2.932	3.257	12.052	2.606	2.932	7.166	5.537	6.84	8.469	4.886	8.795	1.303	1.303	0	0	0	0	0	0	0	1
Abhd12	MGI:1923442	ENSMUSG00000032046	ENSMUST00000056149	Q99LR1	ABD12_MOUSE	2	72249	43.91	7	13	1999	70250	398	45269.8	28.141	16.08	56.281	43.719	27.136	16.583	10.553	7.035	1.759	5.779	4.774	5.276	7.286	4.271	5.779	5.528	10.05	1.256	3.266	6.03	2.261	6.784	7.286	3.769	5.276	2.261	4.271	1	0	0	0	0	0	0	1
Abi2	MGI:106913	ENSMUSG00000026782	ENSMUST00000052332	P62484	ABI2_MOUSE	1	71540	38.27	12	9	5768	65772	446	49387.2	22.197	9.193	50.897	49.103	23.094	11.659	11.435	5.157	0.224	4.26	7.175	1.57	6.054	2.018	5.157	3.587	5.157	2.691	5.381	12.556	4.26	6.054	10.09	6.278	6.726	0.448	5.157	0	1	0	0	0	0	0	0
Abl1	MGI:87859	ENSMUSG00000026842	ENSMUST00000075759	P00520	ABL1_MOUSE	2	115852	46.86	10	11	6327	109525	1123	122673	24.31	8.37	49.866	50.134	26.892	15.138	11.754	8.459	1.603	3.74	8.014	2.582	7.035	1.959	2.76	7.213	8.37	2.226	3.384	8.281	2.671	5.966	11.22	5.966	4.72	1.158	2.671	0	1	1	0	0	0	1	0
Abra	MGI:2444891	ENSMUSG00000042895	ENSMUST00000054742	Q8BUZ1	ABRA_MOUSE	15	5645	42.05	1	2	2979	2666	375	42830.8	23.733	10.4	45.6	54.4	35.733	19.467	16.267	7.733	0.8	6.4	9.867	1.6	7.2	3.733	3.467	6.667	6.667	2.133	3.2	5.067	4.533	9.067	5.867	5.067	5.867	2.133	2.933	0	1	0	1	0	0	0	0
Acacb	MGI:2140940	ENSMUSG00000042010	ENSMUST00000102582	E9Q4Z2	ACACB_MOUSE	5	104227	50.07	5	53	8788	95439	2448	275750	30.065	11.152	54.33	45.67	25.286	13.113	12.173	7.067	1.716	4.779	7.394	4.289	5.923	2.737	5.719	4.534	9.967	3.023	3.717	5.188	4.739	5.842	7.026	4.902	7.312	1.266	2.859	0	1	0	0	0	0	0	0
Acadm	MGI:87867	ENSMUSG00000062908	ENSMUST00000072697	P45952	ACADM_MOUSE	3	22276	44.54	10	12	2047	20229	421	46481.2	30.404	10.926	57.007	42.993	26.128	14.489	11.639	12.352	1.9	3.8	7.838	4.513	9.026	1.663	6.176	7.126	6.888	2.613	3.088	3.8	4.751	5.701	3.8	5.226	4.988	0.95	3.8	0	1	1	0	0	1	0	0
Acadvl	MGI:895149	ENSMUSG00000018574	ENSMUST00000102574	P50544	ACADV_MOUSE	11	5229	54.75	7	20	2168	3061	656	70875.5	32.165	8.232	56.402	43.598	23.018	12.805	10.213	9.909	1.067	3.811	6.402	4.573	9.756	1.372	5.335	6.098	9.756	3.049	3.354	3.506	4.878	5.335	7.774	4.573	7.165	0.457	1.829	0	1	1	0	0	1	0	0
Acd	MGI:87873	ENSMUSG00000038000	ENSMUST00000211870	Q5EE38	ACD_MOUSE	8	5243	54.61	5	12	2722	2521	416	44713.1	27.885	6.01	48.558	51.442	21.394	10.096	11.298	7.452	2.885	4.567	6.731	1.683	5.529	2.404	1.923	2.644	12.981	0.962	1.683	7.692	6.971	5.048	13.942	7.452	5.529	1.202	0.721	0	1	0	0	0	0	0	0
Ace2	MGI:1917258	ENSMUSG00000015405	ENSMUST00000112271	Q8R0I0	ACE2_MOUSE	X	49089	39.92	3	19	3578	45511	805	92367.6	26.211	13.789	52.298	47.702	23.727	11.553	12.174	6.957	0.994	4.72	7.453	4.72	5.217	1.863	4.969	5.466	8.82	3.354	6.335	4.596	4.72	4.224	7.329	5.59	5.466	2.857	4.348	1	1	0	0	1	0	0	1
Ache	MGI:87876	ENSMUSG00000023328	ENSMUST00000024099	P21836	ACES_MOUSE	5	6948	57.05	9	5	2186	4762	614	68168.5	29.967	13.681	61.075	38.925	21.01	10.912	10.098	8.795	1.14	5.049	5.049	5.049	8.795	2.28	2.443	1.792	11.238	1.629	2.932	8.143	4.072	6.84	6.189	4.723	7.492	2.769	3.583	1	0	0	0	1	0	0	1
Ackr2	MGI:1891697	ENSMUSG00000044534	ENSMUST00000214340	O08707	ACKR2_MOUSE	9	12720	50.72	4	4	3015	9705	378	43206.9	35.185	16.931	63.492	36.508	17.46	10.847	6.614	5.556	2.646	3.439	3.175	7.143	4.762	3.704	4.762	1.852	15.873	3.439	3.439	4.233	2.646	5.291	8.201	4.762	8.995	2.116	3.968	1	1	0	0	0	0	0	0
Ackr3	MGI:109562	ENSMUSG00000044337	ENSMUST00000065587	P56485	ACKR3_MOUSE	1	12772	48.86	2	2	3065	9707	362	41635.9	34.807	17.956	62.155	37.845	16.022	9.392	6.63	4.972	3.591	3.315	3.315	6.906	2.762	2.762	8.84	4.144	10.497	2.486	4.696	3.315	2.21	2.486	8.287	6.63	10.497	2.21	6.077	1	1	0	0	0	0	0	0
Ackr4	MGI:2181676	ENSMUSG00000079355	ENSMUST00000076147	Q924I3	ACKR4_MOUSE	9	42777	44.69	4	3	2389	40388	350	39530.7	36	14	64	36	16.286	10	6.286	8.857	3.429	2.286	4	5.429	4	1.429	8.571	5.143	8.857	3.714	4	4.286	4	3.429	6.286	5.429	9.714	1.714	5.429	1	1	0	0	0	0	0	0
Aco1	MGI:87879	ENSMUSG00000028405	ENSMUST00000102973	P28271	ACOC_MOUSE	4	55258	45.44	4	21	3832	51426	889	98125.6	30.821	10.574	57.368	42.632	23.172	12.486	10.686	7.762	1.237	5.399	5.287	4.724	7.987	1.8	5.512	5.624	8.999	2.362	4.949	6.187	4.049	5.062	5.512	4.949	8.549	0.787	3.262	0	0	0	0	0	0	0	0
Acot11	MGI:1913736	ENSMUSG00000034853	ENSMUST00000065253	Q8VHQ9	ACO11_MOUSE	4	60444	50.32	7	16	2939	57505	594	67354.6	28.62	11.279	50.505	49.495	27.273	14.815	12.458	6.902	2.525	5.387	7.071	3.367	4.377	3.535	4.04	4.882	8.754	2.694	4.545	4.545	4.714	6.397	7.744	5.219	8.923	1.347	3.03	0	1	0	0	0	0	0	1
Acot13	MGI:1914084	ENSMUSG00000006717	ENSMUST00000006900	Q9CQR4	ACO13_MOUSE	13	13593	43.53	2	3	721	12872	140	15182.8	31.429	6.429	52.857	47.143	24.286	15	9.286	7.143	1.429	2.857	6.429	2.143	7.857	3.571	5.714	8.571	10	6.429	3.571	2.857	2.857	2.857	5.714	10.714	8.571	0	0.714	0	0	1	0	0	0	0	1
Acox1	MGI:1330812	ENSMUSG00000020777	ENSMUST00000066587	Q9R0H0	ACOX1_MOUSE	11	27158	47.18	7	14	3987	23171	661	74648.7	29.198	12.103	53.858	46.142	23.903	13.767	10.136	7.11	1.059	3.782	6.354	3.782	6.505	2.723	5.598	6.051	9.985	3.026	4.539	4.69	4.992	4.992	5.749	6.959	6.505	1.21	4.387	0	1	1	0	0	1	0	0
Acp1	MGI:87881	ENSMUSG00000044573	ENSMUST00000062740	Q9D358	PPAC_MOUSE	12	18264	42.66	6	6	3066	15198	158	18191.7	25.316	11.392	50	50	29.114	15.19	13.924	5.696	5.063	7.595	6.329	3.797	4.43	1.899	6.329	7.595	6.962	2.532	5.696	3.165	5.063	5.696	6.329	3.797	6.329	0.633	5.063	0	1	1	0	0	0	0	1
Acp5	MGI:87883	ENSMUSG00000001348	ENSMUST00000165735	Q05117	PPA5_MOUSE	9	8985	52.33	6	5	1376	7609	327	36807.1	28.746	14.985	57.492	42.508	22.936	14.067	8.869	7.645	0.917	5.505	3.364	4.893	7.645	3.67	4.587	4.281	9.48	2.752	4.281	6.116	3.364	6.116	6.116	5.81	7.034	2.141	4.281	1	0	0	0	1	0	0	1
Acpp	MGI:1928480	ENSMUSG00000032561	ENSMUST00000062723	Q8CE08	PPAP_MOUSE	9	49498	44.35	6	11	4483	45015	381	43717.1	25.722	14.173	53.543	46.457	25.197	13.123	12.073	3.937	1.837	5.249	6.824	4.462	5.512	3.412	3.412	5.249	14.173	3.15	2.625	6.562	4.199	4.462	8.399	6.037	4.199	1.837	4.462	1	0	0	0	1	0	0	1
Acr	MGI:87884	ENSMUSG00000022622	ENSMUST00000023295	P23578	ACRO_MOUSE	15	6260	50.32	4	5	1504	4756	436	48929.3	25.459	13.532	56.651	43.349	20.872	14.679	6.193	5.963	2.982	3.211	2.982	3.211	6.193	4.128	4.128	4.128	8.486	2.294	3.67	10.321	4.358	6.422	7.569	6.881	6.881	2.294	3.899	1	0	0	0	1	0	0	1
Acrbp	MGI:1859515	ENSMUSG00000072770	ENSMUST00000088294	Q3V140	ACRBP_MOUSE	6	13579	49.97	7	10	1883	11696	540	61140.7	22.963	9.815	47.963	52.037	24.63	10.926	13.704	6.296	3.704	2.963	10.741	3.889	4.63	1.852	2.778	3.704	10.185	3.333	4.074	5.37	7.222	5.37	10.926	5.185	3.704	1.481	2.593	0	1	0	0	1	0	0	0
Acsbg1	MGI:2385656	ENSMUSG00000032281	ENSMUST00000034822	Q99PU5	ACBG1_MOUSE	9	56994	47.7	5	14	2880	54114	721	80425.8	29.265	10.264	54.924	45.076	23.578	11.789	11.789	7.906	2.08	4.993	6.796	3.051	7.49	1.526	5.825	4.993	9.431	2.635	2.774	4.716	5.964	5.27	6.935	5.825	6.103	1.664	4.022	0	1	0	0	0	0	0	0
Acsl6	MGI:894291	ENSMUSG00000020333	ENSMUST00000093106	Q91WC3	ACSL6_MOUSE	11	60959	48.08	15	21	5804	55155	697	78017.2	30.129	11.621	57.389	42.611	26.112	14.347	11.765	6.313	2.582	5.022	6.743	4.161	8.321	2.726	6.026	6.6	10.33	2.152	2.296	5.308	4.161	5.022	4.878	5.165	7.461	1.435	3.3	0	0	0	0	0	0	0	0
Acss1	MGI:1915988	ENSMUSG00000027452	ENSMUST00000028944	Q99NB1	ACS2L_MOUSE	2	50396	46.25	5	14	3618	46778	682	74623.3	31.085	10.997	58.798	41.202	23.314	12.61	10.704	9.384	1.906	5.425	5.279	2.786	9.531	2.493	5.132	4.106	8.211	2.493	2.053	5.279	3.372	6.012	5.425	7.038	8.358	2.053	3.666	0	0	1	0	0	0	0	0
Acta1	MGI:87902	ENSMUSG00000031972	ENSMUST00000034453	P68134	ACTS_MOUSE	8	2983	56.75	2	7	1446	1537	377	42051	28.117	10.875	55.172	44.828	25.464	12.202	13.263	7.692	1.592	5.836	7.427	3.183	7.427	2.387	7.958	5.04	6.897	4.509	3.183	5.04	2.918	4.775	6.101	7.162	5.57	1.061	4.244	0	0	1	0	0	0	0	0
Acta2	MGI:87909	ENSMUSG00000035783	ENSMUST00000039631	P62737	ACTA_MOUSE	19	14501	44.6	2	9	2035	12466	377	42008.9	28.117	10.875	55.172	44.828	25.464	12.202	13.263	7.692	1.857	5.57	7.692	3.183	7.427	2.387	7.958	5.04	7.162	4.244	3.183	5.04	2.918	4.775	6.897	6.366	5.305	1.061	4.244	0	0	1	0	0	0	0	0
Actc1	MGI:87905	ENSMUSG00000068614	ENSMUST00000090269	P68033	ACTC_MOUSE	2	6267	46.86	2	7	1473	4794	377	42019	28.382	10.875	55.172	44.828	25.464	12.202	13.263	7.692	1.592	5.836	7.427	3.183	7.427	2.387	7.958	5.04	7.162	4.244	3.183	5.04	2.918	4.775	6.366	6.897	5.57	1.061	4.244	0	0	1	0	0	0	0	0
Actg1	MGI:87906	ENSMUSG00000062825	ENSMUST00000071555	P63260	ACTG_MOUSE	11	2853	55.28	9	6	1952	901	375	41792.8	28.267	10.933	55.467	44.533	25.333	12.267	13.067	7.733	1.6	5.333	7.733	3.467	7.467	2.4	7.733	5.067	7.2	4.533	2.4	5.067	3.2	4.8	6.667	6.933	5.6	1.067	4	0	0	1	0	0	0	0	0
Actl6a	MGI:1861453	ENSMUSG00000027671	ENSMUST00000029214	Q9Z2N8	ACL6A_MOUSE	3	20676	43.31	8	14	2010	18666	429	47448	26.34	10.723	55.012	44.988	23.31	11.422	11.888	6.294	2.098	5.361	6.527	3.73	8.858	2.098	5.594	4.895	7.226	3.963	3.963	5.128	4.196	4.429	7.226	6.294	7.226	1.399	3.497	0	1	1	1	0	0	0	0
Actl6b	MGI:1933548	ENSMUSG00000029712	ENSMUST00000139395	Q99MR0	ACL6B_MOUSE	5	16066	48.1	9	14	1592	14474	426	46891.5	26.526	10.563	56.103	43.897	24.178	11.972	12.207	6.573	1.878	4.695	7.512	3.756	9.624	2.347	5.399	5.869	7.981	3.756	3.756	6.103	3.991	3.756	6.573	5.399	6.573	1.408	3.052	0	0	0	1	0	0	0	0
Actn3	MGI:99678	ENSMUSG00000006457	ENSMUST00000006626	O88990	ACTN3_MOUSE	19	16694	50.69	2	21	2887	13807	900	103043	29.556	9.889	50.111	49.889	30.444	14.667	15.778	9	1.222	5.667	10.111	3.333	5.667	2.333	5.222	5.222	10.667	2.889	4.556	3.222	6.111	7.111	4.667	4.111	4.667	1.889	2.333	0	0	1	0	0	0	0	0
Acvr1b	MGI:1338944	ENSMUSG00000000532	ENSMUST00000000544	Q61271	ACV1B_MOUSE	15	39618	49.44	1	9	4418	35200	505	56700.5	31.089	11.881	57.624	42.376	24.95	13.861	11.089	6.733	3.366	5.545	5.545	3.168	7.525	3.168	6.535	4.752	10.099	2.97	3.564	3.96	3.168	5.941	6.337	4.356	7.723	1.98	3.564	1	1	0	0	1	0	1	0
Acvr2a	MGI:102806	ENSMUSG00000052155	ENSMUST00000063886	P27038	AVR2A_MOUSE	2	89161	37.25	2	11	5686	83475	513	57889.6	28.85	12.086	57.115	42.885	25.926	13.06	12.865	7.407	3.704	5.458	7.407	3.899	6.238	2.729	5.653	6.043	8.967	3.119	3.899	5.848	3.509	4.288	4.873	4.678	6.823	2.144	3.314	1	0	0	0	1	0	1	0
Ada	MGI:87916	ENSMUSG00000017697	ENSMUST00000017841	P03958	ADA_MOUSE	2	23656	51.38	2	12	1688	21968	352	39991.6	28.409	12.216	53.125	46.875	30.966	15.341	15.625	6.818	1.42	5.682	9.943	3.693	6.25	3.125	4.545	7.955	8.807	2.841	3.977	5.114	2.557	4.261	4.261	5.114	8.239	1.136	4.261	0	0	1	0	0	0	0	1
Adam1a	MGI:2429504	ENSMUSG00000072647	ENSMUST00000100757	Q60813	ADM1A_MOUSE	5	3496	49.91	1	1	3496	0	791	87490.1	24.652	12.263	55.626	44.374	24.399	12.01	12.389	4.804	5.815	5.815	6.574	3.54	8.217	3.919	3.413	3.919	8.597	2.528	4.298	6.068	3.287	4.172	8.723	3.666	7.838	1.517	3.287	1	0	0	0	1	0	0	1
Adam2	MGI:1340894	ENSMUSG00000022039	ENSMUST00000022618	Q60718	ADAM2_MOUSE	14	50405	42.98	2	21	2551	47854	735	82375.1	24.354	11.429	54.15	45.85	23.401	11.973	11.429	3.946	5.714	4.898	6.531	3.81	7.483	2.041	5.986	6.395	8.027	2.585	5.034	4.626	4.898	3.537	8.707	3.81	6.395	1.088	4.49	1	1	0	0	1	0	0	0
Adam3	MGI:102518	ENSMUSG00000031553	ENSMUST00000033958	F8VQ03	ADAM3_MOUSE	8	48628	41.69	10	22	2743	45885	822	91443.8	24.453	11.922	53.65	46.35	22.871	11.557	11.314	5.231	5.109	5.596	5.718	4.623	7.786	2.433	4.745	5.839	8.516	2.068	5.353	4.745	5.231	3.285	6.569	6.326	5.961	0.487	4.38	0	0	0	0	1	0	0	0
Adam8	MGI:107825	ENSMUSG00000025473	ENSMUST00000106069	Q05910	ADAM8_MOUSE	7	13631	51.69	8	24	3117	10514	826	90046.4	25.545	9.685	55.69	44.31	23.123	13.559	9.564	6.538	5.206	3.995	5.569	2.785	8.596	3.027	3.148	4.843	7.748	0.969	3.995	8.717	4.964	5.69	7.264	4.964	8.111	1.09	2.785	1	0	0	0	1	0	0	1
Adam10	MGI:109548	ENSMUSG00000054693	ENSMUST00000067880	O35598	ADA10_MOUSE	9	101233	38.34	4	16	4593	96640	749	83968.1	21.362	12.684	50.868	49.132	27.503	16.155	11.348	5.207	4.806	5.874	5.474	4.406	8.144	3.738	5.474	7.076	6.542	2.003	4.539	5.607	4.406	5.34	7.744	4.94	4.139	0.801	3.738	1	1	0	0	1	0	0	1
Adam11	MGI:1098667	ENSMUSG00000020926	ENSMUST00000103081	Q9R1V4	ADA11_MOUSE	11	18824	57.48	9	27	4620	14204	773	84134.4	24.45	10.22	56.145	43.855	24.062	13.842	10.22	6.08	5.692	4.787	5.433	2.846	11.514	3.364	3.364	3.493	9.444	1.423	3.622	6.21	4.14	6.986	7.374	4.657	5.563	1.423	2.587	1	0	0	0	1	0	0	0
Adam12	MGI:105378	ENSMUSG00000054555	ENSMUST00000067680	Q61824	ADA12_MOUSE	7	348948	44.41	7	23	7675	341273	903	98503.8	25.138	8.97	54.485	45.515	24.917	15.615	9.302	7.42	5.205	4.651	4.651	2.547	8.859	3.987	3.765	5.205	8.749	2.658	4.097	7.641	4.762	6.423	6.312	5.426	5.205	0.554	1.883	1	1	0	0	1	0	0	1
Adam15	MGI:1333882	ENSMUSG00000028041	ENSMUST00000184651	O88839	ADA15_MOUSE	3	11455	54.73	13	24	3914	7541	864	92663.9	27.083	7.176	58.912	41.088	20.023	10.764	9.259	6.944	5.556	5.093	4.167	1.736	8.681	2.894	1.968	1.736	12.847	1.968	2.662	11.343	5.671	6.134	8.912	3.819	5.324	1.389	1.157	1	1	0	0	1	0	0	1
Adam17	MGI:1096335	ENSMUSG00000052593	ENSMUST00000064536	Q9Z0F8	ADA17_MOUSE	12	50124	42.5	10	19	4443	45681	827	93056.1	23.942	10.52	48.972	51.028	29.383	14.752	14.631	5.441	4.232	7.497	7.134	4.474	5.441	2.418	4.111	7.376	8.102	1.814	4.958	5.441	3.748	4.958	7.981	4.958	6.288	0.726	2.902	1	1	0	0	1	0	0	1
Adam18	MGI:105986	ENSMUSG00000031552	ENSMUST00000033957	Q9R157	ADA18_MOUSE	8	72510	41.18	3	20	2361	70149	719	79209.9	25.452	11.683	54.52	45.48	21.975	11.405	10.57	4.729	5.981	5.981	4.59	4.033	8.345	3.06	5.841	4.868	9.318	1.947	5.424	4.172	4.451	3.477	9.458	4.172	5.563	0.556	4.033	1	0	0	0	1	0	0	0
Adam19	MGI:105377	ENSMUSG00000011256	ENSMUST00000011400	O35674	ADA19_MOUSE	11	91352	46.39	4	23	6383	84969	920	100860	21.522	10.543	54.022	45.978	24.239	14.891	9.348	6.522	5.543	3.478	5.87	2.826	9.348	3.804	2.935	4.457	7.826	1.848	4.13	9.022	4.565	6.63	7.5	5.543	4.239	1.087	2.826	1	0	0	0	1	0	0	1
Adam22	MGI:1340046	ENSMUSG00000040537	ENSMUST00000115388	Q9R1V6	ADA22_MOUSE	5	295809	40.51	24	30	9161	286648	904	99714.9	22.898	10.177	51.549	48.451	26.217	14.823	11.394	5.088	5.199	5.199	6.195	3.429	9.956	2.544	4.867	6.527	7.965	1.549	4.867	4.314	3.65	5.752	8.075	5.642	4.978	1.106	3.097	1	1	0	0	1	0	0	0
Adam23	MGI:1345162	ENSMUSG00000025964	ENSMUST00000087374	Q9R1V7	ADA23_MOUSE	1	150386	41.4	12	26	6426	143960	829	91547.6	23.402	10.736	52.111	47.889	25.09	14.475	10.615	5.549	5.549	5.428	5.187	2.774	8.806	3.257	4.584	5.669	7.72	1.568	4.704	5.308	4.463	5.549	8.323	5.308	5.549	1.206	3.498	1	0	0	0	1	0	0	0
Adam24	MGI:105984	ENSMUSG00000046723	ENSMUST00000051614	Q9R160	ADA24_MOUSE	8	7121	38.96	1	2	2887	4234	761	85053.9	24.704	11.695	54.665	45.335	23.39	11.827	11.564	4.468	6.307	5.65	5.913	3.154	7.49	2.891	6.176	4.993	8.016	2.365	5.125	4.993	3.811	3.942	7.884	5.125	6.045	2.102	3.548	1	0	0	0	1	0	0	1
Adam28	MGI:105988	ENSMUSG00000014725	ENSMUST00000111072	Q9JLN6	ADA28_MOUSE	14	49816	38.85	6	23	3025	46791	793	88670.8	24.086	10.467	52.081	47.919	26.608	15.132	11.475	4.918	5.549	5.422	6.053	3.026	6.179	3.153	3.909	8.827	7.945	2.774	4.792	6.179	4.792	3.153	7.062	4.666	7.314	0.883	3.405	1	0	0	0	1	0	0	1
Adamdec1	MGI:1917650	ENSMUSG00000022057	ENSMUST00000022641	Q9R0X2	ADEC1_MOUSE	14	18716	37.94	1	14	2442	16274	467	52956.5	25.268	11.777	49.465	50.535	26.338	16.06	10.278	4.283	2.998	4.069	6.21	2.784	6.21	3.854	4.925	6.852	10.278	2.141	5.139	4.925	4.925	5.353	8.351	5.782	5.782	1.071	4.069	1	0	0	0	1	0	0	1
Adamts2	MGI:1347356	ENSMUSG00000036545	ENSMUST00000040523	Q8C9W3	ATS2_MOUSE	11	205490	48.68	4	22	7266	198224	1213	135299	23.743	10.635	52.514	47.486	27.7	15.664	12.036	5.688	4.699	6.101	5.936	2.803	7.749	4.04	3.133	4.122	8.326	1.814	3.957	7.914	4.287	7.502	6.513	5.029	6.595	1.484	2.308	1	0	0	0	1	0	0	1
Adamts4	MGI:1339949	ENSMUSG00000006403	ENSMUST00000111315	Q8BNJ2	ATS4_MOUSE	1	10217	51.97	3	9	4389	5828	833	90069.7	26.05	10.564	58.583	41.417	21.369	13.085	8.283	7.923	4.082	4.922	3.361	3.361	10.444	3.121	2.161	3.361	10.324	1.921	2.521	8.643	4.562	6.603	7.563	5.402	5.642	1.681	2.401	1	0	0	0	1	0	0	1
Adamts5	MGI:1346321	ENSMUSG00000022894	ENSMUST00000023611	Q9R001	ATS5_MOUSE	16	45656	40.11	1	8	10791	34865	930	101844	25.699	11.075	53.333	46.667	24.839	15.699	9.14	7.634	4.516	5.161	3.978	2.796	9.57	3.226	3.441	5.914	8.71	1.075	2.796	4.624	4.194	6.559	8.495	6.344	5.914	1.613	3.441	1	0	0	0	1	0	0	1
Adamts9	MGI:1916320	ENSMUSG00000030022	ENSMUST00000113438	E9PUN6	E9PUN6_MOUSE	6	170794	42.98	6	40	8016	162778	1931	215753	20.145	11.134	49.508	50.492	26.411	15.122	11.289	5.179	6.732	5.489	5.8	2.538	7.716	3.211	2.952	5.075	5.8	1.554	4.091	5.438	4.868	6.836	9.166	5.955	6.214	2.123	3.263	1	0	0	0	1	0	0	0
Adamts12	MGI:2146046	ENSMUSG00000047497	ENSMUST00000061318	Q811B3	ATS12_MOUSE	15	284442	41.43	3	24	8579	275863	1600	177769	21.625	11	51	49	25.062	14.375	10.688	4.938	5.438	4.75	5.938	3.062	7.875	3.312	4.25	5.812	6.938	1.5	4.125	6.875	4.75	5.25	8.812	6.25	5.5	2.438	2.188	1	0	0	0	1	0	0	1
Adamts13	MGI:2685556	ENSMUSG00000014852	ENSMUST00000102891	Q769J6	ATS13_MOUSE	2	36213	49.5	3	29	4506	31707	1426	155357	25.526	9.677	55.119	44.881	21.459	11.501	9.958	7.293	5.75	4.839	5.119	2.665	8.555	2.875	2.875	2.314	9.046	1.613	1.964	6.872	5.961	6.311	9.257	6.241	6.311	2.314	1.823	1	0	0	0	1	0	0	1
Adcy1	MGI:99677	ENSMUSG00000020431	ENSMUST00000020706	O88444	ADCY1_MOUSE	11	115018	47.67	2	20	12259	102759	1118	123373	34.615	10.733	60.823	39.177	21.735	12.88	8.855	8.945	3.041	3.667	5.188	4.651	7.961	2.326	4.383	3.757	13.417	2.504	3.22	4.293	3.488	6.798	5.546	5.188	7.871	0.716	3.041	1	1	0	0	0	0	0	0
Adcy5	MGI:99673	ENSMUSG00000022840	ENSMUST00000114913	P84309	ADCY5_MOUSE	16	150862	50.53	2	21	7008	143854	1262	139122	32.25	10.935	57.369	42.631	22.9	12.52	10.38	9.509	2.615	4.279	6.101	4.675	7.607	2.615	4.992	4.2	10.063	2.932	4.358	3.645	4.279	5.705	6.973	4.12	7.686	0.792	2.853	1	1	0	0	0	0	0	0
Adcy6	MGI:87917	ENSMUSG00000022994	ENSMUST00000096224	Q01341	ADCY6_MOUSE	15	20104	54.81	7	22	6038	14066	1165	130319	33.391	11.845	58.455	41.545	22.318	12.79	9.528	9.185	2.833	4.12	5.408	4.893	6.18	2.747	4.635	3.605	11.845	3.09	3.948	3.863	4.378	6.438	6.18	4.721	7.725	1.116	3.09	1	1	0	0	0	0	0	0
Adcy7	MGI:102891	ENSMUSG00000031659	ENSMUST00000169037	P51829	ADCY7_MOUSE	8	57560	51.93	6	28	5198	52362	1099	122708	33.758	11.556	58.417	41.583	23.385	13.558	9.827	7.552	3.094	4.095	5.732	4.277	6.278	3.185	4.823	4.277	13.376	2.548	3.458	4.368	3.003	6.096	6.915	4.823	8.007	1.001	3.094	1	0	0	0	0	0	0	0
Adcy8	MGI:1341110	ENSMUSG00000022376	ENSMUST00000023007	P97490	ADCY8_MOUSE	15	225213	40.69	3	18	6990	218223	1249	140095	31.385	11.93	55.484	44.516	23.459	12.89	10.568	5.685	1.922	4.484	6.085	4.724	7.366	3.122	6.325	3.923	13.05	2.242	4.484	3.763	3.923	5.845	7.766	4.884	6.325	0.961	3.122	1	1	0	0	0	0	0	0
Adcy10	MGI:2660854	ENSMUSG00000026567	ENSMUST00000027852	Q8C0T9	ADCYA_MOUSE	1	91592	43.69	10	34	5210	86382	1614	186412	30.297	14.002	56.32	43.68	24.845	13.445	11.4	5.638	2.726	4.275	7.125	5.762	4.771	2.788	6.32	6.196	11.834	4.151	4.027	3.16	4.461	4.461	6.258	4.089	6.506	1.363	4.089	0	0	0	0	0	0	0	0
Adcyap1	MGI:105094	ENSMUSG00000024256	ENSMUST00000234081	O70176	PACA_MOUSE	17	7521	47.12	5	5	3117	4404	175	19381	30.857	11.429	57.714	42.286	26.857	16	10.857	12	1.143	8	2.857	1.714	8	1.714	3.429	5.714	9.143	2.286	2.286	5.714	3.429	8.571	8	1.714	6.286	0.571	7.429	0	0	0	0	1	0	0	0
Adcyap1r1	MGI:108449	ENSMUSG00000029778	ENSMUST00000070756	P70205	PACR_MOUSE	6	49474	50.6	8	16	6107	43367	496	56639.7	28.831	15.726	59.677	40.323	19.153	10.081	9.073	5.04	3.831	4.435	4.637	6.855	5.847	2.016	5.847	3.629	10.081	3.831	3.427	3.629	3.427	4.435	8.669	5.645	7.863	2.823	4.032	1	1	0	0	1	0	0	0
Add1	MGI:87918	ENSMUSG00000029106	ENSMUST00000114338	Q9QYC0	ADDA_MOUSE	5	58645	44.62	15	16	4007	54638	735	80646.5	24.898	8.163	49.524	50.476	27.755	13.878	13.878	7.755	0.952	5.578	8.299	2.721	6.667	2.177	3.129	6.803	7.891	2.313	3.946	8.707	4.354	4.898	8.844	5.578	6.122	0.544	2.721	0	1	1	0	0	0	0	0
Add2	MGI:87919	ENSMUSG00000030000	ENSMUST00000204059	Q9QYB8	ADDB_MOUSE	6	95729	47.6	10	16	8182	87547	725	80641.9	24.138	8.138	45.931	54.069	29.241	14.897	14.345	6.759	1.103	4.828	9.517	3.034	5.241	2.207	2.897	8.138	7.724	3.034	3.724	6.483	4.966	4.552	10.069	6.069	6.759	0.69	2.207	0	1	0	0	0	0	0	0
Adgrg3	MGI:1859670	ENSMUSG00000060470	ENSMUST00000051259	Q8R0T6	AGRG3_MOUSE	8	27559	48.38	6	12	2439	25120	542	60072.5	32.841	13.653	60.148	39.852	16.974	8.856	8.118	6.827	2.214	3.875	4.244	6.458	7.196	2.214	4.059	2.583	14.391	2.399	3.137	4.059	3.875	4.059	8.672	7.196	7.565	2.03	2.952	1	0	0	0	1	0	0	0
Adgrg7	MGI:2441732	ENSMUSG00000022755	ENSMUST00000023437	Q8BM96	AGRG7_MOUSE	16	71247	39.63	1	16	2698	68549	785	87684.2	30.191	9.682	52.357	47.643	17.962	10.573	7.389	4.841	2.675	3.057	4.331	4.968	5.223	0.637	8.79	5.605	9.809	1.783	7.389	3.439	4.459	4.331	9.809	8.025	6.752	1.656	2.42	1	0	0	0	1	0	0	0
Adgrl2	MGI:2139714	ENSMUSG00000028184	ENSMUST00000196526	Q8JZZ7	AGRL2_MOUSE	3	174973	41.45	20	22	5615	169358	1487	166577	27.505	12.441	54.069	45.931	21.385	11.298	10.087	6.523	2.69	5.178	4.909	4.438	5.918	1.95	5.582	4.64	9.079	2.286	5.985	5.178	3.295	4.707	8.339	6.927	6.321	1.479	4.573	1	1	0	0	1	0	0	0
Adh1	MGI:87921	ENSMUSG00000074207	ENSMUST00000162032	P00329	ADH1_MOUSE	3	29708	41.02	4	6	797	28911	375	39771.4	32.533	8.267	60	40	22.667	13.067	9.6	8	4	5.067	4.533	4.8	9.6	2.133	6.4	7.733	8	2.133	2.133	5.6	1.867	3.2	7.467	5.867	10.133	0.533	0.8	0	0	1	0	0	1	0	0
Adh5	MGI:87929	ENSMUSG00000028138	ENSMUST00000005964	P28474	ADHX_MOUSE	3	12407	46.06	7	9	1604	10803	374	39547.8	31.551	8.556	59.626	40.374	22.46	12.032	10.428	8.824	3.743	4.278	6.15	4.278	10.963	1.604	6.684	8.021	5.615	2.406	2.139	4.011	2.406	2.406	7.487	5.882	10.428	1.07	1.604	0	1	1	0	0	1	0	0
Adipor1	MGI:1919924	ENSMUSG00000026457	ENSMUST00000027727	Q91VH1	PAQR1_MOUSE	1	17974	46.2	4	8	3123	14851	375	42366.2	30.667	17.867	63.733	36.267	21.067	12	9.067	7.733	1.867	2.933	6.133	8	8.267	3.733	4.533	3.733	10.667	3.467	1.6	5.333	3.2	4.533	6.133	4.267	7.733	2.4	3.733	0	0	0	0	0	0	0	0
Adipor2	MGI:93830	ENSMUSG00000030168	ENSMUST00000032272	Q8BQS5	PAQR2_MOUSE	6	64555	43.93	5	8	4184	60371	386	43980.9	28.238	18.912	63.212	36.788	21.503	11.658	9.845	5.44	3.627	4.145	5.699	8.29	8.29	4.663	6.736	2.332	10.104	3.109	2.85	5.699	2.85	4.663	6.218	3.368	5.959	2.332	3.627	0	0	0	0	0	0	0	0
Adm	MGI:108058	ENSMUSG00000030790	ENSMUST00000033054	P97297	ADML_MOUSE	7	2160	53.01	2	4	1390	770	184	20750.5	22.283	9.239	45.109	54.891	25.543	17.391	8.152	6.522	1.087	4.348	3.804	3.261	7.065	2.174	3.261	5.435	9.783	2.174	3.261	5.435	7.609	9.783	9.783	8.696	2.717	1.63	2.174	0	0	0	0	1	0	0	0
Adora1	MGI:99401	ENSMUSG00000042429	ENSMUST00000086465	Q60612	AA1R_MOUSE	1	36209	51.17	4	3	4968	31241	326	36637.9	42.331	13.19	68.712	31.288	16.258	9.816	6.442	9.202	2.761	2.454	3.988	5.521	3.681	1.534	10.429	5.215	12.577	2.147	3.681	6.135	3.067	3.067	4.908	3.374	10.123	2.147	3.988	1	0	0	0	0	0	0	0
Adora2a	MGI:99402	ENSMUSG00000020178	ENSMUST00000105420	Q60613	AA2AR_MOUSE	10	17908	52.86	4	3	2596	15312	410	44971.4	35.61	13.415	64.39	35.61	15.366	10	5.366	9.756	3.171	1.463	3.902	5.61	8.293	2.927	7.317	1.707	11.463	2.195	4.146	4.634	3.902	5.366	7.317	4.878	7.073	2.195	2.683	1	0	0	0	0	0	0	0
Adora2b	MGI:99403	ENSMUSG00000018500	ENSMUST00000018644	Q60614	AA2BR_MOUSE	11	17470	50.41	1	2	1845	15625	332	36119.9	41.265	12.349	67.771	32.229	13.855	9.036	4.819	11.446	3.916	2.711	2.108	5.723	6.024	2.108	6.928	3.313	13.253	2.711	3.614	3.614	3.012	3.614	6.325	5.422	9.639	1.205	3.313	1	0	0	0	0	0	0	0
Adprh	MGI:1098234	ENSMUSG00000002844	ENSMUST00000002923	P54923	ADPRH_MOUSE	16	8674	48.95	2	4	2966	5708	362	40068.3	27.624	14.641	60.497	39.503	24.309	12.155	12.155	10.497	1.381	6.077	6.077	3.591	11.326	3.315	3.591	3.867	9.392	4.144	2.486	4.696	3.867	4.972	6.354	2.486	4.144	2.762	4.972	0	0	0	0	0	0	0	1
Adra1d	MGI:106673	ENSMUSG00000027335	ENSMUST00000103184	P97714	ADA1D_MOUSE	2	16434	51.81	1	2	1899	14535	562	59857.6	34.875	9.253	62.989	37.011	19.039	12.811	6.228	10.854	3.203	1.957	4.27	4.626	9.786	1.423	3.203	3.025	10.854	0.89	1.957	6.406	1.957	8.363	9.075	4.982	9.964	1.423	1.779	1	0	0	0	0	0	0	0
Adrb1	MGI:87937	ENSMUSG00000035283	ENSMUST00000236875	P34971	ADRB1_MOUSE	19	10915	48.03	2	3	494	10421	466	50493.7	35.193	9.442	63.734	36.266	18.884	11.159	7.725	12.232	3.648	4.721	3.004	4.721	6.223	0.644	3.863	2.361	11.803	1.502	2.361	8.369	1.931	8.155	8.584	4.506	7.296	2.146	1.931	1	1	0	0	0	0	0	0
Adrb2	MGI:87938	ENSMUSG00000045730	ENSMUST00000053640	P18762	ADRB2_MOUSE	18	2144	48.97	1	1	2144	0	418	46998.4	31.1	13.158	58.134	41.866	19.378	10.766	8.612	5.981	3.589	4.306	4.306	5.742	5.981	2.153	6.699	3.828	9.33	2.632	5.024	3.828	4.067	4.785	7.895	5.502	9.091	1.914	3.349	1	1	0	0	0	0	0	0
Adrb3	MGI:87939	ENSMUSG00000031489	ENSMUST00000211346	P25962	ADRB3_MOUSE	8	24841	46.51	5	4	669	24172	400	43006.1	37	10.25	67	33	15.75	10	5.75	13	2.5	2.5	3.25	4.25	7	1.25	2.75	0.5	13	1.5	3	10	1.25	8.25	7.75	5.25	8.25	2.5	2.25	1	0	0	0	0	0	0	0
Adtrp	MGI:1924596	ENSMUSG00000058022	ENSMUST00000072012	Q8C138	ADTRP_MOUSE	13	84537	43.98	8	7	2440	82097	230	27002.8	32.174	22.174	63.478	36.522	20	13.913	6.087	5.217	0.87	3.913	2.174	10.435	5.652	3.478	8.261	6.087	12.609	1.739	4.348	4.348	1.739	4.348	4.348	6.087	6.087	3.043	5.217	0	0	0	0	0	0	0	1
Aebp1	MGI:1197012	ENSMUSG00000020473	ENSMUST00000102923	Q640N1	AEBP1_MOUSE	11	10142	56.28	3	21	3831	6311	1128	128365	21.631	9.574	48.582	51.418	31.206	14.184	17.021	5.585	1.152	5.585	11.436	2.748	6.206	1.507	3.457	6.383	7.447	2.305	3.989	9.22	3.812	6.294	5.142	7.27	5.142	1.773	3.546	1	0	0	1	1	0	0	0
Afap1	MGI:1917542	ENSMUSG00000029094	ENSMUST00000064571	Q80YS6	AFAP1_MOUSE	5	110605	48.96	5	17	6618	103987	731	80614.6	25.855	6.293	46.922	53.078	30.643	17.1	13.543	6.977	2.052	4.378	9.166	1.094	6.293	1.642	3.146	10.397	10.123	1.094	3.146	6.977	4.104	5.062	10.123	5.062	5.609	1.094	2.462	0	1	1	0	0	0	0	0
Aff1	MGI:1100819	ENSMUSG00000029313	ENSMUST00000126335	O88573	AFF1_MOUSE	5	162949	45.55	5	7	1613	161336	1216	131558	20.477	6.25	43.75	56.25	27.385	16.53	10.855	7.401	1.398	4.523	6.332	1.48	4.852	2.714	1.48	7.895	6.908	1.809	2.385	11.678	5.181	5.921	15.543	5.757	4.688	0.576	1.48	0	1	1	0	0	0	0	0
Agap2	MGI:3580016	ENSMUSG00000025422	ENSMUST00000239120	Q3UHD9	AGAP2_MOUSE	10	17886	55.32	3	19	4076	13810	1186	124511	27.909	6.239	53.12	46.88	22.85	14.334	8.516	10.54	1.096	3.457	5.059	1.771	9.949	1.939	2.782	4.975	9.781	0.843	1.771	9.022	3.204	7.42	12.479	6.577	4.806	1.349	1.18	0	1	0	0	0	0	0	0
Agap3	MGI:2183446	ENSMUSG00000023353	ENSMUST00000024123	Q8VHH5	AGAP3_MOUSE	5	49871	53.32	6	18	3207	46664	910	97965.2	29.231	8.132	52.747	47.253	23.187	12.967	10.22	10	1.868	3.956	6.264	2.198	8.462	2.527	4.176	4.066	9.231	1.099	3.516	6.484	5.275	6.374	10.659	4.615	5.824	1.319	2.088	0	1	0	0	0	0	0	0
Agbl5	MGI:2441745	ENSMUSG00000029165	ENSMUST00000201917	Q09M02	CBPC5_MOUSE	5	18272	48.7	18	16	3579	14693	886	97606.9	22.235	10.722	51.354	48.646	23.138	14.221	8.916	5.982	2.257	3.725	5.192	4.402	7.336	2.822	2.935	2.935	8.691	2.032	4.515	9.594	3.047	8.465	12.528	5.418	4.628	0.79	2.709	0	1	0	0	0	0	0	1
Agmo	MGI:2442495	ENSMUSG00000050103	ENSMUST00000049874	Q8BS35	ALKMO_MOUSE	12	340562	36.39	6	13	2423	338139	447	51777.9	29.754	20.582	59.955	40.045	18.568	10.962	7.606	5.369	1.119	2.237	5.369	9.396	5.369	3.803	6.935	2.908	11.409	1.79	2.461	5.145	3.803	4.251	8.054	7.159	6.04	3.356	4.027	0	0	0	0	0	1	0	0
Ago4	MGI:1924100	ENSMUSG00000042500	ENSMUST00000084289	Q8CJF8	AGO4_MOUSE	4	43932	42.68	2	18	6537	37395	861	97036.8	27.41	11.614	54.355	45.645	24.739	15.563	9.175	6.156	2.323	4.646	4.53	3.484	6.736	3.484	4.646	5.807	7.666	3.136	2.671	6.62	6.969	6.272	5.343	5.923	8.943	0.813	3.833	0	0	0	0	0	0	0	0
Agr2	MGI:1344405	ENSMUSG00000020581	ENSMUST00000020898	O88312	AGR2_MOUSE	12	11181	43.27	2	8	784	10397	175	19920	30.857	10.857	49.714	50.286	29.143	17.143	12	6.857	0.571	6.286	5.714	2.286	3.429	2.857	4	9.714	13.714	1.714	2.286	5.143	4	4.571	7.429	7.429	6.286	1.143	4.571	0	0	0	0	1	0	0	0
Agrn	MGI:87961	ENSMUSG00000041936	ENSMUST00000180572	A2ASQ1	AGRIN_MOUSE	4	32199	53.65	7	36	6891	25308	1950	207539	25.385	8.205	57.077	42.923	22.051	11.538	10.513	7.744	7.179	4.821	5.692	2.974	10.41	2.769	1.949	2.513	8.718	0.974	2.359	7.692	4.564	6.256	7.487	6.462	6.974	0.718	1.744	1	1	0	0	0	0	0	0
Agtr2	MGI:87966	ENSMUSG00000068122	ENSMUST00000089188	P35374	AGTR2_MOUSE	X	4621	37.65	2	3	3283	1338	363	41374	33.333	16.253	64.463	35.537	15.152	10.193	4.959	7.438	3.857	3.03	1.928	8.54	4.132	1.102	7.713	4.408	10.744	3.306	4.959	4.683	2.479	4.683	7.713	5.234	7.438	2.204	4.408	1	1	0	0	0	0	0	0
Agtrap	MGI:1339977	ENSMUSG00000029007	ENSMUST00000030865	Q9WVK0	ATRAP_MOUSE	4	10971	53.21	3	5	3996	6975	161	17525.2	35.404	14.907	65.839	34.161	16.149	8.075	8.075	9.938	1.863	4.969	3.106	6.211	9.317	2.484	6.832	1.863	12.422	2.484	1.863	4.348	2.484	3.727	9.317	4.348	6.211	2.484	3.727	0	1	0	0	0	0	0	0
Ahi1	MGI:87971	ENSMUSG00000019986	ENSMUST00000105525	Q8K3E5	AHI1_MOUSE	10	127883	40.85	7	24	4851	123032	1047	119650	24.355	10.984	48.233	51.767	31.996	17.192	14.804	4.394	2.006	6.686	8.118	3.534	4.871	2.77	5.349	8.691	7.259	1.91	3.438	6.877	3.534	5.731	7.354	5.444	7.354	1.242	3.438	0	1	0	0	0	0	0	0
Ahnak	MGI:1316648	ENSMUSG00000069833	ENSMUST00000237912	E9Q616	E9Q616_MOUSE	19	87631	46.65	5	7	1188	86443	5656	604253	25.99	4.809	56.312	43.688	32.426	16.443	15.983	3.695	0.248	10.131	5.852	2.475	10.484	1.68	5.622	14.162	6.595	4.455	2.793	12.005	1.008	0.601	5.764	1.697	10.078	0.495	0.159	0	0	0	0	0	0	0	0
Ahr	MGI:105043	ENSMUSG00000019256	ENSMUST00000116436	Q8R4S5	AHR_MUSMM	12	37065	41.99	3	11	5548	31517	883	99039.5	24.915	11.665	49.83	50.17	22.877	12.231	10.646	6.682	2.152	5.889	4.757	4.757	5.096	3.284	4.417	3.964	9.513	2.152	3.851	7.135	8.72	4.983	9.626	5.096	4.304	0.793	2.831	0	0	0	1	0	0	0	0
Ahrr	MGI:1333776	ENSMUSG00000021575	ENSMUST00000022059	Q3U1U7	AHRR_MOUSE	13	81214	42.37	7	11	4754	76460	701	77725.7	23.966	10.984	51.498	48.502	25.25	15.549	9.7	5.706	3.138	5.136	4.565	3.566	6.99	4.137	3.138	4.85	10.271	2.996	2.14	7.561	4.565	6.562	10.556	5.991	4.85	0.999	2.282	0	0	0	1	0	0	0	0
Ahsg	MGI:107189	ENSMUSG00000022868	ENSMUST00000231848	P29699	FETUA_MOUSE	16	8173	48.34	8	7	1370	6803	345	37325.6	31.884	9.855	56.812	43.188	21.739	11.884	9.855	9.855	4.058	4.928	4.928	4.058	5.797	4.058	1.739	4.058	9.855	1.449	4.928	7.826	5.217	3.768	4.928	6.377	10.435	0.58	1.159	1	1	0	0	1	0	0	0
Aicda	MGI:1342279	ENSMUSG00000040627	ENSMUST00000043301	Q9WVE0	AICDA_MOUSE	6	10380	45.93	2	5	2405	7975	198	24030.7	24.242	19.192	53.03	46.97	32.323	20.707	11.616	4.545	4.04	6.061	5.556	7.071	4.545	3.535	2.525	5.051	12.121	2.02	3.535	2.525	1.515	12.121	5.051	4.545	5.051	3.535	5.051	0	1	0	0	0	0	0	1
Aida	MGI:1919737	ENSMUSG00000042901	ENSMUST00000109166	Q8C4Q6	AIDA_MOUSE	1	28198	42.16	9	10	4279	23919	305	34888.1	27.541	10.492	49.18	50.82	32.459	17.049	15.41	5.902	0.984	5.246	10.164	4.918	5.246	2.623	6.23	9.508	11.475	1.311	2.295	6.23	5.246	4.918	4.918	5.902	3.934	0.656	2.295	0	0	0	0	0	0	0	0
Aifm2	MGI:1918611	ENSMUSG00000020085	ENSMUST00000067857	Q8BUE4	FSP1_MOUSE	10	23998	49.76	7	10	1442	22556	373	40634.9	33.244	9.115	56.836	43.164	22.52	13.137	9.383	9.115	1.072	3.217	6.166	4.021	8.579	1.877	5.63	6.434	8.847	3.217	4.558	3.485	4.558	4.826	7.775	3.753	9.651	0.268	2.949	0	0	0	0	0	1	0	0
Aim2	MGI:2686159	ENSMUSG00000037860	ENSMUST00000147604	Q91VJ1	AIM2_MOUSE	1	115162	41.8	7	12	2839	112323	354	40155.1	28.249	8.757	45.48	54.52	31.921	17.797	14.124	7.91	1.695	4.237	9.887	5.085	3.39	1.977	5.65	11.299	6.78	2.26	4.802	3.107	4.802	4.52	5.65	7.345	7.91	0.282	1.412	0	0	0	0	0	0	0	0
Aipl1	MGI:2148800	ENSMUSG00000040554	ENSMUST00000048207	Q924K1	AIPL1_MOUSE	11	9547	49.52	2	6	2309	7238	328	38211.9	28.963	11.28	51.22	48.78	31.402	15.854	15.549	5.488	2.134	3.963	11.585	2.134	5.183	3.354	3.963	6.098	13.11	3.659	3.659	3.354	4.268	6.402	3.963	5.488	6.402	2.134	3.659	0	0	0	0	0	0	0	0
Aire	MGI:1338803	ENSMUSG00000000731	ENSMUST00000131028	Q9Z0E3	AIRE_MOUSE	10	13589	52.02	16	14	2966	10623	552	59042.3	28.442	7.065	55.616	44.384	25	14.493	10.507	9.601	3.623	4.891	5.616	2.536	7.971	2.899	2.717	5.072	10.688	0.725	2.536	10.688	3.986	6.522	8.696	4.167	5.435	0.906	0.725	0	1	0	1	0	0	0	0
Ak1	MGI:87977	ENSMUSG00000026817	ENSMUST00000113278	Q9R0Y5	KAD1_MOUSE	2	13301	54.06	6	7	2085	11216	194	21539.6	27.32	7.216	50	50	31.443	15.464	15.979	4.639	1.031	6.186	9.794	2.577	9.794	0.515	4.639	9.794	9.794	2.577	2.062	2.577	3.093	5.155	6.186	7.216	8.247	0	4.124	0	1	1	0	0	0	1	0
Akap1	MGI:104729	ENSMUSG00000018428	ENSMUST00000018572	O08715	AKAP1_MOUSE	11	33795	51.03	6	11	3758	30037	857	92194.7	28.121	7.001	52.392	47.608	23.454	10.502	12.952	7.235	1.984	5.484	7.468	1.984	7.351	1.75	3.617	5.018	9.335	1.4	2.45	8.285	5.018	3.734	10.618	6.068	7.935	1.284	1.984	0	1	0	0	0	0	0	0
Akap4	MGI:102794	ENSMUSG00000050089	ENSMUST00000057101	Q60662	AKAP4_MOUSE	X	11091	45.19	3	6	2851	8240	849	93795.8	24.499	6.36	46.879	53.121	27.562	14.37	13.192	6.949	3.769	6.125	7.067	2.002	5.654	1.531	3.18	9.776	8.952	4.711	5.183	3.416	5.654	3.062	10.836	3.887	5.418	0.589	2.238	0	1	0	0	0	0	0	0
Akap5	MGI:2685104	ENSMUSG00000021057	ENSMUST00000095610	D3YVF0	AKAP5_MOUSE	12	9263	44.78	3	2	6687	2576	745	79396.8	29.128	3.624	42.013	57.987	32.483	13.289	19.195	13.557	0.268	3.893	15.302	1.074	6.711	2.013	3.221	7.919	3.893	0.671	1.745	3.624	7.517	3.356	6.98	9.262	8.456	0.268	0.268	0	1	0	0	0	0	0	0
Akap6	MGI:3050566	ENSMUSG00000061603	ENSMUST00000095737	Q2VEB4	Q2VEB4_MOUSE	12	456217	41.12	2	14	14847	441370	2308	254423	23.787	7.366	42.981	57.019	29.983	13.518	16.464	5.156	1.95	7.279	9.185	1.776	5.546	2.903	3.813	6.889	10.139	2.08	3.596	5.156	4.549	3.726	13.345	5.546	4.679	0.867	1.82	0	0	0	0	0	0	0	0
Akap12	MGI:1932576	ENSMUSG00000038587	ENSMUST00000045730	Q9WTQ5	AKA12_MOUSE	10	93091	45.53	5	4	6195	86896	1684	180695	24.644	3.385	41.093	58.907	34.501	11.876	22.625	9.857	0.594	6.176	16.449	1.069	6.71	1.603	1.96	7.482	5.404	1.306	1.188	6.057	6.473	2.791	9.62	7.126	7.423	0.416	0.297	0	1	0	0	0	0	0	0
Akna	MGI:2140340	ENSMUSG00000039158	ENSMUST00000035724	Q80VW7	AKNA_MOUSE	4	36230	52.53	2	22	5387	30843	1404	153123	22.507	7.265	46.154	53.846	26.781	13.746	13.034	8.333	1.14	4.701	8.333	1.709	6.197	2.778	1.709	3.49	8.689	1.211	1.425	10.613	6.41	7.479	12.464	6.766	3.775	1.282	1.496	0	1	0	1	0	0	0	0
Akp3	MGI:87984	ENSMUSG00000036500	ENSMUST00000044878	P24822	PPBI_MOUSE	1	2940	56.7	2	11	1680	1260	559	60285.3	29.696	9.66	55.277	44.723	20.394	10.912	9.481	9.839	0.894	4.83	4.651	2.862	8.766	2.326	3.578	3.936	9.839	2.683	3.578	5.903	4.114	4.651	6.261	10.376	6.44	0.894	3.578	1	0	0	0	1	0	0	1
Akr1a1	MGI:1929955	ENSMUSG00000028692	ENSMUST00000030455	Q9JII6	AK1A1_MOUSE	4	15171	44.41	4	9	1420	13751	325	36586.9	31.692	12.308	55.385	44.615	27.077	15.385	11.692	8.308	1.231	4.923	6.769	2.462	5.538	4	4.308	6.154	11.077	1.538	3.692	7.077	3.692	5.231	6.154	4	8	2.154	3.692	0	1	1	0	0	1	0	0
Akr1b7	MGI:101918	ENSMUSG00000052131	ENSMUST00000007449	P21300	ALD1_MOUSE	6	10809	44.2	1	10	1281	9528	316	35988.4	31.646	12.342	52.848	47.152	28.481	15.506	12.975	8.228	0.949	5.063	7.911	4.43	4.114	2.848	5.38	9.494	10.127	1.582	4.43	5.063	5.063	3.165	5.38	3.797	7.911	1.582	3.481	0	0	0	0	0	1	0	0
Akr1c18	MGI:2145420	ENSMUSG00000021214	ENSMUST00000021635	Q8K023	AKC1H_MOUSE	13	18040	37.21	2	9	1200	16840	323	37176.8	28.793	12.384	52.941	47.059	29.721	15.48	14.241	5.573	2.786	7.43	6.811	4.334	4.644	2.786	6.192	8.359	12.074	2.786	5.573	4.334	3.096	4.334	5.263	3.406	4.954	0.619	4.644	0	0	0	0	0	1	0	0
Akt1	MGI:87986	ENSMUSG00000001729	ENSMUST00000001780	P31750	AKT1_MOUSE	12	21064	57.7	9	14	2690	18374	480	55707.3	23.75	13.333	50	50	32.083	16.042	16.042	5.208	1.458	6.042	10	5.625	6.042	2.5	4.167	7.083	8.542	3.333	3.125	4.583	3.542	6.458	4.792	6.458	5.833	1.458	3.75	1	1	1	0	0	0	1	0
Akt1s1	MGI:1914855	ENSMUSG00000011096	ENSMUST00000107885	Q9D1F4	AKTS1_MOUSE	7	6431	57.05	12	5	1812	4619	257	27483.4	25.292	5.447	54.086	45.914	28.016	11.284	16.732	13.619	1.556	6.615	10.117	2.335	6.226	1.167	0.778	2.335	7.782	1.556	1.167	15.175	3.502	7.782	6.615	6.615	3.113	0.778	1.167	0	1	0	0	0	0	0	0
Aldh1b1	MGI:1919785	ENSMUSG00000035561	ENSMUST00000044384	Q9CZS1	AL1B1_MOUSE	4	5583	51.19	2	2	2298	3285	519	57552.9	30.25	10.983	56.84	43.16	25.819	13.68	12.139	8.863	1.927	4.624	7.514	5.01	8.863	1.927	4.817	5.973	8.863	1.734	3.854	5.01	3.854	5.78	3.276	6.358	7.707	1.349	2.697	0	0	1	0	0	1	0	0
Aldh2	MGI:99600	ENSMUSG00000029455	ENSMUST00000031411	P47738	ALDH2_MOUSE	5	27798	50.95	7	13	3867	23931	519	56537.5	31.599	10.79	58.767	41.233	22.351	11.946	10.405	10.597	1.734	5.202	5.202	4.624	9.249	1.349	4.432	5.78	7.514	1.927	3.854	4.817	4.624	4.817	5.01	5.395	9.056	1.349	3.468	0	0	1	0	0	1	0	0
Aldh7a1	MGI:108186	ENSMUSG00000053644	ENSMUST00000174518	Q9DBF1	AL7A1_MOUSE	18	63265	45.23	9	20	4131	59134	539	58861.5	31.725	10.204	58.813	41.187	22.078	12.059	10.019	7.792	1.67	3.711	6.308	3.34	10.575	2.041	6.679	4.638	8.534	1.855	4.267	4.824	3.525	5.38	5.937	5.38	8.72	2.412	2.412	0	0	1	0	0	1	0	0
Alg2	MGI:1914731	ENSMUSG00000039740	ENSMUST00000136912	Q9DBE8	ALG2_MOUSE	4	9267	46.14	3	3	810	8457	415	47404.9	31.325	14.217	57.831	42.169	26.506	15.181	11.325	7.229	2.651	5.301	6.024	5.542	5.301	3.133	4.337	5.783	11.807	2.41	3.133	5.06	3.133	6.265	6.265	3.133	7.952	1.205	4.337	0	0	0	0	0	0	1	0
Alk	MGI:103305	ENSMUSG00000055471	ENSMUST00000086639	P97793	ALK_MOUSE	17	735656	44.02	3	29	5454	730202	1621	174948	26.774	10.179	58.112	41.888	21.283	11.659	9.624	7.711	2.344	3.331	6.292	3.208	10.857	2.714	3.701	3.948	9.87	2.468	3.825	8.205	3.64	4.997	8.513	4.627	5.49	2.097	2.159	1	1	0	0	1	0	1	0
Alkbh2	MGI:2141032	ENSMUSG00000044339	ENSMUST00000112279	Q6P6J4	ALKB2_MOUSE	5	4293	52.99	3	4	899	3394	239	27129.1	25.941	12.552	53.138	46.862	31.381	19.247	12.134	5.858	1.674	6.276	5.858	5.021	8.368	3.347	2.51	6.276	9.623	1.255	2.092	6.695	2.51	9.623	4.603	6.276	7.95	1.674	2.51	0	0	0	0	0	1	0	0
Alkbh4	MGI:1919291	ENSMUSG00000039754	ENSMUST00000041100	Q9D8F1	ALKB4_MOUSE	5	5470	53.33	5	3	1773	3697	300	33394.4	28.667	9.667	57.333	42.667	25	13.333	11.667	8.333	4.333	4.667	7	4	7.333	2	2.667	4.333	11	2	1	7.333	6.667	7	7	3	6.667	2.333	1.333	0	0	1	1	0	1	0	0
Alkbh5	MGI:2144489	ENSMUSG00000042650	ENSMUST00000044250	Q3TSG4	ALKB5_MOUSE	11	22132	45.23	2	4	5730	16402	395	44411	27.342	9.873	48.354	51.646	33.165	19.241	13.924	10.38	1.519	5.823	8.101	2.785	4.81	2.785	4.81	6.329	6.076	1.013	2.025	6.582	3.291	10.127	9.62	3.544	6.076	0.506	3.797	0	1	1	0	0	1	0	0
Alkbh7	MGI:1913650	ENSMUSG00000002661	ENSMUST00000002737	Q9D6Z0	ALKB7_MOUSE	17	1984	54.89	3	4	917	1067	221	24970.4	28.054	10.86	54.299	45.701	30.769	16.29	14.48	6.335	2.262	4.977	9.502	3.167	7.692	3.62	3.62	1.81	11.765	1.81	0	7.24	3.167	10.86	9.502	2.262	6.335	1.81	2.262	0	0	0	0	0	1	0	0
Alox5	MGI:87999	ENSMUSG00000025701	ENSMUST00000026795	P48999	LOX5_MOUSE	6	51102	44.76	8	14	2821	48281	674	77967.2	28.783	15.134	54.748	45.252	27.151	13.947	13.205	6.38	1.78	6.231	6.973	5.193	4.896	2.967	6.825	6.231	8.754	2.226	3.709	4.896	4.451	4.748	5.341	4.599	6.825	2.226	4.748	0	1	0	0	0	1	0	0
Alox5ap	MGI:107505	ENSMUSG00000060063	ENSMUST00000071130	P30355	AL5AP_MOUSE	5	23387	48.39	4	5	1251	22136	161	18136.1	35.404	18.012	63.975	36.025	14.907	9.317	5.59	8.075	1.242	1.863	3.727	9.938	6.832	2.484	5.59	2.484	12.422	1.863	4.348	3.106	4.348	4.348	5.59	6.832	9.317	0.621	4.969	0	0	0	0	0	0	0	0
Alox12	MGI:87998	ENSMUSG00000000320	ENSMUST00000000329	P39655	LOX12_MOUSE	11	13897	48.86	2	14	3001	10896	663	75389.7	30.015	11.916	56.712	43.288	24.585	12.67	11.916	6.938	2.112	5.581	6.335	4.072	6.184	2.866	3.771	3.922	13.122	2.715	2.866	6.637	6.184	5.882	4.374	5.279	6.184	2.564	2.413	0	1	0	0	0	1	0	1
Alox12b	MGI:1274782	ENSMUSG00000032807	ENSMUST00000036424	O70582	LX12B_MOUSE	11	12804	51.28	1	15	2431	10373	701	80577.6	27.817	14.693	57.632	42.368	23.823	12.839	10.984	5.706	2.853	5.278	5.706	4.708	5.849	2.996	6.134	3.566	10.699	2.425	4.137	6.99	3.852	6.277	4.85	5.706	5.278	1.854	5.136	0	0	0	0	0	1	0	0
Alox15	MGI:87997	ENSMUSG00000018924	ENSMUST00000019068	P39654	LOX15_MOUSE	11	7880	51.94	2	14	2409	5471	663	75444.7	28.959	12.67	56.259	43.741	24.284	12.368	11.916	6.335	2.413	5.581	6.335	4.827	6.033	2.262	3.771	4.977	12.217	2.564	3.62	5.882	5.128	5.128	5.732	4.977	6.637	2.413	3.167	0	0	0	0	0	1	0	0
Aloxe3	MGI:1345140	ENSMUSG00000020892	ENSMUST00000021268	Q9WV07	LOXE3_MOUSE	11	23220	48.04	6	15	3019	20201	711	80472.5	28.692	13.221	57.103	42.897	22.082	11.955	10.127	6.751	3.797	5.063	5.063	4.501	5.345	2.672	4.782	3.938	12.096	1.828	3.516	6.892	4.501	5.345	6.47	6.329	5.063	1.969	4.079	0	0	0	0	0	0	0	0
Als2	MGI:1921268	ENSMUSG00000026024	ENSMUST00000027178	Q920R0	ALS2_MOUSE	1	74306	42.87	5	34	6342	67964	1651	182566	27.741	11.084	52.938	47.062	23.864	12.356	11.508	6.299	1.878	4.119	7.389	3.574	7.813	2.483	3.21	5.633	11.569	1.817	2.483	5.088	4.724	4.24	9.933	6.057	6.663	1.696	3.331	0	1	1	0	0	0	0	0
Amacr	MGI:1098273	ENSMUSG00000022244	ENSMUST00000070877	O09174	AMACR_MOUSE	15	14871	44.05	2	5	2577	12294	381	41704	30.446	9.449	58.268	41.732	24.147	12.861	11.286	7.874	1.575	4.462	6.824	4.724	9.974	1.575	3.15	4.987	12.598	2.625	2.362	5.774	3.937	6.299	6.824	4.462	6.824	1.05	2.1	0	0	1	0	0	0	0	0
Ambn	MGI:104655	ENSMUSG00000029288	ENSMUST00000031226	O55189	AMBN_MOUSE	5	12541	38.33	2	11	1854	10687	407	43663.8	25.307	9.337	60.442	39.558	17.445	9.337	8.108	8.845	0	2.703	5.405	4.423	9.828	2.457	2.703	3.194	9.828	4.423	3.44	14.005	7.371	3.686	6.634	4.668	3.931	0.737	1.72	0	1	0	0	1	0	0	0
Ambp	MGI:88002	ENSMUSG00000028356	ENSMUST00000030041	Q07456	AMBP_MOUSE	4	11525	49.8	2	10	1268	10257	349	39029.2	24.355	11.461	53.009	46.991	24.642	12.607	12.034	6.017	4.585	4.011	8.023	3.438	8.883	1.719	5.731	5.731	8.596	1.719	4.011	3.725	4.298	5.158	7.45	6.59	4.011	1.433	4.871	1	0	0	0	1	0	0	0
Amelx	MGI:88005	ENSMUSG00000031354	ENSMUST00000066112	P63277	AMELX_MOUSE	X	11087	35.73	5	7	802	10285	210	23483.1	23.333	14.286	60.476	39.524	14.762	10.476	4.286	6.19	0.476	1.429	2.857	2.381	3.81	7.143	4.286	1.905	9.524	4.762	1.429	20.952	12.381	1.429	6.667	4.286	3.333	1.905	2.857	0	1	0	0	1	0	0	0
Amh	MGI:88006	ENSMUSG00000035262	ENSMUST00000036016	P27106	MIS_MOUSE	10	2406	62.88	1	5	1670	736	555	59778.5	33.874	6.667	60.36	39.64	19.64	9.73	9.91	10.27	1.982	3.604	6.306	2.162	8.468	1.441	1.441	0.901	16.937	1.081	2.342	9.73	5.405	7.387	6.306	5.946	5.225	1.802	1.261	1	0	0	0	1	0	0	0
Ampd3	MGI:1096344	ENSMUSG00000005686	ENSMUST00000170374	O08739	AMPD3_MOUSE	7	44200	50.18	8	15	3489	40711	766	88652.3	25.457	14.36	51.044	48.956	28.721	16.057	12.663	6.136	1.175	5.352	7.311	4.439	3.786	3.786	3.786	6.789	11.097	3.394	3.655	6.658	4.308	5.483	7.572	4.7	4.439	0.783	5.352	0	1	0	0	0	0	0	1
Amph	MGI:103574	ENSMUSG00000021314	ENSMUST00000003345	Q7TQF7	AMPH_MOUSE	13	202717	40.63	6	21	3367	199350	686	75013.2	27.405	7.872	49.271	50.729	29.009	11.224	17.784	10.35	0.292	6.122	11.662	3.499	5.685	1.749	2.478	6.122	8.309	1.312	2.77	8.455	5.394	3.353	6.851	6.706	6.268	1.02	1.603	0	1	0	0	0	0	0	0
Angptl2	MGI:1347002	ENSMUSG00000004105	ENSMUST00000004208	Q9R045	ANGL2_MOUSE	2	31649	50.79	4	5	3339	28310	493	57105.5	24.138	13.59	50.71	49.29	25.761	14.604	11.156	5.071	1.623	4.26	6.897	2.231	6.694	3.245	3.651	4.665	9.939	2.434	6.288	5.477	6.288	6.694	5.68	5.274	5.477	2.84	5.274	1	0	0	0	1	0	0	0
Angptl3	MGI:1353627	ENSMUSG00000028553	ENSMUST00000125546	Q9R182	ANGL3_MOUSE	4	15158	37.4	3	5	2399	12759	455	52543	23.297	11.868	44.176	55.824	29.011	15.385	13.626	3.736	0.879	4.615	9.011	3.297	5.275	3.077	4.835	7.253	10.549	1.538	5.714	4.396	6.593	5.055	8.791	5.714	4.176	1.978	3.516	1	0	0	0	1	0	0	0
Angptl4	MGI:1888999	ENSMUSG00000002289	ENSMUST00000002360	Q9Z1P8	ANGL4_MOUSE	17	8081	49.02	4	7	3308	4773	410	45538.3	24.878	10.244	51.463	48.537	22.683	13.171	9.512	7.561	1.951	4.634	4.878	3.415	9.512	2.927	2.683	4.39	12.195	1.707	4.39	6.098	9.512	5.854	6.098	5.854	2.439	2.439	1.463	1	0	0	0	1	0	0	0
Ank3	MGI:88026	ENSMUSG00000069601	ENSMUST00000218680	G5E8K5	ANK3_MOUSE	10	628666	44.07	47	43	5500	623166	1961	214062	30.087	8.159	50.28	49.72	26.772	14.38	12.392	8.975	1.326	5.609	6.782	2.499	6.629	3.315	4.131	6.425	9.944	1.989	4.844	5.405	4.386	4.64	7.19	6.527	7.037	0.459	1.887	0	1	0	0	0	0	0	0
Ank	MGI:3045421	ENSMUSG00000022265	ENSMUST00000022875	Q9JHZ2	ANKH_MOUSE	15	128233	46.94	2	12	3498	124735	492	54298	37.805	13.008	64.228	35.772	19.309	11.179	8.13	9.959	1.829	3.659	4.472	5.488	5.894	2.642	7.114	4.472	11.585	3.659	3.049	4.675	0.813	4.065	6.301	6.301	9.146	1.423	3.455	0	0	0	0	0	0	0	0
Ankrd1	MGI:1097717	ENSMUSG00000024803	ENSMUST00000237142	Q9CR42	ANKR1_MOUSE	19	8139	44.35	6	9	2020	6119	319	36003.7	31.975	7.524	49.843	50.157	35.737	20.063	15.674	9.718	1.881	5.016	10.658	2.508	5.016	2.508	3.448	11.912	12.226	2.508	4.389	3.448	2.194	5.643	3.762	4.075	6.583	0.627	1.881	0	0	0	0	0	0	0	0
Ano1	MGI:2142149	ENSMUSG00000031075	ENSMUST00000033393	Q8BHY3	ANO1_MOUSE	7	163426	49.65	11	25	4585	158841	960	110916	28.854	14.375	55.625	44.375	27.292	14.896	12.396	6.146	1.667	5.521	6.875	5.729	5	2.188	6.458	6.458	8.958	2.917	3.542	5	2.708	6.25	5.833	5	7.292	1.458	5	1	1	0	0	0	0	0	0
Ano2	MGI:2387214	ENSMUSG00000038115	ENSMUST00000160496	Q8CFW1	ANO2_MOUSE	6	349708	44.38	6	26	3925	345783	1002	114134	27.745	13.473	53.393	46.607	26.846	14.571	12.275	6.487	1.098	5.09	7.186	5.788	6.088	2.495	6.088	5.888	9.182	2.196	3.992	5.289	3.693	6.188	8.084	3.992	5.988	1.397	3.792	1	0	0	0	0	0	0	0
Ano5	MGI:3576659	ENSMUSG00000055489	ENSMUST00000043944	Q75UR0	ANO5_MOUSE	7	87681	39.51	3	22	7785	79896	904	106214	26.991	17.478	55.752	44.248	25	13.606	11.394	4.867	1.77	3.982	7.412	7.965	4.204	2.434	6.195	6.084	10.066	3.208	3.982	4.535	3.429	5.088	6.305	5.531	5.863	1.881	5.199	1	0	0	0	0	0	0	0
Ano6	MGI:2145890	ENSMUSG00000064210	ENSMUST00000071874	Q6P9J9	ANO6_MOUSE	15	183909	45.27	8	20	4927	178982	911	106255	28.211	15.148	56.531	43.469	23.82	12.404	11.416	4.391	2.305	4.72	6.696	6.367	4.83	1.537	8.782	6.147	9.001	2.854	4.94	4.72	3.952	4.72	5.049	5.708	6.037	1.866	5.379	1	0	0	0	0	0	0	0
Anpep	MGI:5000466	ENSMUSG00000039062	ENSMUST00000107392	P97449	AMPN_MOUSE	7	39257	50.31	6	21	3797	35460	966	109651	28.675	13.251	52.381	47.619	20.497	10.248	10.248	7.35	0.828	4.658	5.59	4.555	4.348	1.553	5.59	5.072	9.42	2.277	7.35	4.555	4.555	3.623	8.075	7.143	6.315	2.484	4.658	1	1	0	0	0	0	0	1
Antxr1	MGI:1916788	ENSMUSG00000033420	ENSMUST00000042025	Q9CZ52	ANTR1_MOUSE	6	201969	46.88	6	18	5253	196716	562	62308.4	27.58	10.676	58.185	41.815	24.377	13.345	11.032	6.94	2.313	4.448	6.584	3.737	7.473	2.135	5.338	4.804	8.897	1.779	3.559	10.498	2.847	6.406	6.94	4.093	6.406	1.423	3.381	1	1	0	0	1	0	0	0
Antxr2	MGI:1919164	ENSMUSG00000029338	ENSMUST00000031281	Q6DFX2	ANTR2_MOUSE	5	148261	39.27	3	17	5656	142605	487	53184.3	31.211	8.419	57.495	42.505	22.587	11.91	10.678	7.598	2.053	3.901	6.776	2.875	8.008	1.027	6.366	6.366	9.651	1.643	2.875	7.187	3.901	4.517	8.624	4.517	7.598	2.053	2.464	1	1	0	0	1	0	0	0
Anxa2	MGI:88246	ENSMUSG00000032231	ENSMUST00000034756	P07356	ANXA2_MOUSE	9	38176	47.34	6	13	1447	36729	339	38676.2	28.024	9.145	48.083	51.917	32.153	16.814	15.339	5.605	1.475	8.26	7.08	2.065	5.605	1.18	6.49	9.735	10.029	2.655	2.95	2.36	3.835	5.9	7.67	5.31	5.9	0.295	5.605	0	1	1	0	0	0	0	0
Anxa6	MGI:88255	ENSMUSG00000018340	ENSMUST00000108883	P14824	ANXA6_MOUSE	11	54338	48.81	3	26	2489	51849	673	75885.3	29.421	9.212	49.331	50.669	32.244	15.602	16.642	8.767	1.189	8.172	8.47	3.715	6.389	1.783	6.686	8.024	9.658	3.269	2.823	1.634	4.16	5.795	6.092	5.349	4.309	0.297	3.418	0	1	1	0	0	0	0	0
Aoah	MGI:1350928	ENSMUSG00000021322	ENSMUST00000021757	O35298	AOAH_MOUSE	13	242505	40.94	4	21	2921	239584	574	65155	25.958	13.589	51.568	48.432	24.564	13.763	10.801	5.052	2.787	5.401	5.401	4.53	5.749	3.833	4.878	5.575	10.627	1.742	5.401	5.575	5.226	4.355	8.711	4.53	5.401	2.265	2.962	1	0	0	0	1	0	0	1
Aoc3	MGI:1306797	ENSMUSG00000019326	ENSMUST00000017316	O70423	AOC3_MOUSE	11	11334	50.94	2	5	1589	9745	765	84533.6	28.497	15.817	59.216	40.784	20.261	10.98	9.281	8.235	1.438	4.183	5.098	6.275	8.497	3.922	3.791	2.484	9.542	1.176	3.137	7.712	4.706	4.575	7.32	5.359	6.928	1.699	3.922	1	0	0	0	0	1	0	0
Aox4	MGI:1919122	ENSMUSG00000038242	ENSMUST00000040442	Q3TYQ9	AOXD_MOUSE	1	58201	44.54	5	35	4973	53228	1336	148279	28.219	10.928	55.539	44.461	24.476	12.799	11.677	7.485	2.62	4.416	7.26	4.716	7.036	2.32	6.512	6.362	7.485	2.62	4.042	6.437	3.892	4.117	5.389	6.662	6.737	0.823	3.069	0	0	0	0	0	1	0	0
Ap1m2	MGI:1336974	ENSMUSG00000003309	ENSMUST00000213762	Q9WVP1	AP1M2_MOUSE	9	18063	48.39	5	10	2776	15287	423	48136.6	29.314	12.057	53.428	46.572	26.241	13.948	12.293	3.31	0.473	4.255	8.038	5.437	5.91	1.655	6.619	7.565	9.22	2.364	3.783	4.965	3.073	4.728	8.983	4.492	10.165	1.182	3.783	0	1	0	0	0	0	0	0
Ap3b1	MGI:1333879	ENSMUSG00000021686	ENSMUST00000022196	Q9Z1T1	AP3B1_MOUSE	13	207358	42.27	5	27	4021	203337	1105	122740	29.14	7.059	47.149	52.851	28.235	13.846	14.389	6.968	0.995	5.339	9.05	2.715	4.253	1.629	5.43	7.692	9.774	2.443	4.434	4.887	4.072	4.525	10.95	5.158	6.968	0.633	2.081	0	1	0	0	0	0	0	0
Ap3b2	MGI:1100869	ENSMUSG00000062444	ENSMUST00000082090	Q9JME5	AP3B2_MOUSE	7	33527	49.21	9	26	3806	29721	1082	119193	30.129	7.394	50	50	27.357	13.401	13.956	8.133	1.017	4.898	9.057	2.588	5.176	1.756	4.898	7.024	9.982	2.403	3.05	5.638	4.159	4.621	10.166	5.268	7.116	0.462	2.588	0	1	0	0	0	0	0	0
Ap3m2	MGI:1929214	ENSMUSG00000031539	ENSMUST00000210656	Q8R2R9	AP3M2_MOUSE	8	18269	47.24	4	9	3373	14896	418	46916.3	29.665	11.722	55.024	44.976	22.967	12.679	10.287	3.589	0.957	4.785	5.502	5.502	5.981	2.392	6.938	6.459	8.373	2.632	4.067	6.459	3.828	3.828	7.177	6.938	10.766	0.957	2.871	0	0	0	0	0	0	0	0
Apba1	MGI:1860297	ENSMUSG00000024897	ENSMUST00000025830	B2RUJ5	APBA1_MOUSE	19	190710	44.98	2	13	6620	184090	842	92909	26.485	8.432	49.881	50.119	30.285	13.064	17.221	8.907	0.95	6.176	11.045	1.544	6.888	3.325	5.819	3.919	6.057	2.613	2.969	7.838	5.344	5.819	7.957	3.563	5.701	0.238	3.325	0	1	0	0	0	0	0	0
Apba2	MGI:1261791	ENSMUSG00000030519	ENSMUST00000032732	P98084	APBA2_MOUSE	7	252173	46.43	7	15	3321	248852	750	82758.1	24.267	7.733	48.4	51.6	28.133	12.133	16	6	1.867	6.133	9.867	1.333	7.6	3.067	6.267	4.533	6.8	3.067	4.4	6.933	5.6	4.533	7.867	5.6	5.2	0.4	2.933	0	1	0	0	0	0	0	0
Apba3	MGI:1888527	ENSMUSG00000004931	ENSMUST00000220297	O88888	APBA3_MOUSE	10	6287	54.7	11	12	2268	4019	571	60717.6	30.648	5.779	56.567	43.433	21.891	9.982	11.909	9.457	2.102	4.729	7.18	1.576	8.932	2.627	4.553	1.401	9.982	2.277	1.751	9.457	6.48	5.954	7.706	5.604	6.655	0.525	1.051	0	1	1	0	0	0	0	0
Apbb1	MGI:107765	ENSMUSG00000037032	ENSMUST00000191011	Q9QXJ1	APBB1_MOUSE	7	23171	49.74	21	14	2712	20459	710	77384.2	27.183	9.014	51.549	48.451	24.648	10.986	13.662	9.718	1.831	3.944	9.718	2.817	6.901	2.817	1.972	3.521	9.577	1.831	4.225	7.606	5.211	4.648	9.859	4.507	5.915	2.113	1.268	0	1	0	1	0	0	0	0
Apc	MGI:88039	ENSMUSG00000005871	ENSMUST00000079362	Q61315	APC_MOUSE	18	101629	41.37	9	16	12811	88818	2845	311089	21.933	6.257	40.598	59.402	27.733	15.044	12.689	6.889	1.406	5.448	7.241	1.652	4.886	2.355	3.656	6.819	7.17	1.933	4.851	6.538	5.308	5.87	15.466	6.046	4.218	0.492	1.757	0	1	1	0	0	0	0	0
Apex2	MGI:1924872	ENSMUSG00000025269	ENSMUST00000112725	Q68G58	APEX2_MOUSE	X	70350	41.28	10	7	3613	66737	516	57339.7	25.969	9.69	54.07	45.93	24.806	14.147	10.659	6.395	3.488	4.264	6.395	4.07	7.171	2.326	2.713	4.651	10.659	2.519	2.713	7.558	4.651	7.171	8.14	5.62	6.202	0.969	2.326	0	0	0	0	0	0	0	1
Apln	MGI:1353624	ENSMUSG00000037010	ENSMUST00000039026	Q9R0R4	APEL_MOUSE	X	9708	50.89	1	3	3149	6559	77	8658.35	25.974	7.792	62.338	37.662	22.078	18.182	3.896	3.896	2.597	1.299	2.597	2.597	11.688	1.299	0	3.896	16.883	5.195	1.299	10.39	3.896	12.987	5.195	5.195	5.195	2.597	1.299	0	0	0	0	1	0	0	0
Aplnr	MGI:1346086	ENSMUSG00000044338	ENSMUST00000057019	Q9WV08	APJ_MOUSE	2	3699	50.69	2	1	3699	0	377	42265.9	30.504	15.65	62.334	37.666	17.241	9.549	7.692	7.958	3.714	4.244	3.448	6.366	6.366	1.592	4.244	2.918	10.08	3.448	2.918	4.244	2.122	5.04	9.019	6.366	8.223	2.387	5.305	1	0	0	0	0	0	0	0
Aplp1	MGI:88046	ENSMUSG00000006651	ENSMUST00000006828	Q03157	APLP1_MOUSE	7	10554	53.61	5	17	2343	8211	653	72750.9	26.34	7.963	51.914	48.086	28.79	14.242	14.548	7.504	1.838	3.982	10.567	2.144	7.657	3.369	2.144	1.991	11.179	2.603	1.531	8.882	7.044	8.882	7.198	3.522	5.513	0.766	1.685	1	0	0	0	1	0	0	0
Apoa1	MGI:88049	ENSMUSG00000032083	ENSMUST00000034588	Q00623	APOA1_MOUSE	9	1887	55.75	2	4	1035	852	264	30615.5	28.03	9.091	43.561	56.439	31.439	15.53	15.909	6.818	0	6.439	9.47	2.273	3.03	2.273	0.379	7.197	13.258	2.273	3.03	3.409	9.47	6.061	6.818	5.682	7.576	2.652	1.894	1	1	0	0	1	0	0	0
Apoa2	MGI:88050	ENSMUSG00000005681	ENSMUST00000111321	P09813	APOA2_MOUSE	1	1326	51.73	4	4	518	808	102	11309.1	30.392	8.824	52.941	47.059	22.549	11.765	10.784	10.784	0.98	3.922	6.863	4.902	3.922	0.98	1.961	8.824	12.745	5.882	1.961	3.922	6.863	1.961	8.824	6.863	4.902	0	2.941	0	0	0	0	1	0	0	0
Apoa4	MGI:88051	ENSMUSG00000032080	ENSMUST00000034585	P06728	APOA4_MOUSE	9	2764	55.57	1	3	1815	949	395	45029	27.595	6.582	43.291	56.709	28.354	13.671	14.684	6.582	0	4.557	10.127	3.291	3.544	2.025	1.772	8.101	12.152	3.544	5.57	4.051	11.646	3.544	4.557	6.582	7.089	0.253	1.013	0	0	0	0	1	0	0	0
Apoa5	MGI:1913363	ENSMUSG00000032079	ENSMUST00000121598	Q8C7G5	APOA5_MOUSE	9	3287	55.37	6	4	2515	772	368	41262.2	29.891	10.326	48.641	51.359	27.989	14.402	13.587	8.967	0.272	5.978	7.609	2.174	6.25	4.62	2.446	4.076	13.587	1.63	2.446	4.891	9.783	5.707	7.609	3.533	4.891	1.359	2.174	0	1	0	0	1	0	0	0
Apob	MGI:88052	ENSMUSG00000020609	ENSMUST00000037811	E9Q414	APOB_MOUSE	12	39188	42.54	4	29	13934	25254	4505	509432	29.057	12.053	49.723	50.277	24.04	12.83	11.21	5.35	0.533	5.061	6.149	5.105	4.706	2.442	5.838	7.014	11.521	2.02	5.66	3.796	4.883	3.374	9.012	6.681	6.349	0.91	3.596	1	1	1	0	1	0	0	0
Apobec1	MGI:103298	ENSMUSG00000040613	ENSMUST00000112586	P51908	ABEC1_MOUSE	6	24653	43.01	9	8	2265	22388	229	27521.7	23.581	18.777	53.275	46.725	24.891	16.157	8.734	2.183	3.93	1.747	6.987	5.24	3.493	4.367	6.114	2.62	10.48	0.873	3.93	6.987	3.93	9.17	5.677	8.297	4.803	3.493	5.677	0	0	0	0	0	0	0	1
Apoc3	MGI:88055	ENSMUSG00000032081	ENSMUST00000118649	P33622	APOC3_MOUSE	9	2704	54.99	5	4	453	2251	99	10982.4	30.303	11.111	53.535	46.465	22.222	9.091	13.131	10.101	0	6.061	7.071	5.051	6.061	1.01	2.02	4.04	11.111	3.03	2.02	4.04	6.061	4.04	10.101	6.061	7.071	3.03	2.02	1	0	0	0	1	0	0	0
Apod	MGI:88056	ENSMUSG00000022548	ENSMUST00000130560	P51910	APOD_MOUSE	16	18617	45.95	6	6	2074	16543	189	21529.8	26.455	14.286	58.201	41.799	19.577	8.466	11.111	5.82	2.116	4.233	6.878	6.349	5.291	1.058	5.291	6.349	10.053	3.704	6.878	7.407	3.704	1.058	4.233	7.407	5.291	2.116	4.762	1	0	0	0	1	0	0	0
Apoe	MGI:88057	ENSMUSG00000002985	ENSMUST00000174064	P08226	APOE_MOUSE	7	3080	54.64	11	4	1408	1672	311	35866.6	30.225	6.109	47.267	52.733	32.154	15.756	16.399	10.289	0.322	3.859	12.54	1.286	5.788	1.286	2.894	3.859	10.932	3.537	2.894	2.572	9.646	10.611	2.894	5.145	6.109	2.251	1.286	1	1	0	0	1	0	0	0
Apoh	MGI:88058	ENSMUSG00000000049	ENSMUST00000133383	Q01339	APOH_MOUSE	11	71043	43.83	4	3	367	70676	345	38618.8	22.319	13.043	58.551	41.449	23.188	13.913	9.275	5.507	6.667	3.478	5.797	5.507	6.377	2.029	4.058	7.826	6.667	2.319	3.768	9.855	1.739	4.058	5.797	6.957	6.087	1.449	4.058	1	0	0	0	1	0	0	0
Apom	MGI:1930124	ENSMUSG00000024391	ENSMUST00000025249	Q9Z1R3	APOM_MOUSE	17	3054	51.74	1	6	1013	2041	190	21273.3	24.211	11.579	54.211	45.789	22.105	11.579	10.526	6.842	3.158	3.684	6.842	5.263	6.842	2.105	2.105	4.211	11.579	3.684	3.684	6.842	4.737	5.263	7.368	7.895	3.684	1.579	2.632	0	0	0	0	1	0	0	0
App	MGI:88059	ENSMUSG00000022892	ENSMUST00000227723	P12023	A4_MOUSE	16	224082	42.78	11	18	8167	215915	770	86722.1	26.883	9.61	48.442	51.558	31.429	13.117	18.312	7.532	2.338	6.364	11.948	2.727	5.195	3.247	3.117	5.455	7.273	2.987	3.896	4.675	4.675	4.416	4.675	6.883	8.961	1.169	2.468	1	1	0	0	1	0	0	0
Appl1	MGI:1920243	ENSMUSG00000040760	ENSMUST00000036570	Q8K3H0	DP13A_MOUSE	14	52245	38.81	5	22	7642	44603	707	79328.1	25.743	8.487	45.686	54.314	28.006	13.437	14.569	6.506	1.697	5.799	8.769	3.678	5.375	1.98	5.092	6.082	9.477	2.546	4.102	3.819	6.789	5.375	9.901	5.516	4.668	0.283	2.546	0	1	0	0	0	0	0	0
Aptx	MGI:1913658	ENSMUSG00000028411	ENSMUST00000030119	Q7TQC5	APTX_MOUSE	4	20813	46.06	6	8	5250	15563	342	38722.8	26.316	10.526	48.83	51.17	31.287	20.175	11.111	4.678	2.632	4.386	6.725	1.754	5.848	4.971	3.801	10.819	9.064	3.216	2.339	5.263	5.848	4.386	8.772	2.924	8.772	1.754	2.047	0	1	0	0	0	0	0	1
Aqp4	MGI:107387	ENSMUSG00000024411	ENSMUST00000235044	P55088	AQP4_MOUSE	18	21487	41.92	12	8	1511	19976	323	34436.1	36.223	11.455	64.396	35.604	17.337	9.907	7.43	9.598	2.477	3.096	4.334	4.644	10.836	2.477	8.359	4.334	8.05	2.786	2.786	3.096	2.167	3.096	8.05	5.263	10.217	2.167	2.167	1	1	0	0	0	0	0	0
Aqp5	MGI:106215	ENSMUSG00000044217	ENSMUST00000169082	Q9WTY4	AQP5_MOUSE	15	4048	58.45	6	4	1797	2251	265	28274.1	40.755	12.83	67.547	32.453	13.962	8.679	5.283	12.075	1.132	1.509	3.774	6.415	8.679	2.264	7.17	3.019	12.83	1.132	3.396	5.283	1.887	3.396	7.925	5.283	8.679	1.887	2.264	1	0	0	0	0	0	0	0
Aqp7	MGI:1314647	ENSMUSG00000028427	ENSMUST00000030136	O54794	AQP7_MOUSE	4	15066	49.11	4	8	2527	12539	303	32667	34.323	14.191	66.667	33.333	12.871	7.921	4.95	9.571	0.66	1.98	2.97	6.601	11.221	1.98	4.62	2.97	11.221	3.63	4.95	4.62	2.97	2.97	6.271	6.271	8.911	1.98	3.63	0	1	0	0	0	0	0	0
Aqp9	MGI:1891066	ENSMUSG00000032204	ENSMUST00000113570	Q9JJJ3	AQP9_MOUSE	9	58024	45.35	10	10	1712	56312	295	31764.5	36.949	13.22	69.831	30.169	14.576	7.797	6.78	9.831	1.695	2.373	4.407	8.475	10.508	1.356	7.797	3.729	10.508	3.729	4.068	5.085	1.695	2.712	5.424	4.407	8.814	1.356	2.034	0	0	0	0	0	0	0	0
Aqp12	MGI:2664636	ENSMUSG00000045091	ENSMUST00000059676	Q8CHJ2	AQP12_MOUSE	1	5936	55.12	1	3	1088	4848	290	31289.9	39.655	13.448	67.241	32.759	14.828	10.345	4.483	13.793	3.793	1.034	3.448	5.862	6.897	3.793	0.69	2.414	17.931	2.759	2.069	4.483	3.793	4.138	6.552	5.517	7.241	1.034	2.759	0	0	0	0	0	0	0	0
Ar	MGI:88064	ENSMUSG00000046532	ENSMUST00000052837	P19091	ANDR_MOUSE	X	174447	37.12	1	8	10048	164399	899	98193.6	23.915	10.345	54.394	45.606	22.247	12.013	10.234	7.786	2.892	3.893	6.34	3.003	8.899	2.67	3.115	4.449	8.899	2.447	3.003	8.565	6.785	4.894	9.677	3.893	4.116	0.89	3.782	0	1	0	1	0	0	0	0
Araf	MGI:88065	ENSMUSG00000001127	ENSMUST00000136451	P04627	ARAF_MOUSE	X	62706	42.71	10	17	2439	60267	604	67581.5	26.656	11.424	53.146	46.854	24.172	14.901	9.272	6.457	1.987	4.636	4.636	4.801	6.457	2.98	3.642	4.967	9.106	2.815	2.649	6.788	5.629	6.954	8.775	5.629	7.45	0.993	2.649	0	1	0	0	0	0	1	0
Arc	MGI:88067	ENSMUSG00000022602	ENSMUST00000110009	Q9WV31	ARC_MOUSE	15	3488	58.8	2	3	3054	434	396	45320.9	23.737	11.111	50.253	49.747	30.556	14.646	15.909	5.556	1.263	3.788	12.121	2.02	7.828	2.778	2.778	5.303	9.343	1.768	1.768	7.323	7.071	6.566	5.303	5.051	6.061	2.525	3.788	0	1	0	0	0	0	0	0
Areg	MGI:88068	ENSMUSG00000029378	ENSMUST00000031325	P31955	AREG_MOUSE	5	8834	40.83	1	6	1215	7619	248	27549.2	25.806	8.871	47.984	52.016	32.661	18.145	14.516	5.242	2.419	4.435	10.081	2.016	9.274	2.823	6.452	9.274	7.661	1.21	4.032	3.226	2.016	6.048	8.468	4.839	6.452	0.403	3.629	1	0	0	0	1	0	0	0
Arf4	MGI:99433	ENSMUSG00000021877	ENSMUST00000022429	P61750	ARF4_MOUSE	14	27011	38.75	7	6	2165	24846	180	20396.6	31.667	9.444	54.444	45.556	22.778	11.667	11.111	5.556	1.111	5.556	5.556	3.889	7.778	0.556	6.111	6.111	13.889	3.333	4.444	1.667	6.111	5	4.444	7.778	6.111	2.222	2.778	0	1	0	0	0	0	0	0
Arf6	MGI:99435	ENSMUSG00000044147	ENSMUST00000050063	P62331	ARF6_MOUSE	12	1634	60.71	1	2	1534	100	175	20082.2	28.571	10.857	52.571	47.429	28	16	12	4.571	1.143	7.429	4.571	2.857	8	1.714	8	7.429	9.714	2.857	4.571	2.857	4	6.857	3.429	7.429	6.286	2.286	4	0	0	0	0	0	0	0	0
Arfgef2	MGI:2139354	ENSMUSG00000074582	ENSMUST00000099078	A2A5R2	BIG2_MOUSE	2	92465	47.61	2	39	8770	83695	1792	202240	29.743	10.491	51.172	48.828	26.228	13.783	12.444	7.589	2.4	5.078	7.366	4.52	4.799	2.623	5.859	6.027	10.045	2.79	3.627	3.571	5.971	5.134	7.924	5.078	6.25	1.228	2.121	0	1	1	0	0	0	0	0
Arfgef3	MGI:106387	ENSMUSG00000019852	ENSMUST00000215836	Q3UGY8	BIG3_MOUSE	10	162111	41.81	2	34	14579	147532	2170	240091	29.493	8.848	51.613	48.387	24.931	12.535	12.396	6.728	2.673	5.53	6.866	3.134	5.899	2.673	4.286	4.885	11.935	2.581	2.442	4.793	5.53	4.977	10.276	5.207	6.544	1.106	1.935	0	1	0	0	0	0	0	0
Arg1	MGI:88070	ENSMUSG00000019987	ENSMUST00000020161	Q61176	ARGI1_MOUSE	10	12264	43.64	3	8	1477	10787	323	34807.9	29.721	9.598	56.037	43.963	26.316	14.241	12.074	5.573	0.929	5.882	6.192	3.406	10.836	2.786	5.263	8.05	9.907	1.238	2.786	6.502	1.548	3.406	6.811	6.502	8.978	0.619	2.786	0	1	0	0	0	0	0	1
Arg2	MGI:1330806	ENSMUSG00000021125	ENSMUST00000021550	O08691	ARGI2_MOUSE	12	25525	42.94	1	8	1428	24097	354	38878.4	31.921	11.017	56.497	43.503	24.859	13.559	11.299	6.497	1.695	5.367	5.932	3.39	8.192	4.237	7.062	3.39	10.169	1.13	3.107	6.78	3.39	5.932	7.345	4.802	8.192	0.565	2.825	0	0	0	0	0	0	0	1
Arhgap5	MGI:1332637	ENSMUSG00000035133	ENSMUST00000219443	P97393	RHG05_MOUSE	12	68004	35.34	4	7	9323	58681	1501	172113	26.249	11.059	47.768	52.232	29.847	15.456	14.39	4.597	1.799	6.662	7.728	4.464	3.731	2.931	5.929	8.061	9.327	1.999	5.197	5.863	5.13	4.464	6.196	5.863	6.396	0.6	3.065	0	1	0	0	0	0	0	0
Arhgap32	MGI:2450166	ENSMUSG00000041444	ENSMUST00000174641	Q811P8	RHG32_MOUSE	9	152311	40.37	7	22	13568	138743	2089	229719	23.456	10.34	48.827	51.173	26.328	14.552	11.776	6.893	1.58	4.691	7.085	2.92	5.984	3.973	2.681	5.17	7.803	2.154	3.159	9.287	4.883	5.409	11.92	4.883	6.079	0.479	2.968	0	1	0	0	0	0	0	0
Arhgdib	MGI:101940	ENSMUSG00000030220	ENSMUST00000032344	Q61599	GDIR2_MOUSE	6	18245	45.79	5	6	1193	17052	200	22850.9	24	10	47.5	52.5	34	15.5	18.5	4.5	0.5	10.5	8	3	5	1.5	2.5	11	9.5	3	3	6.5	3	3	4	8.5	7.5	1.5	4	0	1	1	0	0	0	0	0
Arhgef1	MGI:1353510	ENSMUSG00000040940	ENSMUST00000117796	Q61210	ARHG1_MOUSE	7	23683	53.6	19	30	3508	20175	920	102805	27.5	7.065	49.565	50.435	30.652	15	15.652	6.522	1.196	5.761	9.891	2.935	6.413	2.283	2.935	4.783	12.935	1.957	2.065	7.717	5	7.935	7.826	4.891	5.109	0.87	0.978	0	1	0	0	0	0	0	0
Arhgef4	MGI:2442507	ENSMUSG00000037509	ENSMUST00000159747	Q7TNR9	ARHG4_MOUSE	1	135122	46.51	7	14	6514	128608	484	56679.4	26.24	11.777	47.934	52.066	33.471	18.388	15.083	7.025	2.479	7.025	8.058	4.339	4.339	2.686	4.132	6.405	9.917	1.86	3.306	3.926	6.818	9.298	5.165	3.306	5.165	1.653	3.099	0	0	0	0	0	0	0	0
Arhgef5	MGI:1858952	ENSMUSG00000033542	ENSMUST00000031750	E9Q7D5	ARHG5_MOUSE	6	23739	44.49	8	15	5469	18270	1581	176664	23.023	8.349	45.035	54.965	27.324	13.662	13.662	4.744	1.139	4.048	9.614	3.036	5.44	2.72	3.352	3.985	9.614	1.455	3.542	8.349	6.388	6.958	12.46	5.25	5.313	1.139	1.455	0	1	0	0	0	0	0	0
Arhgef6	MGI:1920591	ENSMUSG00000031133	ENSMUST00000033468	Q8K4I3	ARHG6_MOUSE	X	107245	40.75	8	22	4569	102676	771	87051.5	26.07	8.171	47.471	52.529	27.367	13.619	13.748	4.54	2.983	3.632	10.117	3.243	4.54	1.686	4.799	7.782	11.154	2.464	4.28	4.929	5.318	4.15	9.468	6.096	5.577	0.908	2.335	0	1	0	0	0	0	0	0
Arhgef9	MGI:2442233	ENSMUSG00000025656	ENSMUST00000197364	Q3UTH8	ARHG9_MOUSE	X	147922	38.73	20	9	1796	146126	516	60927.1	25	13.566	49.419	50.581	31.977	15.698	16.279	5.426	1.938	8.527	7.752	5.039	4.457	2.326	6.202	6.783	7.946	3.101	4.651	3.682	6.783	6.589	5.039	2.132	5.426	2.326	3.876	0	1	0	0	0	0	0	0
Arhgef12	MGI:1916882	ENSMUSG00000059495	ENSMUST00000165665	Q8R4H2	ARHGC_MOUSE	9	143397	41.93	6	41	10752	132645	1543	172349	26.248	8.036	45.949	54.051	30.655	15.23	15.424	6.092	1.361	6.286	9.138	2.657	5.444	3.111	4.342	6.157	9.527	1.685	2.852	6.286	6.092	5.962	9.397	5.055	6.286	0.583	1.685	0	1	1	0	0	0	0	0
Arhgef26	MGI:1918053	ENSMUSG00000036885	ENSMUST00000079300	D3YYY8	D3YYY8_MOUSE	3	123878	41.76	6	14	5638	118240	869	97388.4	25.547	7.595	45.57	54.43	28.423	15.765	12.658	5.524	1.151	4.833	7.825	2.762	4.603	1.841	3.797	6.904	10.012	2.186	3.682	6.329	4.488	7.02	11.507	6.329	6.214	0.806	2.186	0	0	0	0	0	0	0	0
Arid1a	MGI:1935147	ENSMUSG00000007880	ENSMUST00000008024	A2BH40	ARI1A_MOUSE	4	77762	46.37	6	20	6486	71276	2283	242092	19.886	7.928	54.008	45.992	16.951	9.067	7.884	8.454	0.701	3.504	4.38	1.84	10.644	2.015	2.234	3.241	6.132	3.986	3.986	12.878	9.593	3.811	10.907	4.555	3.066	0.569	3.504	0	1	1	1	0	0	0	0
Arid5a	MGI:2443039	ENSMUSG00000037447	ENSMUST00000137906	Q3U108	ARI5A_MOUSE	1	16297	53.91	15	5	5504	10793	590	63898.5	22.203	9.492	53.051	46.949	26.441	16.102	10.339	8.136	1.864	3.39	6.949	3.051	8.983	3.22	1.017	7.627	8.983	1.864	1.695	11.864	4.237	5.254	8.475	6.102	4.068	0.847	2.373	0	1	0	1	0	0	0	0
Arid5b	MGI:2175912	ENSMUSG00000019947	ENSMUST00000219238	Q8BM75	ARI5B_MOUSE	10	186221	43.17	4	10	7581	178640	1188	131837	23.822	10.017	46.886	53.114	29.125	17.424	11.7	7.071	1.684	4.545	7.155	2.946	6.061	3.704	3.535	9.091	9.343	1.431	4.377	7.576	4.966	4.63	10.354	4.293	3.872	0.505	2.862	0	1	0	1	0	0	0	0
Arih2	MGI:1344361	ENSMUSG00000064145	ENSMUST00000013338	Q9Z1K6	ARI2_MOUSE	9	46445	43.24	12	16	3924	42521	492	57696.8	22.358	14.431	48.171	51.829	31.098	15.447	15.65	6.301	5.691	6.098	9.553	3.252	3.252	4.065	3.049	5.488	7.52	2.439	4.472	4.065	6.707	5.894	6.098	3.455	5.488	1.829	5.285	0	1	0	0	0	0	1	0
Arl4a	MGI:99437	ENSMUSG00000047446	ENSMUST00000136441	P61213	ARL4A_MOUSE	12	32579	41.25	5	5	3936	28643	200	22588.2	28	9	48.5	51.5	27.5	16.5	11	2.5	1.5	4.5	6.5	4	7	2.5	6.5	9	11.5	2.5	4	3	4.5	5	8	7.5	7.5	1.5	1	0	0	0	0	0	0	0	0
Arl6	MGI:1927136	ENSMUSG00000022722	ENSMUST00000023405	O88848	ARL6_MOUSE	16	26443	38.82	4	8	1696	24747	186	20959.3	30.645	9.677	50.538	49.462	28.495	16.129	12.366	3.763	1.613	8.065	4.301	3.763	6.452	2.688	8.065	9.677	12.366	2.151	3.226	2.688	4.839	3.763	9.14	3.763	6.452	1.613	1.613	0	0	0	0	0	0	0	0
Arl6ip5	MGI:1929501	ENSMUSG00000035199	ENSMUST00000044681	Q8R5J9	PRAF3_MOUSE	6	22627	45.19	1	3	1442	21185	188	21557.7	35.106	13.83	64.362	35.638	20.213	12.234	7.979	6.915	0	5.319	2.66	7.979	5.851	1.064	6.915	5.851	11.702	6.915	6.383	3.723	2.128	5.319	4.787	2.128	9.574	1.596	3.191	0	0	1	0	0	0	0	0
Arnt2	MGI:107188	ENSMUSG00000015709	ENSMUST00000085077	Q61324	ARNT2_MOUSE	7	163899	45.46	13	19	6151	157748	712	77902.4	22.331	9.691	50.702	49.298	22.331	11.938	10.393	6.601	1.545	4.635	5.758	3.933	8.427	2.528	3.933	3.933	5.758	3.933	3.09	7.303	7.303	5.478	11.657	4.916	6.039	0.843	2.388	0	0	0	1	0	0	0	0
Arnt	MGI:88071	ENSMUSG00000015522	ENSMUST00000090804	P53762	ARNT_MOUSE	3	62853	40.93	11	21	4325	58528	791	86962.9	21.745	8.85	47.282	52.718	21.871	11.504	10.367	5.942	1.896	4.804	5.563	4.425	6.827	2.023	3.287	3.287	6.448	2.655	4.298	7.332	7.712	6.195	11.631	7.206	6.068	0.885	1.517	0	1	1	1	0	0	0	0
Arpp21	MGI:107562	ENSMUSG00000032503	ENSMUST00000162097	Q9DCB4	ARP21_MOUSE	9	170848	42.65	31	21	3952	166896	807	88567	18.835	7.435	43.866	56.134	21.809	11.896	9.913	4.957	1.239	3.841	6.072	2.23	7.311	2.107	3.222	4.089	6.444	3.098	3.47	8.055	10.657	5.7	14.25	5.948	4.213	0.372	2.726	0	1	1	0	0	0	0	0
Arrb1	MGI:99473	ENSMUSG00000018909	ENSMUST00000098266	Q8BWG8	ARRB1_MOUSE	7	71306	51.36	10	16	7132	64174	418	46972.6	27.99	9.091	50.478	49.522	32.297	16.507	15.789	5.502	1.914	7.895	7.895	3.828	5.502	2.392	3.589	8.373	10.048	1.196	4.545	7.177	2.153	5.742	4.306	6.22	8.852	0	2.871	0	1	0	1	0	0	0	0
Arsa	MGI:88077	ENSMUSG00000022620	ENSMUST00000165199	P50428	ARSA_MOUSE	15	4950	55.19	4	9	3492	1458	506	53748.2	28.656	11.858	62.648	37.352	18.182	9.289	8.893	8.3	2.767	4.743	4.15	4.348	11.462	3.557	2.569	2.174	13.043	1.779	2.174	9.684	3.953	3.557	6.917	6.126	4.743	0.593	3.36	1	0	0	0	1	0	0	1
Arv1	MGI:1916115	ENSMUSG00000031982	ENSMUST00000034463	Q9D0U9	ARV1_MOUSE	8	11985	48.09	3	6	1165	10820	266	30534.8	33.459	13.91	59.398	40.602	21.429	12.782	8.647	7.143	4.135	4.511	4.135	5.639	4.511	1.504	6.767	5.263	13.158	1.88	2.632	3.008	4.511	6.015	7.143	4.887	6.391	2.256	4.511	0	0	0	0	0	0	0	0
As3mt	MGI:1929882	ENSMUSG00000003559	ENSMUST00000003655	Q91WU5	AS3MT_MOUSE	19	33642	45.17	7	11	1736	31906	376	41793.6	29.787	10.638	54.255	45.745	29.255	14.628	14.628	7.181	3.191	5.851	8.777	3.989	7.713	2.66	4.787	6.915	8.777	1.064	3.457	4.521	3.191	5.053	5.319	4.521	9.043	0.532	3.457	0	1	0	0	0	0	1	0
Asah1	MGI:1277124	ENSMUSG00000031591	ENSMUST00000034000	Q9WV54	ASAH1_MOUSE	8	34577	42.36	5	14	2773	31804	394	44669.6	26.142	12.69	55.076	44.924	22.843	12.944	9.898	3.807	1.777	4.822	5.076	5.076	7.614	1.777	5.584	6.599	10.152	2.792	5.33	5.838	2.538	4.569	5.076	9.137	6.599	2.792	3.046	1	0	0	0	1	0	0	1
Asah2	MGI:1859310	ENSMUSG00000024887	ENSMUST00000237104	Q9JHE3	ASAH2_MOUSE	19	125615	40.61	10	24	7049	118566	756	83509	28.968	12.831	55.82	44.18	19.841	10.847	8.995	7.275	1.058	4.101	4.894	4.762	7.804	2.646	7.143	4.365	8.333	2.381	5.556	5.423	3.836	3.836	7.804	7.143	6.217	1.19	4.233	1	1	0	0	0	0	0	1
Asgr1	MGI:88081	ENSMUSG00000020884	ENSMUST00000146411	P34927	ASGR1_MOUSE	11	3810	54.44	5	9	1188	2622	284	32591.5	22.887	11.62	46.479	53.521	26.761	14.085	12.676	2.817	3.521	7.394	5.282	2.465	6.338	3.169	1.408	4.225	11.972	1.408	5.282	3.873	6.69	6.69	8.803	5.986	6.69	3.521	2.465	1	1	0	0	0	0	0	0
Asgr2	MGI:88082	ENSMUSG00000040963	ENSMUST00000102572	P24721	ASGR2_MOUSE	11	13544	48.18	4	9	1373	12171	301	34906.8	22.591	15.282	46.844	53.156	26.246	12.292	13.953	3.987	3.654	6.977	6.977	5.316	5.98	4.319	3.654	2.99	10.631	0.997	5.316	2.658	8.306	4.983	7.973	5.316	4.319	3.987	1.661	1	1	0	0	0	0	0	0
Asic1	MGI:1194915	ENSMUSG00000023017	ENSMUST00000023758	Q6NXK8	ASIC1_MOUSE	15	30763	51.84	6	12	4114	26649	526	59668.1	26.616	13.498	54.943	45.057	26.806	13.118	13.688	7.034	4.373	5.703	7.985	5.703	6.464	2.662	4.563	5.703	9.696	2.471	3.612	4.183	4.373	4.753	5.513	4.753	5.323	0.57	4.563	1	1	0	0	0	0	0	0
Asic2	MGI:1100867	ENSMUSG00000020704	ENSMUST00000066197	Q925H0	ASIC2_MOUSE	11	1088289	45.25	2	10	2700	1085589	512	57739.1	27.539	12.891	54.688	45.312	24.805	11.523	13.281	5.078	3.125	4.297	8.984	5.273	6.641	2.93	5.273	5.664	11.523	2.539	3.711	4.883	4.102	2.93	6.055	6.641	5.664	0.586	4.102	1	1	0	0	0	0	0	0
Asic3	MGI:2159339	ENSMUSG00000038276	ENSMUST00000049346	Q6X1Y6	ASIC3_MOUSE	5	4444	54.73	5	10	1853	2591	530	58703.9	27.358	11.321	57.736	42.264	22.075	11.887	10.189	8.491	3.396	4.151	6.038	3.774	7.736	2.83	3.208	2.075	11.132	2.642	3.019	8.113	4.906	6.981	6.415	5.849	4.528	0.943	3.774	1	1	0	0	0	0	0	0
Asl	MGI:88084	ENSMUSG00000025533	ENSMUST00000159619	Q91YI0	ARLY_MOUSE	5	17990	49.88	8	18	2088	15902	464	51739.2	32.112	9.914	53.017	46.983	25.647	13.793	11.853	9.052	0.647	5.172	6.681	3.233	6.897	2.586	3.879	4.957	12.716	3.233	2.802	2.802	5.172	6.25	8.405	4.957	6.466	1.94	2.155	0	0	1	0	0	0	0	0
Aspa	MGI:87914	ENSMUSG00000020774	ENSMUST00000184572	Q8R3P0	ACY2_MOUSE	11	24605	40.65	6	7	1746	22859	312	35344.6	27.885	13.141	54.167	45.833	28.526	15.385	13.141	5.769	2.564	7.051	6.09	4.487	5.449	4.167	6.41	7.051	8.654	2.885	4.487	6.41	2.244	4.167	4.808	5.769	7.051	0.641	3.846	0	0	0	0	0	0	0	1
Asph	MGI:1914186	ENSMUSG00000028207	ENSMUST00000108339	Q8BSY0	ASPH_MOUSE	4	221276	42.08	20	23	6453	214823	741	83042.2	24.426	10.526	47.638	52.362	32.659	14.845	17.814	6.208	0.945	7.287	10.526	3.239	8.367	2.969	3.509	6.478	8.502	1.35	3.644	4.993	4.049	5.398	7.152	4.858	6.208	1.889	2.429	1	1	0	0	0	1	0	0
Asprv1	MGI:1915105	ENSMUSG00000033508	ENSMUST00000043400	Q09PK2	APRV1_MOUSE	6	1547	54.62	1	1	1547	0	339	37174.1	29.794	11.209	54.277	45.723	26.549	13.569	12.979	9.44	1.475	4.72	8.26	5.605	7.67	2.95	2.36	5.9	10.619	1.18	3.835	5.9	3.245	4.72	7.375	4.72	7.375	1.475	1.18	1	0	0	0	0	0	0	1
Ass1	MGI:88090	ENSMUSG00000076441	ENSMUST00000102840	P16460	ASSY_MOUSE	2	50466	52.81	4	16	1696	48770	412	46584.5	28.641	11.893	54.126	45.874	27.67	15.291	12.379	6.553	1.214	3.883	8.495	3.883	7.524	2.184	6.553	8.01	8.01	2.184	3.641	4.854	4.126	5.097	6.068	4.369	7.524	1.214	4.612	0	1	1	0	0	0	0	0
Astl	MGI:3046414	ENSMUSG00000050468	ENSMUST00000059839	Q6HA09	ASTL_MOUSE	2	19013	48.46	4	9	2377	16636	435	47454.9	26.667	11.034	57.241	42.759	20.46	11.264	9.195	6.667	1.839	3.908	5.287	5.057	9.655	2.299	5.517	1.839	8.966	2.529	2.299	7.816	4.138	7.126	12.184	3.678	5.517	2.069	1.609	0	0	0	0	1	0	0	1
Astn1	MGI:1098567	ENSMUSG00000026587	ENSMUST00000193042	Q61137	ASTN1_MOUSE	1	329509	41.4	11	23	7248	322261	1302	144884	25.806	9.754	51.92	48.08	25.038	11.674	13.364	5.069	3.763	6.221	7.143	3.072	6.759	2.458	4.455	3.687	10.215	2.151	3.84	6.144	4.378	5.53	9.447	5.376	6.068	1.459	2.765	1	1	0	0	1	0	0	0
Asxl1	MGI:2684063	ENSMUSG00000042548	ENSMUST00000227428	P59598	ASXL1_MOUSE	2	58179	42.19	5	12	6981	51198	1514	162674	24.24	5.812	47.622	52.378	26.024	13.078	12.946	7.464	2.048	4.954	7.992	2.246	7.992	1.915	2.774	5.284	8.917	1.453	3.038	7.992	5.284	5.878	12.351	5.68	5.086	0.793	0.859	0	1	0	1	0	0	0	0
Asz1	MGI:1921318	ENSMUSG00000010796	ENSMUST00000010940	Q8VD46	ASZ1_MOUSE	6	58098	37.88	5	13	1736	56362	475	52983.9	32.421	7.789	49.895	50.105	29.263	14.947	14.316	7.158	1.684	5.474	8.842	3.158	6.105	2.316	5.263	8.211	14.526	1.684	5.053	2.526	3.158	4.421	6.105	6.526	5.474	1.053	1.263	0	1	0	0	0	0	0	0
Atad1	MGI:1915229	ENSMUSG00000013662	ENSMUST00000070210	Q9D5T0	ATAD1_MOUSE	19	68149	40.64	10	10	2666	65483	361	40744	31.856	9.141	50.97	49.03	29.363	15.789	13.573	8.31	1.662	7.479	6.094	3.601	3.878	3.047	6.648	7.756	10.249	3.601	3.324	3.878	4.986	4.986	6.371	4.986	6.648	1.108	1.385	0	1	0	0	0	0	0	0
Atat1	MGI:1913869	ENSMUSG00000024426	ENSMUST00000061052	Q8K341	ATAT_MOUSE	17	12481	48.94	16	13	1452	11029	421	47163.6	26.603	10.214	52.019	47.981	28.504	18.052	10.451	8.551	0.713	4.513	5.938	3.8	6.176	4.038	3.8	3.8	9.264	1.188	2.85	11.164	5.226	10.214	6.176	5.226	4.988	0.95	1.425	0	1	1	0	0	0	1	0
Atf3	MGI:109384	ENSMUSG00000026628	ENSMUST00000195117	Q60765	ATF3_MOUSE	1	47744	46.24	3	4	1906	45838	181	20721.8	27.072	6.077	43.094	56.906	33.702	19.337	14.365	7.735	2.762	1.657	12.707	2.762	2.21	2.762	4.42	8.84	9.392	2.762	6.077	4.972	5.525	7.735	7.182	4.42	5.525	0	0.552	0	1	0	1	0	0	0	0
Atf4	MGI:88096	ENSMUSG00000042406	ENSMUST00000109605	Q06507	ATF4_MOUSE	15	2358	56.45	3	3	1725	633	349	38355.1	23.209	7.163	48.138	51.862	31.805	13.467	18.338	6.59	1.433	8.883	9.456	3.438	6.017	1.433	2.292	8.883	10.602	2.865	2.006	8.883	2.865	3.152	9.742	5.444	3.725	0.573	1.719	0	1	1	1	0	0	0	0
Atf6	MGI:1926157	ENSMUSG00000026663	ENSMUST00000027974	F6VAN0	ATF6A_MOUSE	1	163098	41.29	2	16	7246	155852	656	72694.5	26.067	7.927	47.713	52.287	23.628	13.262	10.366	5.793	1.22	4.573	5.793	2.287	3.811	2.744	3.659	5.488	9.604	3.049	4.268	8.384	6.25	5.03	12.195	5.945	7.012	0.61	2.287	1	0	0	1	0	0	0	0
Atf7	MGI:2443472	ENSMUSG00000099083	ENSMUST00000184906	Q8R0S1	ATF7_MOUSE	15	99519	40.97	13	12	1457	98062	413	44607.9	24.939	5.569	50.847	49.153	24.213	14.044	10.169	6.295	1.695	4.358	5.811	1.937	6.053	2.906	3.874	5.811	8.232	2.906	3.39	12.591	5.085	5.327	9.443	7.022	6.538	0.242	0.484	0	1	0	1	0	0	0	0
Atg4c	MGI:2651854	ENSMUSG00000028550	ENSMUST00000030279	Q811C2	ATG4C_MOUSE	4	65854	41.79	3	11	3178	62676	458	52056.1	25.328	14.629	51.31	48.69	29.476	15.284	14.192	6.55	2.402	7.205	6.987	6.332	6.114	2.62	5.022	7.86	7.642	1.747	2.62	3.712	2.183	4.803	8.297	6.114	6.114	1.965	3.712	0	1	1	0	0	0	0	1
Atg5	MGI:1277186	ENSMUSG00000038160	ENSMUST00000039286	Q99J83	ATG5_MOUSE	10	95934	42.38	2	8	2352	93582	275	32402.2	25.455	15.636	52.364	47.636	30.182	15.273	14.909	4.364	1.455	6.909	8	5.455	3.273	4	5.091	6.545	10.545	3.273	2.182	7.273	5.091	4.727	5.091	5.091	5.455	2.545	3.636	0	0	1	0	0	0	0	0
Atg7	MGI:1921494	ENSMUSG00000030314	ENSMUST00000032457	Q9D906	ATG7_MOUSE	6	217518	47.08	17	19	3761	213757	698	77520.2	30.229	11.748	57.88	42.12	23.639	12.321	11.318	8.166	2.865	6.447	4.871	5.158	6.734	2.436	3.009	5.301	12.321	2.722	3.725	6.017	3.725	4.585	6.304	4.728	6.734	1.433	2.722	0	1	1	0	0	0	0	0
Atg9a	MGI:2138446	ENSMUSG00000033124	ENSMUST00000188347	Q68FE2	ATG9A_MOUSE	1	11337	52.42	10	16	4041	7296	551	63137.5	33.212	16.697	60.617	39.383	22.868	14.519	8.348	6.715	2.904	2.904	5.445	5.445	5.989	5.263	5.626	2.722	14.156	1.815	3.085	5.263	3.811	6.534	6.171	3.448	6.715	2.178	3.811	1	1	1	0	0	0	0	0
Atg12	MGI:1914776	ENSMUSG00000032905	ENSMUST00000035648	Q9CQY1	ATG12_MOUSE	18	11437	41.38	3	4	4765	6672	141	15207.4	28.369	7.801	55.319	44.681	24.113	10.638	13.475	7.092	1.418	4.965	8.511	3.546	7.801	0.709	4.965	8.511	9.22	1.418	0.709	9.22	4.255	1.418	9.22	6.383	7.092	1.418	2.128	0	0	1	0	0	0	0	0
Atg16l1	MGI:1924290	ENSMUSG00000026289	ENSMUST00000027512	Q8C0J2	A16L1_MOUSE	1	36559	44.78	11	18	3130	33429	607	68171.9	29.489	8.567	46.293	53.707	30.972	15.98	14.992	8.237	1.318	7.249	7.743	2.801	5.107	2.636	4.448	6.425	10.214	1.647	3.295	2.801	4.942	6.919	8.896	5.601	6.59	1.812	1.318	0	1	0	0	0	0	0	0
Atl1	MGI:1921241	ENSMUSG00000021066	ENSMUST00000021466	Q8BH66	ATLA1_MOUSE	12	73804	41.74	5	15	5150	68654	558	63377.4	29.211	12.724	52.509	47.491	26.882	13.978	12.903	7.168	1.254	5.197	7.706	5.197	6.093	2.33	6.093	7.348	10.394	2.151	4.122	3.405	4.659	4.301	7.168	4.659	5.556	1.613	3.584	0	1	1	0	0	0	0	1
Atm	MGI:107202	ENSMUSG00000034218	ENSMUST00000232179	Q62388	ATM_MOUSE	9	97592	38.96	6	64	9787	87805	3066	349418	29.583	10.731	50.294	49.706	26.941	14.318	12.622	5.414	2.74	5.512	7.11	3.849	4.305	2.414	5.316	6.751	12.818	2.218	3.588	3.131	5.121	5.153	9.1	4.958	6.034	1.272	3.196	0	1	1	0	0	0	1	0
Atmin	MGI:2682328	ENSMUSG00000047388	ENSMUST00000109099	Q6P9S1	ATMIN_MOUSE	8	17053	49.48	1	4	4877	12176	818	87424.1	26.65	7.09	49.267	50.733	20.538	10.147	10.391	8.191	2.567	5.134	5.257	3.056	5.012	2.567	3.056	4.034	9.535	2.078	3.056	8.435	5.746	3.545	13.325	8.068	5.868	0.489	0.978	0	0	0	1	0	0	0	0
Atn1	MGI:104725	ENSMUSG00000004263	ENSMUST00000088357	O35126	ATN1_MOUSE	6	13981	53.11	3	10	4433	9548	1175	123724	21.021	9.532	54.383	45.617	21.872	13.787	8.085	9.277	0.255	2.638	5.447	1.617	8	4.936	1.191	3.319	7.234	1.362	2.298	19.149	4.426	5.532	13.277	3.745	3.319	0.17	2.809	0	1	1	1	0	0	0	0
Atoh1	MGI:104654	ENSMUSG00000073043	ENSMUST00000101351	P48985	ATOH1_MOUSE	6	2121	53.09	1	1	2121	0	351	37854.3	25.926	8.832	51.567	48.433	25.926	15.385	10.541	10.256	1.709	4.843	5.698	1.709	7.977	4.558	1.14	3.704	9.972	1.425	2.849	10.256	5.983	7.123	9.687	3.989	4.558	0.57	1.994	0	0	0	1	0	0	0	0
Atp1a1	MGI:88105	ENSMUSG00000033161	ENSMUST00000036493	Q8VDN2	AT1A1_MOUSE	3	28466	48.23	3	23	3679	24787	1023	112982	32.454	9.58	57.185	42.815	24.145	11.632	12.512	7.82	2.248	5.67	6.843	4.497	7.429	1.564	7.722	5.474	9.286	2.542	4.106	4.497	3.128	4.594	5.572	5.865	7.625	1.173	2.346	0	1	1	0	0	0	0	0
Atp1a2	MGI:88106	ENSMUSG00000007097	ENSMUST00000085913	Q6PIE5	AT1A2_MOUSE	1	26356	49.67	5	23	6227	20129	1020	112217	32.255	8.627	56.569	43.431	23.627	11.471	12.157	7.941	2.255	5.49	6.667	4.216	7.745	1.176	7.549	5.392	9.608	2.745	3.725	4.118	3.725	4.902	6.078	6.275	7.157	1.078	2.157	0	1	0	0	0	0	0	0
Atp1a3	MGI:88107	ENSMUSG00000040907	ENSMUST00000080882	Q6PIC6	AT1A3_MOUSE	7	27792	51.65	5	23	3621	24171	1013	111692	32.083	9.279	56.466	43.534	23.889	11.451	12.438	7.7	2.468	6.022	6.417	4.442	7.404	1.481	7.799	5.627	8.983	2.567	4.146	4.146	3.554	4.344	5.627	6.318	7.601	1.086	2.27	0	1	0	0	0	0	0	0
Atp1a4	MGI:1351335	ENSMUSG00000007107	ENSMUST00000111243	Q9WV27	AT1A4_MOUSE	1	34902	45.25	2	23	3470	31432	1032	114887	31.589	9.69	56.105	43.895	22.674	11.143	11.531	6.589	2.035	5.329	6.202	4.651	6.492	1.066	8.333	6.202	10.078	2.81	4.651	4.554	3.682	3.876	6.492	6.395	6.589	1.163	2.81	0	1	0	0	0	0	0	0
Atp2a1	MGI:105058	ENSMUSG00000030730	ENSMUST00000032974	Q8R429	AT2A1_MOUSE	7	17251	51.83	2	23	3477	13774	994	109425	33.602	8.451	57.746	42.254	24.145	11.268	12.877	8.652	2.414	5.131	7.746	3.722	6.64	1.107	6.64	5.332	9.457	3.119	3.622	4.628	2.314	4.829	5.936	6.237	8.853	1.308	2.314	0	1	0	0	0	0	0	0
Atp2a2	MGI:88110	ENSMUSG00000029467	ENSMUST00000179939	O55143	AT2A2_MOUSE	5	48713	42.73	5	21	5674	43039	1044	114858	33.142	8.525	57.375	42.625	22.797	10.824	11.973	7.95	2.778	4.789	7.184	4.023	6.322	1.149	7.184	5.747	9.387	3.065	4.119	4.693	2.778	3.927	6.705	6.226	8.621	1.533	1.82	0	1	0	0	0	0	0	0
Atp2a3	MGI:1194503	ENSMUSG00000020788	ENSMUST00000108486	Q64518	AT2A3_MOUSE	11	31876	51.79	7	22	4540	27336	999	109530	34.535	7.708	57.758	42.242	23.724	11.612	12.112	9.51	2.503	4.805	7.307	3.604	6.707	1.101	5.405	4.104	10.41	2.703	3.103	4.705	2.903	6.406	6.006	6.507	9.209	1.301	1.702	0	1	1	0	0	0	0	0
Atp2b1	MGI:104653	ENSMUSG00000019943	ENSMUST00000020107	G5E829	AT2B1_MOUSE	10	111738	41.94	11	21	7130	104608	1220	134747	31.23	8.361	53.77	46.23	26.311	13.115	13.197	6.721	1.393	5.41	7.787	4.016	7.459	1.557	7.705	7.295	9.18	2.131	4.59	4.754	3.279	4.262	6.148	5.902	7.623	1.066	1.721	0	1	1	0	0	0	0	0
Atp2b2	MGI:105368	ENSMUSG00000030302	ENSMUST00000101045	Q9R0K7	AT2B2_MOUSE	6	298783	50.14	8	22	8877	289906	1198	132588	30.801	8.18	53.84	46.16	25.71	12.855	12.855	6.761	1.753	5.342	7.513	3.923	7.095	1.503	7.763	6.761	8.514	2.755	3.923	4.758	4.007	4.591	6.177	6.344	7.763	1.002	1.753	0	1	0	0	0	0	0	0
Atp2b4	MGI:88111	ENSMUSG00000026463	ENSMUST00000143567	Q6Q477	AT2B4_MOUSE	1	101585	47.72	8	21	11725	89860	1205	133069	32.116	7.884	54.689	45.311	25.311	12.78	12.531	6.39	1.66	5.56	6.971	3.734	7.469	1.577	8.05	6.556	9.295	2.573	4.232	4.564	3.983	4.647	5.975	5.809	8.382	0.996	1.577	0	1	0	0	0	0	0	0
Atp4a	MGI:88113	ENSMUSG00000005553	ENSMUST00000005692	Q64436	ATP4A_MOUSE	7	13326	52.93	5	22	3485	9841	1033	114016	32.43	10.068	58.761	41.239	21.975	10.939	11.036	8.616	2.904	5.324	5.712	4.937	7.26	1.258	6.776	4.84	9.681	2.807	3.098	4.55	4.453	4.84	5.905	5.808	7.357	1.065	2.807	0	1	0	0	0	0	0	0
Atp4b	MGI:88114	ENSMUSG00000031449	ENSMUST00000033826	P50992	ATP4B_MOUSE	8	10621	51.52	2	7	1378	9243	294	33566.3	22.789	16.327	55.102	44.898	21.429	12.585	8.844	6.122	3.061	4.762	4.082	6.122	5.102	2.721	3.741	6.803	7.483	2.721	5.102	7.823	5.442	3.061	6.803	6.122	5.442	1.361	6.122	1	0	0	0	0	0	0	0
Atp6v0d2	MGI:1924415	ENSMUSG00000028238	ENSMUST00000029900	Q80SY3	VA0D2_MOUSE	4	45765	39.8	2	8	2539	43226	350	40493.5	28.857	13.143	53.714	46.286	27.429	12.857	14.571	5.714	2.857	5.429	9.143	5.714	4.571	2	4.571	6	12.571	3.143	5.143	3.143	3.429	4.857	4	6.286	6	0.286	5.143	0	0	0	0	0	0	0	0
Atp8a2	MGI:1354710	ENSMUSG00000021983	ENSMUST00000080368	P98200	AT8A2_MOUSE	14	558640	44.56	6	36	12886	545754	1148	129417	32.143	11.76	55.662	44.338	22.909	12.456	10.453	6.794	2.439	4.617	5.836	4.355	6.01	2.091	6.794	5.836	11.237	2.526	4.704	2.875	3.746	4.53	6.01	6.969	7.317	1.655	3.659	0	1	0	0	0	0	0	0
Atp8b3	MGI:1914581	ENSMUSG00000003341	ENSMUST00000020383	Q6UQ17	AT8B3_MOUSE	10	19541	54.32	3	28	4412	15129	1335	151955	30.637	12.21	54.007	45.993	23.895	13.408	10.487	6.667	1.873	4.644	5.843	4.794	4.719	2.397	5.094	6.217	11.685	3.296	4.195	3.67	4.944	4.794	7.266	5.693	7.191	1.573	3.446	0	0	0	0	0	0	0	0
Atp13a2	MGI:1922022	ENSMUSG00000036622	ENSMUST00000037055	Q9CTG6	AT132_MOUSE	4	20458	55.56	9	29	3956	16502	1169	126443	36.27	8.811	62.618	37.382	17.109	9.837	7.271	8.811	2.652	2.994	4.277	3.08	7.1	1.711	3.507	3.165	13.858	1.967	1.54	7.528	5.133	4.962	7.442	6.159	10.094	1.283	2.737	1	1	0	0	0	0	0	0
Atp13a5	MGI:2444068	ENSMUSG00000048939	ENSMUST00000075806	Q3TYU2	AT135_MOUSE	16	146948	41.41	4	30	4598	142350	1216	136760	31.579	12.418	57.977	42.023	20.724	11.678	9.046	6.332	2.467	3.289	5.757	5.263	5.921	2.056	5.592	5.674	11.266	2.632	3.783	5.016	4.934	3.947	6.908	5.674	8.388	1.645	3.454	1	0	0	0	0	0	0	0
Atpif1	MGI:1196457	ENSMUSG00000054428	ENSMUST00000067496	O35143	ATIF1_MOUSE	4	3105	48.15	3	3	539	2566	106	12158.7	23.585	11.321	40.566	59.434	42.453	26.415	16.038	9.434	0	5.66	10.377	3.774	8.491	5.66	4.717	11.321	5.66	2.83	1.887	0	5.66	9.434	6.604	2.83	3.774	0.943	0.943	0	1	0	0	0	0	0	0
Atxn1	MGI:104783	ENSMUSG00000046876	ENSMUST00000091628	P54254	ATX1_MOUSE	13	415254	44.49	6	8	10569	404685	791	83793.3	26.928	8.597	52.592	47.408	19.722	11.884	7.838	8.344	0.885	2.276	5.563	2.149	7.585	3.666	3.793	4.678	7.838	1.264	2.781	10.999	6.068	3.54	12.769	6.068	6.953	0.379	2.402	0	1	0	1	0	0	0	0
Atxn2	MGI:1277223	ENSMUSG00000042605	ENSMUST00000051950	O70305	ATX2_MOUSE	5	105157	44.32	20	25	4472	100685	1285	136485	22.179	8.638	51.362	48.638	20.778	13.696	7.082	10.506	1.167	2.957	4.125	2.023	6.615	3.813	1.712	3.813	4.125	2.568	3.424	14.008	6.148	6.07	13.307	4.981	5.837	0.467	2.335	0	1	0	0	0	0	0	0
Atxn3	MGI:1099442	ENSMUSG00000021189	ENSMUST00000021606	Q9CVD2	ATX3_MOUSE	12	39346	42.54	5	11	5363	33983	355	40533.3	25.634	8.451	45.915	54.085	30.704	12.958	17.746	6.197	1.408	6.761	10.986	3.662	5.634	1.69	4.507	4.225	11.549	2.817	3.099	3.662	8.169	7.042	9.296	2.817	3.38	0.845	2.254	0	1	0	1	0	0	0	1
Aurkc	MGI:1321119	ENSMUSG00000070837	ENSMUST00000208049	O88445	AURKC_MOUSE	7	7792	46.97	5	7	1401	6391	276	32358.4	27.899	13.768	51.087	48.913	31.522	19.203	12.319	3.623	1.812	3.986	8.333	3.623	5.072	4.348	6.159	6.522	12.681	1.449	2.536	5.435	4.348	8.333	6.159	4.348	5.435	1.087	4.71	0	1	0	0	0	0	1	0
Avpr1a	MGI:1859216	ENSMUSG00000020123	ENSMUST00000020323	Q62463	V1AR_MOUSE	10	4954	44.45	1	2	2670	2284	423	47181.6	28.842	13.948	57.92	42.08	17.494	11.82	5.674	7.092	3.073	3.31	2.364	5.91	5.91	2.128	5.437	4.019	7.801	2.6	3.31	5.674	3.31	5.674	11.111	6.856	8.511	3.546	2.364	1	1	0	0	0	0	0	0
Avpr1b	MGI:1347010	ENSMUSG00000026432	ENSMUST00000027690	Q9WU02	V1BR_MOUSE	1	12762	46.69	2	2	4023	8739	421	46539.3	34.204	11.401	59.382	40.618	17.102	11.164	5.938	8.551	2.613	2.85	3.088	3.563	5.463	2.375	4.751	3.088	14.252	2.613	2.613	5.463	3.325	5.701	10.214	7.363	6.651	2.85	2.613	1	0	0	0	0	0	0	0
Awat2	MGI:3045345	ENSMUSG00000031220	ENSMUST00000147103	Q6E1M8	AWAT2_MOUSE	X	40497	42.91	2	8	1984	38513	333	38144.7	27.628	18.018	60.06	39.94	20.42	13.814	6.607	4.505	1.802	3.604	3.003	7.508	6.907	3.003	4.204	6.607	10.21	3.003	1.802	5.706	2.703	4.204	5.706	9.309	8.709	3.003	4.505	0	0	0	0	0	0	1	0
Axl	MGI:1347244	ENSMUSG00000002602	ENSMUST00000002677	Q00993	UFO_MOUSE	7	31433	50.35	8	20	4265	27168	888	98190.9	28.604	10.023	57.095	42.905	23.536	11.712	11.824	6.644	2.365	4.955	6.869	2.477	7.995	2.59	2.815	3.266	11.261	2.14	2.59	8.559	4.505	5.856	6.419	5.856	7.883	2.365	2.59	1	1	0	0	1	0	1	0
Azgp1	MGI:103163	ENSMUSG00000037053	ENSMUST00000197571	Q64726	ZA2G_MOUSE	5	8714	45.19	3	4	1204	7510	307	35331.9	24.756	15.309	54.072	45.928	25.081	12.704	12.378	6.515	1.303	4.886	7.492	6.189	6.189	1.629	4.235	5.537	8.143	1.629	4.886	6.515	4.56	5.537	6.515	4.886	5.863	2.606	4.886	1	0	0	0	1	0	0	0
Azi2	MGI:1351332	ENSMUSG00000039285	ENSMUST00000154583	Q9QYP6	AZI2_MOUSE	9	29296	39.78	10	7	1817	27479	405	46090.8	25.679	8.889	43.457	56.543	32.84	17.531	15.309	5.679	1.975	5.926	9.383	1.728	3.704	3.704	2.469	7.654	11.852	1.235	5.432	5.679	4.938	6.173	9.136	4.198	5.679	0.988	2.469	0	1	0	0	0	0	0	0
B2m	MGI:88127	ENSMUSG00000060802	ENSMUST00000102476	P01887	B2MG_MOUSE	2	5398	46.15	1	4	860	4538	119	13779	25.21	15.126	52.941	47.059	24.37	15.126	9.244	5.042	1.681	4.202	5.042	4.202	2.521	4.202	5.882	7.563	6.723	5.042	3.361	7.563	4.202	3.361	6.723	8.403	7.563	1.681	5.042	0	0	0	0	1	0	0	0
B3gat1	MGI:1924148	ENSMUSG00000045994	ENSMUST00000159799	Q9CW73	B3GA1_MOUSE	9	29374	48.69	6	7	2021	27353	334	38237	30.24	11.377	54.491	45.509	27.844	16.766	11.078	6.287	0.599	5.389	5.689	2.695	5.09	2.994	3.293	3.892	11.078	1.796	3.593	8.383	2.096	9.88	4.192	7.784	9.581	2.395	3.293	1	1	0	0	0	0	1	0
B3glct	MGI:2685903	ENSMUSG00000051950	ENSMUST00000100404	Q8BHT6	B3GLT_MOUSE	5	84370	45.28	3	15	4570	79800	489	55357.5	29.857	14.315	54.806	45.194	26.994	14.928	12.065	7.157	2.249	6.135	5.93	4.908	4.908	3.885	5.726	6.544	11.043	1.022	2.045	6.339	3.272	4.499	7.566	5.317	5.93	1.84	3.681	1	0	0	0	0	0	1	0
B3gnt3	MGI:2152535	ENSMUSG00000031803	ENSMUST00000034260	Q5JCS9	B3GN3_MOUSE	8	11034	50.68	1	3	3055	7979	372	42586.3	29.839	14.247	59.677	40.323	23.656	14.516	9.14	6.72	2.419	5.914	3.226	6.183	5.376	3.226	1.882	2.151	14.516	2.151	2.688	8.871	4.57	9.14	5.645	3.763	6.72	1.613	3.226	1	0	0	0	0	0	1	0
B3gnt5	MGI:2137302	ENSMUSG00000022686	ENSMUST00000164397	Q8BGY6	B3GN5_MOUSE	16	12546	40.3	7	6	4872	7674	376	43913.9	27.394	19.149	57.713	42.287	22.872	15.16	7.713	5.319	2.128	4.521	3.191	6.383	5.319	3.989	7.447	6.649	8.777	2.926	4.787	4.787	4.521	4.521	6.915	3.191	5.851	2.128	6.649	1	0	0	0	0	0	1	0
B4galnt1	MGI:1342057	ENSMUSG00000006731	ENSMUST00000006914	Q09200	B4GN1_MOUSE	10	7106	55.5	5	11	2395	4711	533	59211.9	33.583	10.882	57.223	42.777	22.702	12.946	9.756	8.443	1.313	5.253	4.503	4.315	6.004	2.064	2.627	3.377	13.321	0.563	2.627	6.942	4.878	7.505	6.942	5.629	9.193	0.938	3.565	1	0	0	0	0	0	1	0
B4galnt2	MGI:1342058	ENSMUSG00000013418	ENSMUST00000038343	Q09199	B4GN2_MOUSE	11	48949	46.44	1	11	1722	47227	510	58317.3	28.627	14.118	55.098	44.902	24.902	14.706	10.196	4.706	1.176	5.49	4.706	6.078	5.49	2.549	4.118	6.863	10.98	1.373	3.333	6.863	4.706	5.294	4.902	7.059	8.824	0.98	4.51	1	0	0	0	0	0	1	0
B4galt1	MGI:95705	ENSMUSG00000028413	ENSMUST00000030121	P15535	B4GT1_MOUSE	4	49404	46.61	2	6	3983	45421	399	44411.1	27.82	11.278	58.145	41.855	22.055	13.784	8.271	6.266	1.754	5.514	2.757	4.261	8.521	2.005	4.762	4.511	10.777	2.256	4.511	8.521	4.762	7.268	6.767	3.759	6.015	0.752	4.261	1	0	0	0	0	0	1	0
B4galt2	MGI:1858493	ENSMUSG00000028541	ENSMUST00000084325	Q9Z2Y2	B4GT2_MOUSE	4	14228	54.13	7	13	4093	10135	369	41909.2	27.642	14.092	58.537	41.463	24.119	15.176	8.943	6.233	1.897	5.149	3.794	5.42	7.317	3.252	4.878	2.981	9.485	2.71	4.065	8.13	3.252	8.943	6.233	3.794	7.046	1.355	4.065	1	0	0	0	0	0	1	0
B4galt6	MGI:1928380	ENSMUSG00000056124	ENSMUST00000070080	Q9WVK5	B4GT6_MOUSE	18	61806	43.9	1	9	5808	55998	382	44758.5	25.131	18.325	57.33	42.67	24.869	14.921	9.948	3.927	1.309	4.712	5.236	6.806	6.806	3.665	5.759	4.974	9.948	3.403	6.021	6.021	2.88	6.283	4.188	4.712	5.497	1.571	6.283	1	0	0	0	0	0	1	0
Bace1	MGI:1346542	ENSMUSG00000032086	ENSMUST00000034591	P56818	BACE1_MOUSE	9	25820	49.02	6	9	6058	19762	501	55747.8	29.541	12.575	58.882	41.118	21.557	10.579	10.978	6.986	2.196	5.389	5.589	4.391	8.383	2.196	5.788	3.194	9.581	2.794	2.994	5.589	3.992	5.19	6.786	5.788	7.186	1.996	3.992	1	1	1	0	1	0	0	1
Bace2	MGI:1860440	ENSMUSG00000040605	ENSMUST00000047275	Q9JL18	BACE2_MOUSE	16	86195	44.1	4	9	7646	78549	514	55800	34.63	11.673	62.646	37.354	16.926	7.588	9.339	9.728	1.556	4.086	5.253	4.864	8.171	1.167	6.226	2.724	11.673	1.751	3.696	6.031	3.113	3.696	8.171	5.447	7.004	1.946	3.696	1	0	0	0	1	0	0	1
Bach2	MGI:894679	ENSMUSG00000040270	ENSMUST00000108180	P97303	BACH2_MOUSE	4	347305	44.15	7	7	8882	338423	839	91836	22.646	7.032	49.583	50.417	25.983	11.919	14.064	5.959	4.41	5.483	8.582	2.861	6.436	1.669	3.099	4.529	8.462	2.145	2.98	8.582	5.006	5.721	11.204	5.244	5.125	0.358	2.145	0	1	0	1	0	0	0	0
Bad	MGI:1096330	ENSMUSG00000024959	ENSMUST00000025910	Q61337	BAD_MOUSE	19	10039	51.56	9	4	1452	8587	204	22080.3	19.118	8.824	50	50	25.98	14.706	11.275	9.804	0	3.922	7.353	2.451	12.745	2.451	2.451	2.451	6.863	2.941	1.961	8.824	5.882	9.804	11.275	4.902	0	2.451	1.471	0	1	0	0	0	0	0	0
Bag4	MGI:1914634	ENSMUSG00000037316	ENSMUST00000038498	Q8CI61	BAG4_MOUSE	8	20750	42.04	3	5	4876	15874	457	49094.7	18.162	11.816	57.112	42.888	17.943	8.534	9.409	7.221	0.875	3.282	6.127	0.875	11.379	1.532	1.094	2.845	5.252	1.532	4.158	14.88	5.689	4.158	11.816	3.282	4.595	1.969	7.44	0	1	0	0	0	0	0	0
Bahcc1	MGI:2679272	ENSMUSG00000039741	ENSMUST00000044985	Q3UHR0	BAHC1_MOUSE	11	59350	56	5	28	10726	48624	2643	282520	25.691	7.302	52.289	47.711	26.069	15.551	10.518	10.102	1.703	4.502	6.016	2.194	9.043	2.951	1.362	6.205	9.648	1.551	1.74	9.951	5.6	6.394	9.572	4.729	4.578	0.568	1.589	0	0	1	0	0	0	0	0
Bahd1	MGI:2139371	ENSMUSG00000040007	ENSMUST00000036578	Q497V6	BAHD1_MOUSE	2	24152	53.74	2	7	4594	19558	772	83871	23.057	7.254	54.404	45.596	26.295	15.803	10.492	8.549	2.591	3.238	7.254	1.554	8.29	2.591	1.295	4.275	9.456	1.813	2.591	13.99	3.756	8.938	8.808	4.145	3.756	0.907	2.202	0	1	0	1	0	0	0	0
Baiap2l1	MGI:1914148	ENSMUSG00000038859	ENSMUST00000055190	Q9DBJ3	BI2L1_MOUSE	5	93587	44.82	2	14	3247	90340	514	57188.1	24.903	8.755	47.276	52.724	28.016	15.953	12.062	7.198	1.167	4.086	7.977	2.724	4.669	2.335	5.058	9.339	7.588	2.918	5.253	7.198	2.529	4.28	9.144	7.782	5.058	0.584	3.113	0	1	0	0	0	0	0	0
Baiap3	MGI:2685783	ENSMUSG00000047507	ENSMUST00000182056	Q80TT2	BAIP3_MOUSE	17	13706	57.19	9	34	4645	9061	1134	127075	31.834	10.053	53.704	46.296	27.072	13.933	13.139	8.466	1.94	5.115	8.025	3.527	5.996	2.91	2.646	4.145	14.286	1.587	2.381	5.203	5.379	6.878	7.143	4.321	6.437	1.499	2.116	0	0	0	0	0	0	0	0
Bambi	MGI:1915260	ENSMUSG00000024232	ENSMUST00000025075	Q9D0L6	BAMBI_MOUSE	18	8482	43.68	1	3	5074	3408	260	29197.7	28.077	11.154	53.077	46.923	25.385	15.385	10	7.308	5.769	4.231	5.769	2.308	5.769	5	3.846	5	13.077	4.615	3.462	2.692	5	5.385	9.615	3.462	3.846	1.154	2.692	1	0	0	0	1	0	0	0
Bank1	MGI:2442120	ENSMUSG00000037922	ENSMUST00000041577	Q80VH0	BANK1_MOUSE	3	272704	38.29	6	17	3268	269436	783	89405.7	24.138	10.345	46.616	53.384	32.439	15.964	16.475	6.003	1.533	4.981	11.494	3.704	4.725	2.81	4.981	6.897	9.451	1.788	3.831	6.897	3.959	6.258	7.791	5.364	3.704	0.766	3.065	0	1	0	0	0	0	0	0
Bard1	MGI:1328361	ENSMUSG00000026196	ENSMUST00000027393	O70445	BARD1_MOUSE	1	75649	40	1	11	5659	69990	765	84254.3	26.797	7.582	49.412	50.588	27.059	15.817	11.242	5.621	3.399	5.229	6.013	2.222	5.752	2.876	3.922	7.582	9.804	1.83	4.706	6.928	3.66	5.359	10.588	4.575	7.451	1.046	1.438	0	1	0	0	0	0	1	0
Batf2	MGI:1921731	ENSMUSG00000039699	ENSMUST00000134150	Q8R1H8	BATF2_MOUSE	19	31494	49.06	7	4	1584	29910	277	29702.7	26.354	6.859	51.264	48.736	20.578	12.996	7.581	7.942	2.888	2.888	4.693	1.805	6.137	3.971	1.083	4.693	14.801	1.083	1.444	11.913	9.747	4.332	13.718	3.249	2.527	0.722	0.361	0	0	0	1	0	0	0	0
Batf3	MGI:1925491	ENSMUSG00000026630	ENSMUST00000193771	Q9D275	BATF3_MOUSE	1	11099	52.01	5	4	1110	9989	118	13656.6	24.576	4.237	39.831	60.169	38.983	23.729	15.254	5.085	2.542	5.085	10.169	0.847	1.695	3.39	0.847	9.322	11.017	2.542	3.39	7.627	7.627	11.017	9.322	0.847	7.627	0	0	0	1	0	1	0	0	0	0
Batf	MGI:1859147	ENSMUSG00000034266	ENSMUST00000040536	O35284	BATF_MOUSE	12	22419	47.64	2	3	955	21464	125	14064.6	20.8	9.6	37.6	62.4	32	19.2	12.8	6.4	0.8	5.6	7.2	3.2	1.6	4.8	2.4	7.2	7.2	0.8	1.6	8.8	8	7.2	16.8	4	4.8	0	1.6	0	1	0	1	0	0	0	0
Bax	MGI:99702	ENSMUSG00000003873	ENSMUST00000033093	Q07813	BAX_MOUSE	7	5202	51.6	6	6	867	4335	192	21394.6	28.646	9.896	57.292	42.708	22.396	9.896	12.5	6.771	1.042	6.25	6.25	5.729	9.896	0	4.688	4.167	11.458	4.167	1.562	3.646	5.208	5.729	5.729	7.812	5.729	3.125	1.042	0	0	1	0	0	0	0	0
Bbc3	MGI:2181667	ENSMUSG00000002083	ENSMUST00000002152	Q99ML1	BBC3_MOUSE	7	9813	57.65	4	4	1814	7999	193	20748.5	27.461	6.218	62.176	37.824	23.834	12.953	10.881	13.99	1.554	2.591	8.29	1.036	8.29	2.073	0.518	0	9.326	3.109	1.554	17.617	4.663	10.881	6.218	1.554	3.627	1.554	1.554	0	1	0	0	0	0	0	0
Bbip1	MGI:1913610	ENSMUSG00000084957	ENSMUST00000135402	J3QMK2	J3QMK2_MOUSE	19	14767	40.18	9	4	2043	12724	67	7592	29.851	1.493	46.269	53.731	29.851	16.418	13.433	7.463	1.493	2.985	10.448	1.493	1.493	0	0	13.433	13.433	7.463	0	4.478	10.448	2.985	5.97	7.463	8.955	0	0	0	0	0	0	0	0	0	0
Bbs12	MGI:2686651	ENSMUSG00000051444	ENSMUST00000108121	Q5SUD9	BBS12_MOUSE	3	8900	39.29	2	2	2348	6552	708	78334.5	32.203	11.158	52.825	47.175	21.61	11.582	10.028	6.638	2.401	3.955	6.073	4.096	5.65	3.672	4.661	3.672	12.571	1.977	4.52	3.107	4.237	4.237	10.169	6.638	8.333	1.554	1.836	0	0	0	0	0	0	0	0
Bcar3	MGI:1352501	ENSMUSG00000028121	ENSMUST00000196134	Q9QZK2	BCAR3_MOUSE	3	236056	46.88	10	7	1531	234525	820	92263.1	25.976	8.902	49.512	50.488	27.927	15.488	12.439	6.463	1.707	5	7.439	3.171	5.244	2.805	4.268	5.366	10.854	2.927	3.902	7.561	4.634	7.317	8.902	5.122	4.39	0.976	1.951	0	1	1	0	0	0	0	0
Bcas1	MGI:1924210	ENSMUSG00000013523	ENSMUST00000109152	Q80YN3	BCAS1_MOUSE	2	80855	46.19	9	12	2952	77903	633	67377.5	19.905	3.949	42.812	57.188	29.858	15.008	14.85	7.741	1.264	6.319	8.531	2.37	6.951	1.106	0.948	10.111	4.739	1.422	3.476	10.427	4.897	3.791	11.374	7.583	6.477	0.158	0.316	0	1	0	0	0	0	0	0
Bcat1	MGI:104861	ENSMUSG00000030268	ENSMUST00000111742	P24288	BCAT1_MOUSE	6	82350	46.28	10	11	2556	79794	386	42791.3	28.756	10.622	58.031	41.969	23.316	11.14	12.176	6.477	2.591	4.922	7.254	4.145	8.29	1.554	5.44	5.699	10.881	2.85	3.109	6.477	3.109	3.886	6.477	5.959	5.959	2.332	2.591	0	0	1	0	0	0	1	0
Bche	MGI:894278	ENSMUSG00000027792	ENSMUST00000029367	Q03311	CHLE_MOUSE	3	72608	35.47	4	4	6210	66398	603	68462.3	24.876	14.76	56.053	43.947	21.559	11.609	9.95	5.804	1.493	3.98	5.97	6.633	7.629	1.824	4.478	5.804	9.121	2.985	5.473	6.136	4.478	3.98	6.136	6.302	5.473	2.653	3.648	1	1	0	0	1	0	0	1
Bcl2a1a	MGI:102687	ENSMUSG00000102037	ENSMUST00000098485	Q07440	B2LA1_MOUSE	9	5520	37.39	1	2	819	4701	172	19914	30.814	15.116	56.395	43.605	24.419	11.628	12.791	6.395	1.163	3.488	9.302	7.558	5.814	2.326	7.558	6.395	9.302	3.488	3.488	2.326	6.977	2.907	5.814	2.907	7.558	2.907	2.326	0	0	0	0	0	0	0	0
Bcl2l1	MGI:88139	ENSMUSG00000007659	ENSMUST00000007803	Q64373	B2CL1_MOUSE	2	51061	46.98	9	3	2417	48644	233	26132	27.468	12.876	51.502	48.498	24.464	10.73	13.734	9.013	0.429	4.721	9.013	5.579	7.296	1.717	2.575	2.575	8.155	2.146	5.15	3.004	4.292	6.438	9.871	4.721	7.725	3.004	2.575	0	1	0	0	0	0	0	0
Bcl2l2	MGI:108052	ENSMUSG00000089682	ENSMUST00000022806	P70345	B2CL2_MOUSE	14	4858	52.28	5	4	3509	1349	193	20790.5	32.642	12.435	61.658	38.342	21.244	10.363	10.881	15.026	1.036	4.663	6.218	6.218	10.881	1.554	0.518	2.073	8.808	2.073	1.554	4.145	4.663	6.736	4.663	6.218	8.29	2.591	2.073	0	0	1	0	0	0	0	0
Bcl2l11	MGI:1197519	ENSMUSG00000027381	ENSMUST00000110341	O54918	B2L11_MOUSE	2	36510	48.13	8	4	5036	31474	196	22066.6	19.898	9.694	49.49	50.51	26.531	13.776	12.755	6.633	2.041	5.612	7.143	5.102	5.612	2.041	3.571	1.02	7.143	2.041	2.041	12.245	7.143	10.714	10.714	4.082	2.551	0.51	2.041	0	1	0	0	0	0	0	0
Bcl3	MGI:88140	ENSMUSG00000053175	ENSMUST00000120537	Q9Z2F6	BCL3_MOUSE	7	14309	52.83	6	9	1850	12459	448	47216	31.473	6.473	58.259	41.741	19.42	11.607	7.812	10.045	1.786	4.688	3.125	1.562	6.92	3.348	2.902	1.562	12.054	2.679	3.795	12.277	2.679	6.696	10.491	5.357	6.473	0	1.562	0	1	0	1	0	0	0	0
Bcl6	MGI:107187	ENSMUSG00000022508	ENSMUST00000023151	P41183	BCL6_MOUSE	16	23801	48.2	2	10	3525	20276	707	78981.7	22.772	10.75	50.212	49.788	26.45	15.842	10.608	7.638	4.526	3.395	7.214	3.395	3.678	4.102	3.112	5.375	8.204	2.687	4.809	9.901	3.536	6.365	10.184	4.809	3.819	0.141	3.112	0	1	1	1	0	0	0	0
Bcl6b	MGI:1278332	ENSMUSG00000000317	ENSMUST00000000326	O88282	BCL6B_MOUSE	11	5671	51.38	3	9	3366	2305	474	51339.4	25.105	11.181	54.219	45.781	23.418	16.245	7.173	8.65	4.219	2.11	5.063	3.586	8.439	4.43	2.321	4.219	9.494	0.633	2.532	9.072	3.797	7.595	10.127	5.907	4.641	0.211	2.954	0	0	0	0	0	0	0	0
Bcl7a	MGI:1924295	ENSMUSG00000029438	ENSMUST00000031391	Q9CXE2	BCL7A_MOUSE	5	31159	50.59	3	6	4718	26441	210	22780.8	19.524	2.857	37.143	62.857	33.81	15.238	18.571	9.048	0.476	7.143	11.429	0	4.762	0.952	2.381	10.476	1.905	3.81	5.714	6.667	4.286	3.81	14.762	4.286	6.19	1.429	0.476	0	1	0	0	0	0	0	0
Bcl10	MGI:1337994	ENSMUSG00000028191	ENSMUST00000029842	Q9Z0H7	BCL10_MOUSE	3	11553	45.4	3	3	1949	9604	233	25948.3	25.751	6.009	45.494	54.506	30.901	15.88	15.021	6.438	2.575	4.292	10.73	3.004	4.721	1.717	3.433	6.009	12.876	1.717	4.292	6.438	2.146	8.155	12.017	5.15	3.004	0	1.288	0	1	1	0	0	0	0	0
Bcl11a	MGI:106190	ENSMUSG00000000861	ENSMUST00000109516	Q9QYE3	BC11A_MOUSE	11	96068	45.53	6	5	2329	93739	773	83855.5	20.44	9.185	48.9	51.1	28.59	15.006	13.583	5.821	2.329	5.175	8.409	3.493	8.538	4.269	2.717	4.916	8.538	2.07	2.458	10.608	3.493	5.821	12.16	4.398	3.364	0.517	0.906	0	1	0	1	0	0	0	0
Bcl11b	MGI:1929913	ENSMUSG00000048251	ENSMUST00000066060	Q99PV8	BC11B_MOUSE	12	93200	50.55	3	4	8111	85089	884	94565.7	22.511	8.824	55.09	44.91	25.792	13.914	11.878	7.579	3.054	4.751	7.127	3.507	10.294	3.62	2.602	4.751	9.276	2.376	2.489	11.652	3.281	5.543	9.163	4.186	3.054	0.339	1.357	0	1	1	1	0	0	0	0
Bclaf1	MGI:1917580	ENSMUSG00000037608	ENSMUST00000092678	Q8K019	BCLF1_MOUSE	10	32145	37.87	12	12	5307	26838	919	106002	12.078	10.773	32.427	67.573	41.349	26.007	15.343	3.482	0.218	6.311	9.032	3.156	6.311	3.482	2.72	10.011	3.156	0.762	2.612	5.767	3.264	12.514	16.213	4.135	2.72	0.653	3.482	0	1	1	1	0	0	0	0
Bdkrb1	MGI:88144	ENSMUSG00000041347	ENSMUST00000182899	Q61125	BKRB1_MOUSE	12	2344	52.05	3	2	1313	1031	334	37885.8	37.725	14.671	65.868	34.132	15.269	10.18	5.09	7.784	2.994	2.695	2.395	8.383	5.689	1.198	4.79	2.395	16.467	1.198	4.491	4.79	4.491	6.587	5.988	3.892	8.683	3.293	1.796	1	0	0	0	0	0	0	0
Bdnf	MGI:88145	ENSMUSG00000048482	ENSMUST00000053317	P21237	BDNF_MOUSE	2	52308	40.8	11	2	4266	48042	249	28123.2	24.9	9.639	49.799	50.201	28.112	16.466	11.647	5.221	2.811	5.221	6.426	2.41	6.827	2.41	3.614	6.426	8.434	4.016	3.614	4.016	2.811	7.631	7.229	8.434	7.631	1.205	3.614	1	0	0	0	1	0	0	0
Becn1	MGI:1891828	ENSMUSG00000035086	ENSMUST00000130916	O88597	BECN1_MOUSE	11	16335	45.86	17	12	4365	11970	448	51588.9	24.33	10.045	45.536	54.464	29.688	12.946	16.741	5.134	2.009	5.357	11.384	4.688	5.357	1.339	3.125	6.473	10.938	2.455	4.911	2.679	7.143	5.134	6.696	6.027	5.134	1.562	2.455	0	1	1	0	0	0	0	0
Best1	MGI:1346332	ENSMUSG00000037418	ENSMUST00000117346	O88870	BEST1_MOUSE	19	16460	48.92	3	12	2080	14380	551	63684.4	27.042	14.701	54.628	45.372	23.412	13.249	10.163	4.174	1.996	4.9	5.263	4.9	5.445	2.541	4.537	5.808	12.704	2.722	3.811	5.263	5.263	4.9	7.804	5.082	5.626	2.359	4.9	0	1	0	0	0	0	0	0
Bfsp1	MGI:101770	ENSMUSG00000027420	ENSMUST00000028907	A2AMT1	BFSP1_MOUSE	2	36646	47.6	2	8	2372	34274	669	73668.6	28.251	5.979	47.235	52.765	31.54	15.845	15.695	8.969	0.897	4.185	11.51	1.495	7.474	2.691	4.185	6.428	9.268	0.897	2.093	6.428	7.922	6.726	7.175	4.036	5.83	0	1.794	0	1	1	0	0	0	0	0
Bfsp2	MGI:1333828	ENSMUSG00000032556	ENSMUST00000124310	Q6NVD9	BFSP2_MOUSE	9	55497	46.38	2	7	1662	53835	416	45739.9	31.731	6.971	47.115	52.885	29.327	13.942	15.385	10.096	0.481	4.567	10.817	0.962	6.731	3.125	1.683	4.087	12.019	1.442	2.404	2.885	7.212	6.731	9.615	4.327	7.933	0.962	1.923	0	1	1	0	0	0	0	0
Bhlhe22	MGI:1930001	ENSMUSG00000025128	ENSMUST00000026120	Q8C6A8	BHE22_MOUSE	3	3344	51.67	1	1	3344	0	355	35216.5	31.549	5.07	61.69	38.31	20.282	11.268	9.014	15.493	2.254	3.38	5.634	1.408	14.93	1.972	1.408	3.944	11.549	1.408	1.972	8.451	2.254	5.352	12.113	1.69	3.099	0	1.69	0	0	0	1	0	0	0	0
Bhlhe23	MGI:2153710	ENSMUSG00000045493	ENSMUST00000108878	Q8BGW3	BHE23_MOUSE	2	2520	55.75	1	1	2520	0	223	23700.8	31.839	7.623	56.951	43.049	25.112	15.695	9.417	16.143	1.794	4.036	5.381	2.242	8.969	2.242	2.242	3.139	9.865	1.794	1.794	7.175	3.139	10.314	8.969	4.036	3.587	0	3.139	0	0	0	1	0	0	0	0
Bhlhe41	MGI:1930704	ENSMUSG00000030256	ENSMUST00000032386	Q99PV5	BHE41_MOUSE	6	7316	48.09	3	5	6133	1183	410	43946.2	32.927	9.024	58.293	41.707	25.122	14.634	10.488	14.634	1.951	4.39	6.098	2.439	6.585	3.659	2.195	5.366	12.195	0.488	0.732	10.976	5.366	5.61	6.098	4.39	3.902	0.488	2.439	0	0	0	1	0	0	0	0
Bicd2	MGI:1924145	ENSMUSG00000037933	ENSMUST00000048544	Q921C5	BICD2_MOUSE	13	45442	49.67	4	7	6309	39133	820	93390.8	29.268	6.22	41.707	58.293	35	16.829	18.171	8.415	0.488	4.512	13.659	1.22	3.78	2.439	3.171	7.439	13.171	1.829	4.024	2.561	6.585	6.951	7.439	5.244	4.512	0.122	2.439	0	1	1	0	0	0	0	0
Bid	MGI:108093	ENSMUSG00000004446	ENSMUST00000160684	P70444	BID_MOUSE	6	24924	49.71	5	7	2415	22509	195	21951.6	29.231	8.718	47.692	52.308	28.205	11.795	16.41	7.692	1.026	7.179	9.231	4.103	5.128	3.077	4.615	3.077	11.282	4.103	6.154	2.564	6.154	5.641	7.692	4.103	5.641	0.513	1.026	0	1	1	0	0	0	0	0
Bin1	MGI:108092	ENSMUSG00000024381	ENSMUST00000091967	O08539	BIN1_MOUSE	18	58508	50.37	6	15	2091	56417	588	64470.2	26.361	8.163	49.66	50.34	26.531	11.905	14.626	9.184	0.68	4.762	9.864	3.401	5.952	1.871	2.381	7.483	8.333	1.701	3.912	8.673	6.973	2.551	7.823	5.102	6.463	1.531	1.361	0	1	1	0	0	0	0	0
Bin3	MGI:1929883	ENSMUSG00000022089	ENSMUST00000022680	Q9JI08	BIN3_MOUSE	14	38102	48.75	5	9	1767	36335	253	29650.8	24.901	9.091	43.083	56.917	35.178	18.182	16.996	5.929	0.395	7.115	9.881	4.348	2.767	1.581	4.348	10.277	9.881	3.557	2.372	3.953	9.091	6.324	6.719	3.557	4.743	0.395	2.767	0	0	0	0	0	0	0	0
Birc2	MGI:1197009	ENSMUSG00000057367	ENSMUST00000190341	Q62210	BIRC2_MOUSE	9	18838	40.88	5	8	3331	15507	612	69676.4	24.51	10.948	50.163	49.837	27.288	14.216	13.072	5.229	3.595	4.739	8.333	4.739	4.902	2.288	3.922	5.065	9.15	3.105	3.431	5.392	4.412	6.863	9.477	5.229	6.209	1.307	2.614	0	1	0	1	0	0	1	0
Birc3	MGI:1197007	ENSMUSG00000032000	ENSMUST00000013949	O08863	BIRC3_MOUSE	9	24488	44.81	7	9	2667	21821	600	67228.4	26.167	11.667	53	47	24.667	12.333	12.333	8.333	4	5.833	6.5	4.833	4.667	2.167	2.833	4.667	9.5	3.167	3	5.5	4.167	5.5	9.833	5.333	5.5	1.333	3.333	0	1	0	0	0	0	1	0
Blm	MGI:1328362	ENSMUSG00000030528	ENSMUST00000081314	O88700	BLM_MOUSE	7	80387	41.98	10	22	4598	75789	1416	158366	24.576	10.169	46.045	53.955	29.308	15.96	13.347	6.568	2.331	6.427	6.921	4.096	4.732	2.895	4.096	8.686	8.404	1.907	4.59	5.226	3.955	4.379	9.605	6.497	5.508	0.636	2.542	0	1	1	0	0	0	0	1
Blmh	MGI:1345186	ENSMUSG00000020840	ENSMUST00000021197	Q8R016	BLMH_MOUSE	11	62571	43.33	9	12	2497	60074	455	52511.1	24.835	14.505	52.747	47.253	27.912	14.725	13.187	4.615	2.418	5.495	7.692	5.934	5.934	3.297	3.516	7.692	7.912	3.956	6.374	4.396	3.956	3.736	4.396	4.615	8.791	1.978	3.297	0	0	1	0	0	0	0	1
Blnk	MGI:96878	ENSMUSG00000061132	ENSMUST00000054769	Q9QUN3	BLNK_MOUSE	19	65608	44.66	3	17	2097	63511	457	50670.7	21.882	9.847	47.702	52.298	29.322	16.411	12.91	7.221	0.438	6.346	6.565	3.063	4.158	3.063	2.188	8.534	5.689	1.532	4.814	12.91	3.939	4.814	10.284	3.939	6.783	0.875	2.845	0	1	0	0	0	0	0	0
Bmf	MGI:2176433	ENSMUSG00000040093	ENSMUST00000090219	Q91ZE9	BMF_MOUSE	2	20931	51.19	8	5	4642	16289	185	20682.2	24.324	10.27	54.595	45.405	21.622	9.73	11.892	6.486	3.243	4.324	7.568	4.865	8.108	2.703	1.622	1.081	12.432	1.081	2.703	10.27	12.432	5.946	5.405	3.243	3.784	1.622	1.081	0	0	0	0	0	0	0	0
Bmp2	MGI:88177	ENSMUSG00000027358	ENSMUST00000028836	P21274	BMP2_MOUSE	2	10727	45.82	1	3	3555	7172	394	44524.9	28.426	12.69	51.777	48.223	27.919	17.513	10.406	6.853	2.03	3.807	6.599	4.315	5.33	5.076	3.299	5.076	10.406	1.777	4.061	6.599	4.061	7.36	8.122	4.061	7.868	1.269	2.03	1	1	0	0	1	0	0	0
Bmp3	MGI:88179	ENSMUSG00000029335	ENSMUST00000031278	Q8BHE5	BMP3_MOUSE	5	29982	43.3	3	3	6548	23434	468	52774.2	25.427	10.897	50.427	49.573	25.641	16.239	9.402	5.983	2.35	3.632	5.769	3.419	6.197	2.778	3.846	6.197	10.256	1.282	3.846	7.051	5.769	7.265	9.615	4.701	5.342	1.709	2.991	1	0	0	0	1	0	0	0
Bmp6	MGI:88182	ENSMUSG00000039004	ENSMUST00000171970	P20722	BMP6_MOUSE	13	155196	44.78	3	7	3593	151603	510	56431.7	25.882	11.373	53.529	46.471	22.745	13.333	9.412	7.647	2.157	4.51	4.902	3.529	7.647	3.529	1.961	3.922	9.608	1.961	4.118	8.039	7.451	5.882	8.824	3.333	6.667	1.765	2.549	1	0	0	0	1	0	0	0
Bmp8a	MGI:104515	ENSMUSG00000032726	ENSMUST00000040496	P34821	BMP8A_MOUSE	4	30608	52.37	2	7	2405	28203	399	44764.3	28.07	12.281	56.892	43.108	27.318	16.792	10.526	9.023	2.506	6.015	4.511	3.509	7.268	4.762	2.256	3.008	11.529	3.258	2.757	8.271	3.759	9.023	5.263	4.01	5.263	1.504	2.506	1	0	0	0	1	0	0	0
Bmpr1a	MGI:1338938	ENSMUSG00000021796	ENSMUST00000049005	P36895	BMR1A_MOUSE	14	92608	39.93	4	13	5956	86652	532	60063.3	28.195	11.09	54.887	45.113	24.436	13.346	11.09	5.639	4.511	5.451	5.639	3.195	6.579	2.256	7.331	6.015	9.586	3.008	3.947	3.759	4.135	5.075	6.767	5.827	5.639	1.504	4.135	1	0	0	0	1	0	1	0
Bmyc	MGI:88184	ENSMUSG00000049086	ENSMUST00000061483	Q6P8Z1	MYCB_MOUSE	2	983	57.99	1	1	983	0	170	18525.5	24.706	10.588	55.294	44.706	26.471	9.412	17.059	8.235	3.529	11.176	5.882	4.118	5.294	2.941	2.353	4.118	7.059	1.765	2.941	12.353	4.118	2.353	7.647	3.529	7.059	1.176	2.353	0	1	0	0	0	0	0	0
Bnc1	MGI:1097164	ENSMUSG00000025105	ENSMUST00000026096	O35914	BNC1_MOUSE	7	25655	43.63	1	5	4680	20975	961	106659	24.766	9.886	47.867	52.133	26.431	14.048	12.383	5.827	2.706	4.058	8.325	3.642	5.203	3.85	3.538	5.515	9.781	2.393	3.538	6.764	5.411	4.683	11.655	5.099	5.619	0.416	1.977	0	1	0	1	0	0	0	0
Bnip3	MGI:109326	ENSMUSG00000078566	ENSMUST00000106112	O55003	BNIP3_MOUSE	7	18684	44.38	5	6	1756	16928	187	20978.4	21.39	11.23	43.316	56.684	27.273	14.973	12.299	3.209	0.535	4.813	7.487	4.278	6.417	3.209	5.882	5.882	9.091	2.139	4.813	4.813	2.674	5.882	16.578	5.348	3.209	2.139	1.604	0	1	0	0	0	0	0	0
Bnip3l	MGI:1332659	ENSMUSG00000022051	ENSMUST00000022634	Q9Z2F7	BNI3L_MOUSE	14	23639	43.51	7	6	3238	20401	218	23766.3	20.642	10.55	46.789	53.211	27.064	13.761	13.303	4.587	0.917	3.67	9.633	3.211	8.257	5.046	3.67	5.505	7.798	3.211	6.422	8.257	2.752	3.211	15.596	1.376	4.587	1.376	0.917	0	1	0	0	0	0	0	0
Boll	MGI:1922638	ENSMUSG00000025977	ENSMUST00000173983	Q924M5	BOLL_MOUSE	1	114812	38.73	7	10	2635	112177	281	30856	25.267	12.1	58.007	41.993	16.014	8.897	7.117	7.117	0.712	2.847	4.27	3.203	6.406	1.779	4.982	4.27	4.982	2.847	3.559	12.456	7.473	2.847	9.964	4.982	8.185	1.068	6.05	0	1	0	0	0	0	0	0
Bpifa1	MGI:1338036	ENSMUSG00000027483	ENSMUST00000028985	P97361	BPIA1_MOUSE	2	6340	48.09	3	9	1106	5234	278	28625	42.806	3.957	66.906	33.094	11.871	6.475	5.396	4.317	1.079	3.597	1.799	1.439	12.23	2.158	5.755	3.597	23.741	0.719	5.755	8.273	4.676	0.719	6.115	4.676	8.993	0	0.36	1	0	0	0	1	0	0	0
Bpnt1	MGI:1338800	ENSMUSG00000026617	ENSMUST00000027916	Q9Z0S1	BPNT1_MOUSE	1	25629	45.24	5	9	2200	23429	308	33196	35.065	8.766	58.442	41.558	22.078	11.039	11.039	10.39	1.948	4.87	6.169	1.299	8.766	2.273	8.117	6.169	9.091	1.623	3.571	4.545	4.545	2.597	5.844	5.519	7.468	1.299	3.896	0	1	1	0	0	0	0	1
Brca1	MGI:104537	ENSMUSG00000017146	ENSMUST00000017290	P48754	BRCA1_MOUSE	11	63192	42.69	7	23	6572	56620	1812	198795	22.903	6.623	43.046	56.954	28.091	13.962	14.128	6.181	2.98	5.243	8.885	2.428	5.74	2.704	3.808	5.905	7.616	1.711	4.691	5.795	5.905	5.353	12.528	5.74	5.298	0.552	0.938	0	1	1	1	0	0	1	0
Brca2	MGI:109337	ENSMUSG00000041147	ENSMUST00000044620	P97929	BRCA2_MOUSE	5	47700	41.71	14	27	10724	36976	3329	370664	22.98	8.651	43.106	56.894	28.537	15.02	13.518	5.197	2.283	5.557	7.96	3.635	4.326	2.583	4.205	8.261	8.05	1.562	4.776	5.888	4.956	4.175	12.226	6.398	5.527	0.631	1.802	0	1	0	0	0	0	0	0
Brd7	MGI:1349766	ENSMUSG00000031660	ENSMUST00000034085	O88665	BRD7_MOUSE	8	31156	42.24	7	17	3625	27531	651	73999.9	21.352	8.295	42.396	57.604	34.562	17.665	16.897	4.762	1.536	7.527	9.37	2.919	5.684	2.151	3.379	8.602	8.449	2.304	3.226	5.376	5.223	6.912	8.602	5.991	4.762	0.307	2.919	0	1	1	1	0	0	0	0
Brinp1	MGI:1928478	ENSMUSG00000028351	ENSMUST00000030036	Q920P3	BRNP1_MOUSE	4	192884	38.47	3	8	3212	189672	760	88641.4	23.421	13.421	49.079	50.921	25	15.395	9.605	3.553	3.026	4.474	5.132	5.263	5.132	2.763	5.395	4.342	10.263	3.026	4.868	3.816	6.711	8.289	8.816	5.526	4.211	1.842	3.553	1	0	0	0	1	0	0	0
Brs3	MGI:1100501	ENSMUSG00000031130	ENSMUST00000033464	O54798	BRS3_MOUSE	X	5685	41.18	1	3	2772	2913	399	44229.4	34.336	12.782	57.895	42.105	16.792	10.276	6.516	6.767	2.506	2.506	4.01	5.514	4.511	2.256	8.521	5.013	11.278	1.003	4.511	5.013	3.509	3.008	10.276	7.018	7.769	1.253	3.759	1	0	0	0	0	0	0	0
Bscl2	MGI:1298392	ENSMUSG00000071657	ENSMUST00000171649	Q9Z2E9	BSCL2_MOUSE	19	11217	49.53	10	12	1962	9255	383	43104.8	28.198	13.577	54.569	45.431	21.149	10.966	10.183	6.005	1.567	3.394	6.789	4.439	6.005	3.133	2.872	1.305	12.01	2.35	2.611	6.005	4.961	6.527	11.227	5.483	7.311	1.567	4.439	1	1	0	0	0	0	0	0
Bsnd	MGI:2153465	ENSMUSG00000025418	ENSMUST00000054472	Q8VIM4	BSND_MOUSE	4	8828	53.13	1	4	2756	6072	307	33812.7	24.43	10.098	53.746	46.254	25.733	10.098	15.635	6.515	0.651	7.166	8.469	3.909	8.143	1.954	2.932	3.257	9.121	2.932	0.977	9.446	5.537	4.886	10.098	3.909	5.863	1.629	2.606	0	1	0	0	0	0	0	0
Bst1	MGI:105370	ENSMUSG00000029082	ENSMUST00000101237	Q64277	BST1_MOUSE	5	25102	44.65	4	9	2856	22246	311	34616.4	29.582	11.897	55.949	44.051	22.508	11.254	11.254	6.752	3.537	6.109	5.145	3.215	7.074	2.572	4.18	3.537	12.54	2.572	4.502	3.859	2.572	5.145	10.932	3.537	6.109	2.894	3.215	1	0	0	0	1	0	0	1
Bst2	MGI:1916800	ENSMUSG00000046718	ENSMUST00000051672	Q8R2Q8	BST2_MOUSE	8	3202	53.15	2	5	792	2410	172	19152.1	34.884	7.558	51.163	48.837	19.186	10.465	8.721	6.977	1.744	1.744	6.977	2.907	4.651	1.744	2.907	4.07	15.116	2.326	4.651	1.744	8.721	4.651	8.721	7.558	9.884	1.163	1.744	1	0	0	0	0	0	0	0
Bsx	MGI:2669849	ENSMUSG00000054360	ENSMUST00000067375	Q810B3	BSH_MOUSE	9	5931	51.36	1	3	2960	2971	232	25862.3	25	12.931	50.862	49.138	30.172	18.103	12.069	7.759	0.431	4.741	7.328	4.31	5.172	6.466	1.724	5.172	11.638	1.724	1.293	12.069	3.448	6.466	8.621	5.603	3.879	0.431	1.724	0	0	0	1	0	0	0	0
Btg1	MGI:88215	ENSMUSG00000036478	ENSMUST00000038377	P62325	BTG1_MOUSE	10	5804	45.55	2	2	5001	803	171	19209	25.731	11.696	52.047	47.953	22.807	13.45	9.357	5.848	2.339	2.339	7.018	3.509	7.018	2.924	5.848	4.678	9.942	3.509	2.924	4.678	5.263	5.848	11.111	5.848	4.094	1.17	4.094	0	1	0	0	0	0	0	0
Btk	MGI:88216	ENSMUSG00000031264	ENSMUST00000033617	P35991	BTK_MOUSE	X	41235	42.99	5	19	2540	38695	659	76437.5	24.127	13.202	50.986	49.014	28.528	15.63	12.898	4.249	1.821	3.794	9.105	3.642	5.463	2.276	5.615	7.891	8.649	3.035	3.49	5.615	4.704	5.463	8.194	4.097	5.615	1.669	5.615	0	1	1	1	0	0	1	0
Btla	MGI:2658978	ENSMUSG00000052013	ENSMUST00000102802	Q7TSA3	BTLA_MOUSE	16	33356	38.99	3	6	3251	30105	306	34337.1	26.471	9.804	49.673	50.327	22.222	12.745	9.477	4.248	3.922	3.268	6.209	2.614	4.575	3.268	5.556	3.922	10.458	1.634	6.536	6.536	4.575	5.556	9.804	7.19	6.209	1.634	2.288	1	1	0	0	1	0	0	0
Btn1a1	MGI:103118	ENSMUSG00000000706	ENSMUST00000041674	Q62556	BT1A1_MOUSE	13	8910	45.26	3	8	3423	5487	524	58406.6	28.053	10.305	55.344	44.656	23.664	10.878	12.786	5.916	2.672	5.725	7.061	4.389	6.87	1.145	4.008	4.008	11.26	2.099	2.863	6.489	3.244	5.725	8.206	6.679	6.87	2.099	2.672	1	0	0	0	1	0	0	0
Btn2a2	MGI:3606486	ENSMUSG00000053216	ENSMUST00000110433	A4QPC6	BT2A2_MOUSE	13	11182	45.44	4	8	2370	8812	514	58455.4	29.377	11.284	56.031	43.969	25.681	12.84	12.84	5.642	2.724	4.086	8.755	4.669	5.253	1.946	5.253	3.113	10.117	2.918	2.14	6.42	2.724	7.782	7.782	5.642	8.366	1.751	2.918	1	0	0	0	1	0	0	0
Bub1	MGI:1100510	ENSMUSG00000027379	ENSMUST00000028858	O08901	BUB1_MOUSE	2	30744	36.24	5	25	3421	27323	1058	119563	24.669	12.004	49.905	50.095	25.425	13.043	12.382	5.577	2.268	4.348	8.034	4.915	5.293	3.119	4.253	6.994	9.357	3.403	5.388	5.388	5.766	2.93	8.79	4.726	5.482	1.134	2.836	0	1	0	0	0	0	1	0
Bub1b	MGI:1333889	ENSMUSG00000040084	ENSMUST00000038341	Q9Z1S0	BUB1B_MOUSE	2	43381	43.72	4	23	3668	39713	1052	118392	27.471	9.886	49.43	50.57	28.422	13.688	14.734	7.795	1.616	4.943	9.791	3.327	5.323	2.662	5.228	5.418	10.076	1.901	3.042	5.894	6.084	5.608	9.221	3.802	4.373	1.426	2.471	0	1	1	0	0	0	1	0
Bysl	MGI:1858419	ENSMUSG00000023988	ENSMUST00000024783	O54825	BYST_MOUSE	17	12162	49.62	1	7	3854	8308	436	49783.5	31.881	8.716	53.899	46.101	30.963	16.514	14.45	9.633	1.147	3.899	10.55	2.982	4.817	1.835	4.587	5.963	11.468	2.982	2.064	6.193	4.587	8.716	4.128	4.358	6.193	1.147	2.752	0	1	0	0	0	0	0	0
C1galt1	MGI:2151071	ENSMUSG00000042460	ENSMUST00000040159	Q9JJ06	C1GLT_MOUSE	6	30846	39.34	1	4	6092	24754	363	42304.2	24.793	17.355	52.893	47.107	27.824	15.702	12.121	5.51	2.204	5.51	6.612	4.683	5.51	4.132	4.959	7.713	9.091	2.479	5.785	4.683	3.857	3.857	5.785	3.857	5.234	2.204	6.336	0	1	0	0	0	0	1	0
C1qtnf3	MGI:1932136	ENSMUSG00000058914	ENSMUST00000022853	Q9ES30	C1QT3_MOUSE	15	27819	41.25	2	6	2338	25481	246	26828.2	18.699	16.26	58.943	41.057	22.358	12.602	9.756	4.472	2.033	4.065	5.691	6.911	15.447	4.472	2.439	4.878	7.317	3.659	5.285	7.317	3.252	3.252	6.098	4.065	4.472	1.22	3.659	0	0	0	0	1	0	0	0
C1qtnf6	MGI:1919959	ENSMUSG00000022440	ENSMUST00000023075	Q6IR41	C1QT6_MOUSE	15	8071	54.68	5	3	2402	5669	264	29080.9	25.379	12.879	55.303	44.697	23.485	12.879	10.606	4.167	1.515	6.061	4.545	5.303	10.227	3.03	4.167	4.167	7.955	2.273	3.409	6.061	3.03	5.682	9.091	5.682	9.091	1.136	3.409	1	0	0	0	1	0	0	0
C3ar1	MGI:1097680	ENSMUSG00000040552	ENSMUST00000042081	O09047	C3AR_MOUSE	6	9024	41.66	1	2	4305	4719	477	53575.8	31.027	15.094	57.862	42.138	18.029	10.273	7.757	6.918	2.935	5.66	2.096	6.918	3.983	2.935	4.822	3.354	11.321	2.725	4.822	5.031	2.935	3.983	9.224	7.128	7.966	1.887	3.354	1	1	0	0	0	0	0	0
C5ar1	MGI:88232	ENSMUSG00000049130	ENSMUST00000050770	P30993	C5AR1_MOUSE	7	12798	45.44	3	3	2481	10317	351	39023.1	38.177	13.105	65.527	34.473	15.385	9.687	5.698	8.547	2.849	3.704	1.994	5.128	5.128	1.425	6.838	3.704	13.105	2.279	4.274	5.413	1.425	4.558	6.838	6.553	9.687	2.564	3.989	1	1	0	0	0	0	0	0
C5ar2	MGI:2442013	ENSMUSG00000074361	ENSMUST00000238893	Q8BW93	C5AR2_MOUSE	7	9570	47.19	4	2	3522	6048	344	38198.7	36.628	15.988	66.57	33.43	17.733	10.756	6.977	9.302	2.907	3.488	3.488	4.651	6.686	4.36	3.488	1.744	14.244	2.907	1.163	5.814	2.326	4.651	7.267	4.942	9.593	2.907	4.07	1	1	0	0	0	0	0	0
Cabin1	MGI:1298375	ENSMUSG00000020196	ENSMUST00000001712	B9EKC5	B9EKC5_MOUSE	10	118230	49.7	13	37	7417	110813	2187	243218	27.343	9.328	50.206	49.794	27.435	13.9	13.535	7.956	2.058	5.304	8.23	2.926	4.938	2.789	3.201	5.944	11.294	2.149	2.195	7.179	4.893	5.167	9.694	5.578	4.893	1.143	2.469	0	0	0	0	0	0	0	0
Cables1	MGI:1927065	ENSMUSG00000040957	ENSMUST00000171109	Q9ESJ1	CABL1_MOUSE	18	106411	48.4	3	10	3396	103015	568	61428.6	25.88	7.746	51.937	48.063	25.176	14.789	10.387	9.155	1.585	4.577	5.81	4.049	8.979	1.937	2.817	5.282	10.563	1.937	3.169	7.746	4.401	7.57	9.859	5.458	3.345	0.528	1.232	0	1	0	0	0	0	0	0
Cabp4	MGI:1920910	ENSMUSG00000024842	ENSMUST00000236026	Q8VHC5	CABP4_MOUSE	19	8611	52.22	4	9	3372	5239	271	30267.7	22.14	8.856	47.601	52.399	33.579	15.867	17.712	7.011	0.369	6.273	11.439	3.69	8.856	3.321	2.214	4.059	8.487	4.428	1.107	6.273	4.797	8.487	8.487	4.428	4.428	0.369	1.476	0	1	0	0	0	0	0	0
Cabp5	MGI:1352746	ENSMUSG00000005649	ENSMUST00000005791	Q9JLK3	CABP5_MOUSE	7	10756	41.88	3	6	1777	8979	173	19729.5	25.434	7.514	53.757	46.243	31.792	10.983	20.809	6.358	0.578	8.092	12.717	6.358	9.249	0	4.624	4.624	10.405	7.514	2.312	3.468	6.358	6.358	1.156	4.624	4.046	0	1.156	0	0	0	0	0	0	0	0
Cacfd1	MGI:1924317	ENSMUSG00000015488	ENSMUST00000114006	Q8BG21	FLOWR_MOUSE	2	11164	50.58	8	6	1648	9516	171	18343.4	38.012	10.526	68.421	31.579	14.62	7.018	7.602	15.205	4.094	1.754	5.848	4.678	9.357	0.585	5.848	2.924	10.526	3.509	2.924	3.509	4.678	3.509	4.678	4.678	6.433	2.924	2.339	0	0	0	0	0	0	0	0
Cacna1a	MGI:109482	ENSMUSG00000034656	ENSMUST00000238701	P97445	CAC1A_MOUSE	8	301608	48.94	13	49	8370	293238	2368	267647	26.52	11.867	54.814	45.186	26.056	14.949	11.106	7.812	1.309	4.941	6.166	5.194	6.757	2.407	4.772	4.392	8.615	3.252	4.434	7.517	3.632	8.15	5.997	5.068	5.321	1.309	2.956	1	1	0	0	0	0	0	0
Cacna1d	MGI:88293	ENSMUSG00000015968	ENSMUST00000112250	Q99246	CAC1D_MOUSE	14	451517	44.88	20	47	8985	442532	2179	247061	28.545	12.437	54.842	45.158	24.048	12.712	11.335	6.609	2.203	4.956	6.379	5.737	5.645	2.019	6.517	4.865	9.316	2.799	5.324	5.232	3.626	5.828	7.343	4.819	6.104	1.514	3.167	0	1	0	0	0	0	0	0
Cacna1e	MGI:106217	ENSMUSG00000004110	ENSMUST00000211821	Q61290	CAC1E_MOUSE	1	493771	43.34	9	47	6765	487006	2272	257236	28.301	11.84	53.653	46.347	24.912	13.996	10.915	6.514	1.629	4.137	6.778	5.282	5.942	2.465	5.678	4.577	9.947	3.521	3.917	4.886	3.785	6.954	8.803	4.93	6.162	1.364	2.729	1	1	0	0	0	0	0	0
Cacna1f	MGI:1859639	ENSMUSG00000031142	ENSMUST00000155090	Q9JIS7	CAC1F_MOUSE	X	28114	48.31	11	48	6058	22056	1985	221926	31.184	12.292	57.481	42.519	23.073	11.788	11.285	6.952	2.015	4.282	7.003	6.196	7.103	2.418	5.945	3.778	11.285	2.267	3.778	5.038	3.476	5.592	6.851	5.34	7.003	1.31	2.368	1	0	0	0	0	0	0	0
Cacna1g	MGI:1201678	ENSMUSG00000020866	ENSMUST00000021234	Q5SUF7	Q5SUF7_MOUSE	11	65808	53.17	16	35	8139	57669	2381	262833	28.853	10.584	55.733	44.267	23.142	12.348	10.794	6.468	2.436	5.04	5.754	4.62	7.098	2.646	4.788	3.234	11.424	2.436	2.898	6.972	3.444	6.468	10.668	4.116	6.174	1.302	2.016	0	0	0	0	0	0	0	0
Cacna1h	MGI:1928842	ENSMUSG00000024112	ENSMUST00000159610	O88427	CAC1H_MOUSE	17	59499	55.73	10	35	8230	51269	2365	262030	29.006	11.29	56.448	43.552	23.679	12.939	10.74	7.569	2.452	4.736	6.004	4.651	6.934	3.002	4.355	2.706	10.402	2.579	3.214	7.188	2.96	7.23	8.753	4.947	6.681	1.268	2.368	1	0	0	0	0	0	0	0
Cacna2d2	MGI:1929813	ENSMUSG00000010066	ENSMUST00000010210	Q6PHS9	CA2D2_MOUSE	9	129732	52.37	10	38	5783	123949	1154	130385	28.596	11.525	53.986	46.014	24.177	11.872	12.305	7.019	1.82	6.326	5.979	4.246	5.893	1.733	3.899	4.593	10.745	1.733	5.806	6.153	5.113	5.546	5.633	5.286	6.932	1.733	3.813	1	0	0	0	1	0	0	0
Cacna2d3	MGI:1338890	ENSMUSG00000021991	ENSMUST00000022567	Q9Z1L5	CA2D3_MOUSE	14	816922	43.15	9	38	3695	813227	1091	122778	30.247	12.007	53.254	46.746	26.306	13.016	13.291	7.791	2.016	6.233	7.058	4.858	5.683	2.108	5.5	6.874	9.991	2.016	4.766	3.391	3.666	4.033	7.058	4.95	6.966	1.467	3.575	1	1	0	0	1	0	0	0
Cacnb1	MGI:102522	ENSMUSG00000020882	ENSMUST00000017552	Q8R3Z5	CACB1_MOUSE	11	21527	53.61	7	14	3396	18131	597	65486.2	24.623	7.705	48.911	51.089	27.136	14.07	13.065	7.37	0.838	5.695	7.37	2.178	7.37	1.843	4.02	5.528	7.873	1.675	3.853	8.543	4.523	6.7	10.05	5.528	5.36	0.838	2.848	0	1	0	0	0	0	0	0
Cacnb2	MGI:894644	ENSMUSG00000057914	ENSMUST00000114723	Q8CC27	CACB2_MOUSE	2	384821	40.3	16	14	3945	380876	655	73149.2	23.817	9.008	42.137	57.863	32.061	18.321	13.74	7.939	0.916	5.954	7.786	2.443	4.58	3.817	3.664	6.412	6.26	1.527	3.817	6.107	5.038	8.092	12.672	4.275	5.954	0.611	2.137	0	1	0	0	0	0	0	0
Cacnb3	MGI:103307	ENSMUSG00000003352	ENSMUST00000109150	P54285	CACB3_MOUSE	15	13690	56.19	7	13	2513	11177	484	54572	26.24	9.711	47.107	52.893	30.372	15.702	14.669	7.025	0.826	7.025	7.645	2.273	4.959	3.306	3.926	4.959	8.884	1.653	2.893	7.025	6.405	7.438	10.744	2.479	6.405	1.24	2.893	0	1	0	0	0	0	0	0
Cacng1	MGI:1206582	ENSMUSG00000020722	ENSMUST00000021065	O70578	CCG1_MOUSE	11	13305	49.17	1	4	1249	12056	223	25120.1	31.839	17.489	60.538	39.462	21.525	12.108	9.417	9.417	4.036	2.691	6.726	8.072	4.933	4.484	5.83	3.587	8.969	3.139	2.691	3.587	1.794	4.036	8.969	4.484	7.623	2.242	2.691	1	0	0	0	0	0	0	0
Cacng2	MGI:1316660	ENSMUSG00000019146	ENSMUST00000019290	O88602	CCG2_MOUSE	15	128281	49.39	1	4	5510	122771	323	35894.8	28.173	13.313	52.322	47.678	22.291	13.622	8.669	8.978	1.858	4.954	3.715	5.263	5.882	2.477	6.502	4.644	7.43	2.477	4.025	3.096	2.167	6.502	11.765	7.43	5.263	0.929	4.644	1	1	0	0	0	0	0	0
Cacng4	MGI:1859167	ENSMUSG00000020723	ENSMUST00000021066	Q9JJV4	CCG4_MOUSE	11	62201	50.51	2	4	3500	58701	327	36534.7	28.135	12.844	55.046	44.954	23.547	14.373	9.174	7.339	1.835	5.505	3.67	4.587	7.645	2.446	7.034	3.67	9.174	2.752	3.976	4.281	1.529	8.257	10.703	5.199	4.587	0.917	4.893	1	1	0	0	0	0	0	0
Cacng8	MGI:1932376	ENSMUSG00000053395	ENSMUST00000182222	Q8VHW2	CCG8_MOUSE	7	24966	48.31	3	6	1897	23069	423	43453	30.496	8.983	60.993	39.007	19.385	11.82	7.565	12.057	1.655	3.31	4.255	2.837	14.657	1.655	5.201	3.783	8.274	0.709	3.073	6.147	0.473	6.383	11.111	4.965	4.965	1.182	3.31	0	1	0	0	0	0	0	0
Cadm1	MGI:1889272	ENSMUSG00000032076	ENSMUST00000143026	Q8R5M8	CADM1_MOUSE	9	327943	43.27	11	9	2121	325822	456	49788.5	31.36	8.772	53.509	46.491	21.93	9.868	12.061	8.991	1.754	5.702	6.36	2.851	5.921	1.974	5.921	4.386	8.333	2.193	4.167	5.482	4.386	3.509	5.263	10.746	8.114	0.658	3.289	1	1	0	0	1	0	0	0
Cadps2	MGI:2443963	ENSMUSG00000017978	ENSMUST00000163871	Q8BYR5	CAPS2_MOUSE	6	576649	39.7	13	30	4969	571680	1297	147841	28.913	10.948	50.964	49.036	28.682	14.572	14.109	7.17	1.619	5.32	8.79	4.318	5.012	2.313	3.932	6.554	11.103	2.544	3.315	4.241	5.783	5.705	7.016	4.241	6.708	1.234	3.084	0	1	0	0	0	0	0	0
Cadps	MGI:1350922	ENSMUSG00000054423	ENSMUST00000112658	Q80TJ1	CAPS1_MOUSE	14	450517	41.93	12	31	5458	445059	1355	153113	27.085	10.185	49.963	50.037	28.93	14.317	14.613	6.716	1.402	5.83	8.782	4.207	6.052	2.214	3.985	6.642	9.668	3.247	3.542	4.207	5.24	5.461	7.897	4.428	6.716	1.255	2.509	0	1	0	0	0	0	0	0
Calb1	MGI:88248	ENSMUSG00000028222	ENSMUST00000029876	P12658	CALB1_MOUSE	4	26801	36.78	3	11	4222	22579	261	29994.1	27.586	10.728	48.276	51.724	31.801	13.41	18.391	5.364	1.533	8.429	9.962	5.364	6.13	1.533	4.598	9.579	15.709	2.682	5.747	1.149	4.981	2.299	4.598	4.598	1.916	0.766	3.065	0	0	1	0	0	0	0	0
Calb2	MGI:101914	ENSMUSG00000003657	ENSMUST00000212297	Q08331	CALB2_MOUSE	8	30709	48.98	2	11	1080	29629	271	31372.6	23.247	12.177	49.446	50.554	31.365	14.022	17.343	5.535	0.738	6.273	11.07	5.904	6.642	1.107	3.69	9.594	12.177	4.428	4.797	3.321	5.166	3.321	5.904	3.321	1.845	0.738	4.428	0	1	0	0	0	0	0	0
Calhm1	MGI:3643383	ENSMUSG00000079258	ENSMUST00000111813	D3Z291	CAHM1_MOUSE	19	3346	52.39	1	2	1253	2093	348	38827.4	33.046	11.782	62.069	37.931	20.115	11.782	8.333	10.345	3.736	2.874	5.46	5.46	5.747	1.724	3.448	4.023	12.069	3.448	3.448	6.034	3.448	6.034	5.172	5.747	7.184	2.011	2.586	1	0	0	0	0	0	0	0
Calr3	MGI:1920566	ENSMUSG00000019732	ENSMUST00000019876	Q9D9Q6	CALR3_MOUSE	8	19695	45.97	2	9	1769	17926	380	44231.7	21.842	15.789	47.632	52.368	33.421	17.368	16.053	4.474	1.053	7.895	8.158	5.526	7.632	3.158	4.737	9.737	7.632	1.842	3.158	2.632	5	4.474	6.579	4.211	5	2.895	4.211	1	0	0	0	1	0	0	0
Caly	MGI:1915816	ENSMUSG00000025468	ENSMUST00000211283	Q9DCA7	CALY_MOUSE	7	12669	48.63	5	6	975	11694	226	24580	27.434	8.85	54.867	45.133	25.221	12.832	12.389	11.947	2.212	5.31	7.08	2.655	7.08	2.212	3.54	6.195	7.965	3.982	1.327	7.522	4.867	4.425	7.08	6.637	3.982	0.885	3.097	0	0	0	0	0	0	0	0
Camk2a	MGI:88256	ENSMUSG00000024617	ENSMUST00000102888	P11798	KCC2A_MOUSE	18	62535	50.93	7	18	4970	57565	478	54114.7	28.87	12.971	52.092	47.908	29.916	16.736	13.18	7.741	2.092	5.021	8.159	3.766	6.695	4.393	6.485	6.695	8.996	1.674	3.138	4.184	3.556	5.649	5.439	5.858	5.649	1.674	3.138	0	1	0	0	0	0	1	0
Camk2b	MGI:88257	ENSMUSG00000057897	ENSMUST00000109813	P28652	KCC2B_MOUSE	11	96719	52.29	15	21	4023	92696	542	60460.9	29.52	11.439	51.845	48.155	27.122	15.314	11.808	9.225	2.399	4.797	7.011	3.321	6.089	3.875	5.904	6.642	8.303	1.661	3.69	4.613	4.613	4.797	5.351	7.38	6.089	1.292	2.952	0	1	0	0	0	0	1	0
Camk2d	MGI:1341265	ENSMUSG00000053819	ENSMUST00000199300	Q6PHZ2	KCC2D_MOUSE	3	250025	40.4	28	19	5524	244501	499	56369.4	27.856	12.224	52.104	47.896	28.457	15.832	12.625	7.615	2.204	5.411	7.214	4.008	6.212	3.607	6.613	7.214	8.417	2.204	4.008	5.01	3.808	5.01	5.611	6.012	5.21	1.603	3.006	0	1	1	0	0	0	1	0
Camk2g	MGI:88259	ENSMUSG00000021820	ENSMUST00000071816	Q923T9	KCC2G_MOUSE	14	59214	48.68	17	21	3703	55511	529	59606.9	28.544	11.909	50.284	49.716	28.355	16.257	12.098	7.94	2.268	5.104	6.994	3.403	5.482	4.159	6.049	7.183	8.696	1.512	4.159	4.726	4.726	4.915	6.049	6.427	5.86	1.323	3.025	0	1	0	0	0	0	1	0
Camk4	MGI:88258	ENSMUSG00000038128	ENSMUST00000234205	P08414	KCC4_MOUSE	18	256298	40.58	4	15	1868	254430	469	52627.6	27.932	8.529	49.893	50.107	31.77	13.859	17.91	7.036	1.706	7.249	10.661	2.772	5.117	1.706	4.691	8.102	8.742	2.345	2.132	5.97	4.051	4.051	7.036	5.117	7.463	1.066	2.985	1	1	0	0	0	0	1	0
Camkk1	MGI:1891766	ENSMUSG00000020785	ENSMUST00000155720	Q8VBY2	KKCC1_MOUSE	11	23066	52.46	3	15	3717	19349	505	55837.6	29.109	8.317	54.059	45.941	29.109	14.653	14.455	7.327	2.178	5.545	8.911	2.574	6.733	2.376	4.554	5.941	9.307	1.584	2.574	8.515	3.564	6.337	7.723	2.97	7.921	0.792	2.574	0	1	0	0	0	0	1	0
Camkk2	MGI:2444812	ENSMUSG00000029471	ENSMUST00000111668	Q8C078	KKCC2_MOUSE	5	48240	50	11	17	4861	43379	588	64617.5	25	7.313	53.401	46.599	26.871	13.435	13.435	5.102	2.211	4.762	8.673	2.551	7.993	2.041	4.592	5.442	8.844	2.721	3.061	10.204	4.252	5.952	9.184	3.231	6.463	0.68	2.041	0	1	1	0	0	0	1	0
Caml	MGI:104728	ENSMUSG00000021501	ENSMUST00000021963	P49070	CAMLG_MOUSE	13	9407	43.44	3	4	1382	8025	294	32542.1	27.211	9.524	53.061	46.939	27.551	14.626	12.925	7.483	1.701	5.442	7.483	5.102	8.503	1.361	3.401	6.122	10.884	2.381	1.701	5.102	4.082	7.143	8.844	4.762	5.442	0.34	2.721	0	1	0	0	0	0	0	0
Camp	MGI:108443	ENSMUSG00000038357	ENSMUST00000112022	P51437	CAMP_MOUSE	9	2239	52.57	1	4	758	1481	172	19453.4	26.744	8.14	52.326	47.674	27.907	15.116	12.791	5.233	2.326	6.977	5.814	5.814	6.977	0	2.907	8.721	12.791	1.163	2.907	6.977	8.14	6.395	5.814	2.907	5.814	1.163	1.163	0	0	0	0	1	0	0	0
Camsap1	MGI:3036242	ENSMUSG00000026933	ENSMUST00000114167	A2AHC3	CAMP1_MOUSE	2	56445	45.21	12	17	7981	48464	1581	175887	25.237	7.97	46.237	53.763	30.993	16.572	14.421	7.464	1.581	6.135	8.286	2.467	4.997	2.91	3.669	7.653	8.855	1.961	2.34	7.4	5.44	6.009	10.31	4.681	5.25	0.696	1.898	0	1	0	0	0	0	0	0
Camta1	MGI:2140230	ENSMUSG00000014592	ENSMUST00000169423	A2A891	CMTA1_MOUSE	4	944555	48.85	12	25	5208	939347	1682	184319	25.803	9.631	49.524	50.476	23.603	13.496	10.107	8.205	2.2	3.567	6.54	2.556	6.361	3.151	3.686	5.291	8.086	2.616	3.21	6.064	5.648	5.054	12.128	5.886	5.826	1.308	2.616	0	0	0	1	0	0	0	0
Camta2	MGI:2135957	ENSMUSG00000040712	ENSMUST00000108544	Q80Y50	CMTA2_MOUSE	11	18643	51.76	9	23	4632	14011	1208	132010	27.152	9.354	55.215	44.785	24.007	13.245	10.762	8.858	2.07	3.642	7.119	3.063	6.871	2.649	3.642	4.056	10.43	1.656	1.738	10.762	4.387	6.54	10.43	4.222	4.222	1.49	2.152	0	0	0	1	0	0	0	0
Cant1	MGI:1923275	ENSMUSG00000025575	ENSMUST00000017620	Q8VCF1	CANT1_MOUSE	11	12798	55.2	6	4	4182	8616	403	45652.5	26.799	13.896	52.854	47.146	27.543	14.888	12.655	5.707	0.248	6.203	6.452	3.722	8.437	3.474	5.459	4.467	8.685	1.489	3.226	5.459	2.978	6.948	7.444	5.955	6.948	3.226	3.474	1	0	0	0	0	0	0	1
Canx	MGI:88261	ENSMUSG00000020368	ENSMUST00000179865	P35564	CALX_MOUSE	11	31713	39.86	5	15	4281	27432	591	67277.9	23.012	10.152	48.562	51.438	37.056	14.382	22.673	6.261	1.184	11.844	10.829	3.384	5.415	1.523	4.738	9.814	6.937	2.03	3.723	8.291	2.03	3.046	4.907	3.723	5.076	2.707	2.538	0	1	1	0	1	0	0	0
Capg	MGI:1098259	ENSMUSG00000056737	ENSMUST00000071044	P24452	CAPG_MOUSE	6	18593	49.59	11	10	1247	17346	352	39240.4	27.841	10.795	53.125	46.875	26.42	14.205	12.216	8.807	1.42	5.114	7.102	4.261	7.955	2.273	5.966	5.966	8.239	1.42	4.261	5.966	5.966	5.966	6.818	3.409	4.83	1.705	2.557	0	1	1	0	0	0	0	0
Capn6	MGI:1100850	ENSMUSG00000067276	ENSMUST00000087316	O35646	CAN6_MOUSE	X	25184	39.08	2	13	3561	21623	641	74542.5	24.649	13.573	51.326	48.674	28.237	15.133	13.105	2.808	2.184	6.24	6.864	5.46	6.24	2.34	5.616	7.02	10.14	2.652	4.368	4.368	4.368	5.772	5.46	6.24	6.084	2.184	3.588	0	0	0	0	0	0	0	0
Capn8	MGI:2181366	ENSMUSG00000038599	ENSMUST00000048941	Q91VA3	CAN8_MOUSE	1	67346	47.22	4	21	2406	64940	703	79334.7	26.174	12.233	53.058	46.942	26.743	13.087	13.656	6.686	2.276	5.974	7.681	5.121	8.535	1.849	4.41	5.548	10.669	1.565	3.841	4.125	5.121	5.69	6.543	4.694	4.41	2.276	2.987	0	0	0	0	0	0	0	1
Capn9	MGI:1920897	ENSMUSG00000031981	ENSMUST00000093033	Q9D805	CAN9_MOUSE	8	42621	47.37	3	20	2330	40291	690	78977.3	27.391	13.478	51.739	48.261	28.551	13.623	14.928	6.522	1.594	6.812	8.116	6.667	6.522	2.609	4.783	4.783	11.594	1.449	3.478	3.913	5.072	6.232	6.667	4.493	4.493	2.174	2.029	0	0	0	0	0	0	0	1
Capn10	MGI:1344392	ENSMUSG00000026270	ENSMUST00000027488	Q9ESK3	CAN10_MOUSE	1	13566	51.78	7	12	2902	10664	666	74596.1	28.829	12.012	56.907	43.093	23.423	13.063	10.36	7.958	3.904	3.754	6.607	4.204	7.808	2.853	3.153	2.703	11.712	0.601	1.802	6.607	6.607	7.508	6.607	4.655	6.006	2.853	2.102	0	0	0	0	0	0	0	1
Capn15	MGI:1355075	ENSMUSG00000037326	ENSMUST00000212520	Q9JLG8	CAN15_MOUSE	17	27433	51.12	8	12	5216	22217	1095	118719	27.671	9.132	56.712	43.288	24.018	12.968	11.05	8.767	4.018	3.836	7.215	3.105	8.219	2.922	2.1	2.831	9.224	1.096	2.192	9.498	3.744	7.215	8.311	5.023	7.58	2.009	1.096	0	1	0	0	0	0	0	1
Capns1	MGI:88266	ENSMUSG00000001794	ENSMUST00000001845	O88456	CPNS1_MOUSE	7	11876	50.01	8	12	1600	10276	269	28463.1	25.279	10.781	60.223	39.777	21.19	10.409	10.781	6.691	0.743	5.204	5.576	5.204	18.587	1.859	5.576	4.089	8.55	4.089	5.204	2.602	2.974	4.461	6.32	4.089	4.461	1.115	2.602	0	1	1	0	0	0	0	0
Caprin1	MGI:1858234	ENSMUSG00000027184	ENSMUST00000028607	Q60865	CAPR1_MOUSE	2	34709	38.77	15	19	6169	28540	707	78168.9	21.075	8.204	45.262	54.738	22.914	10.75	12.164	6.931	0.424	4.385	7.779	2.546	6.789	1.98	1.697	3.96	6.506	2.687	4.809	8.062	11.598	4.809	9.76	5.658	5.941	0.283	3.395	1	1	1	0	0	0	0	0
Car4	MGI:1096574	ENSMUSG00000000805	ENSMUST00000103194	Q64444	CAH4_MOUSE	11	8259	52.03	6	8	1256	7003	305	34351.5	26.557	11.475	52.131	47.869	23.279	13.77	9.508	4.918	1.967	4.59	4.918	3.279	5.574	3.279	4.59	7.541	11.148	2.623	5.246	7.213	5.902	2.951	7.213	6.23	5.902	1.639	3.279	1	0	0	0	1	0	0	0
Car6	MGI:1333786	ENSMUSG00000028972	ENSMUST00000030817	P18761	CAH6_MOUSE	4	14318	47.75	4	8	1567	12751	317	36494.9	22.397	15.142	46.057	53.943	26.814	14.511	12.303	3.47	0.631	5.047	7.256	4.101	5.363	4.101	4.732	7.256	7.571	2.524	7.256	4.101	4.101	3.155	8.517	7.256	6.625	1.893	5.047	1	0	0	0	1	0	0	0
Car9	MGI:2447188	ENSMUSG00000028463	ENSMUST00000030183	Q8VHB5	CAH9_MOUSE	4	6764	50.99	7	11	2023	4741	437	47264.6	28.146	10.297	53.776	46.224	23.341	9.84	13.501	7.323	0.915	4.119	9.382	2.975	8.696	4.119	2.059	1.373	13.959	1.144	2.059	8.696	4.805	4.348	10.755	5.263	4.805	1.373	1.831	1	1	0	0	1	0	0	0
Card9	MGI:2685628	ENSMUSG00000026928	ENSMUST00000028294	A2AIV8	CARD9_MOUSE	2	8743	54.92	3	13	1880	6863	536	62461.9	26.679	6.343	41.978	58.022	36.754	18.097	18.657	5.224	1.679	7.09	11.567	1.866	3.358	1.866	2.612	7.649	14.366	2.985	2.239	2.799	7.836	8.582	7.836	3.358	4.478	0.746	1.866	0	1	0	0	0	0	0	0
Card11	MGI:1916978	ENSMUSG00000036526	ENSMUST00000085786	Q8CIS0	CAR11_MOUSE	5	127593	48.15	3	25	4107	123486	1159	134040	25.884	8.11	44.349	55.651	34.426	17.688	16.739	4.228	2.071	6.04	10.699	2.416	4.142	2.588	4.487	6.73	12.252	2.675	3.969	4.055	4.745	8.369	8.024	4.487	4.918	0.431	2.675	0	1	0	0	0	0	0	0
Card14	MGI:2386258	ENSMUSG00000013483	ENSMUST00000106250	Q99KF0	CAR14_MOUSE	11	37608	50.88	4	23	4206	33402	999	113497	28.128	8.008	47.347	52.653	30.13	15.315	14.815	6.206	2.302	5.506	9.309	2.402	4.805	2.703	3.203	4.805	12.613	3.003	2.102	3.804	6.507	7.808	9.009	4.905	6.106	1.101	1.802	0	1	0	0	0	0	0	0
Carf	MGI:2182269	ENSMUSG00000026017	ENSMUST00000130075	Q8VHI4	CARTF_MOUSE	1	55707	39.03	10	18	2763	52944	689	76396.6	24.673	8.273	47.75	52.25	25.399	12.046	13.353	5.37	1.742	5.225	8.128	2.612	5.515	2.612	3.919	4.935	8.708	1.742	3.483	8.418	7.257	4.499	8.999	7.112	6.676	0.726	2.322	0	0	0	1	0	0	0	0
Carns1	MGI:2147595	ENSMUSG00000075289	ENSMUST00000167055	Q6ZPS2	CRNS1_MOUSE	19	11156	53.45	7	10	3968	7188	827	89281.4	35.671	8.222	62.636	37.364	22.491	11.487	11.004	9.553	3.507	3.386	7.618	2.902	9.674	2.781	1.935	2.297	15.84	1.814	1.814	6.53	4.232	6.409	4.837	3.99	8.343	1.088	1.451	0	0	0	0	0	0	0	0
Cartpt	MGI:1351330	ENSMUSG00000021647	ENSMUST00000224142	P56388	CART_MOUSE	13	2603	51.9	2	3	1238	1365	129	14284.9	36.434	3.876	58.915	41.085	28.682	17.054	11.628	10.853	4.651	4.651	6.977	0.775	6.202	0.775	3.876	7.752	18.605	2.326	0.775	6.202	5.426	8.527	5.426	0.775	3.101	0	2.326	0	1	0	0	1	0	0	0
Cask	MGI:1309489	ENSMUSG00000031012	ENSMUST00000115438	O70589	CSKP_MOUSE	X	334288	38.31	12	26	8366	325922	926	105109	28.186	11.771	51.188	48.812	29.482	15.551	13.931	6.371	1.728	6.048	7.883	3.564	5.4	3.78	5.832	6.371	8.747	2.484	3.78	5.4	4.32	5.4	6.371	4.86	7.235	0.972	3.456	0	1	0	0	0	0	1	0
Caskin1	MGI:2442952	ENSMUSG00000033597	ENSMUST00000024958	Q6P9K8	CSKI1_MOUSE	17	20071	55.73	5	20	5938	14133	1431	150495	28.232	5.311	54.647	45.353	23.899	13.906	9.993	10.971	0.699	3.983	6.01	1.118	8.456	2.376	3.005	5.59	8.526	1.468	2.376	12.858	4.612	5.94	9.574	4.892	5.73	0.489	1.328	0	1	0	0	0	0	0	0
Casp2	MGI:97295	ENSMUSG00000029863	ENSMUST00000031895	P29594	CASP2_MOUSE	6	17524	42.02	10	11	3529	13995	452	50660.9	27.434	10.398	52.212	47.788	27.212	14.602	12.611	6.416	3.761	5.752	6.858	3.54	6.637	3.982	2.212	5.088	13.496	2.876	3.097	5.088	6.195	5.531	6.195	5.088	5.31	0.221	2.655	0	1	1	0	0	0	0	1
Casp3	MGI:107739	ENSMUSG00000031628	ENSMUST00000211115	P70677	CASP3_MOUSE	8	22399	43.26	4	7	2601	19798	277	31474.8	22.744	13.357	48.014	51.986	28.159	15.162	12.996	3.61	2.888	6.498	6.498	5.054	6.137	2.888	6.498	8.303	7.581	3.61	4.693	2.166	1.805	3.971	11.191	6.137	5.054	0.722	4.693	0	1	1	0	0	0	0	1
Casp4	MGI:107700	ENSMUSG00000033538	ENSMUST00000027012	P70343	CASP4_MOUSE	9	27956	36.95	7	9	1435	26521	373	42741.9	24.397	12.869	48.525	51.475	31.635	17.426	14.209	4.558	2.949	5.094	9.115	5.094	5.63	4.29	4.826	8.579	9.92	3.217	3.753	3.753	3.485	4.558	6.971	5.63	5.094	0.536	2.949	0	1	0	0	0	0	0	1
Casp6	MGI:1312921	ENSMUSG00000027997	ENSMUST00000029626	O08738	CASP6_MOUSE	3	12679	46.28	4	7	1456	11223	276	31595	26.087	14.493	51.449	48.551	30.435	16.667	13.768	5.797	3.623	7.971	5.797	6.159	5.435	3.986	3.986	6.884	9.058	2.174	2.899	3.623	3.623	5.797	6.159	5.435	7.246	0.725	3.623	0	1	0	0	0	0	0	1
Casp7	MGI:109383	ENSMUSG00000025076	ENSMUST00000026062	P97864	CASP7_MOUSE	19	45216	47.56	6	7	2350	42866	303	34060.6	24.752	9.901	49.175	50.825	31.023	15.842	15.182	6.601	3.63	9.901	5.281	4.95	6.271	1.98	5.611	7.921	7.591	2.64	4.95	3.96	3.3	5.941	7.261	4.29	4.95	0.66	2.31	0	0	1	0	0	0	0	1
Casp9	MGI:1277950	ENSMUSG00000028914	ENSMUST00000030747	Q8C3Q9	CASP9_MOUSE	4	22365	48.16	6	9	3897	18468	454	49979.1	29.075	8.59	54.405	45.595	25.771	13.656	12.115	6.608	2.863	6.828	5.286	3.744	8.15	2.203	3.524	4.626	11.454	1.762	2.423	6.167	5.066	6.828	7.709	4.626	7.489	1.322	1.322	0	1	0	0	0	0	0	1
Casp12	MGI:1312922	ENSMUSG00000025887	ENSMUST00000027009	O08736	CASPC_MOUSE	9	27603	38.12	5	11	2649	24954	419	47853.6	25.298	11.217	47.733	52.267	30.788	15.99	14.797	5.012	2.625	6.444	8.353	5.012	5.251	3.103	6.444	8.353	9.069	3.103	5.728	3.341	3.341	4.535	6.921	5.489	4.773	0.955	2.148	0	1	0	0	0	0	0	1
Casp14	MGI:1335092	ENSMUSG00000005355	ENSMUST00000005488	O89094	CASPE_MOUSE	10	6304	45.7	2	7	2336	3968	257	29458.3	24.514	8.56	47.471	52.529	33.852	14.397	19.455	4.28	1.556	5.447	14.008	3.113	7.004	1.946	3.502	6.615	10.895	3.891	3.502	3.891	4.669	5.837	4.669	5.837	5.837	0.389	3.113	0	0	0	0	0	0	0	1
Casq2	MGI:1309469	ENSMUSG00000027861	ENSMUST00000029454	O09161	CASQ2_MOUSE	3	60100	45.91	5	11	2556	57544	415	48176.2	26.747	11.566	47.229	52.771	38.072	11.325	26.747	4.578	0.241	15.181	11.566	5.783	3.855	1.205	4.819	7.229	10.361	1.928	4.578	4.096	2.892	2.892	4.337	2.892	6.988	1.205	3.373	1	1	0	0	1	0	0	0
Cast	MGI:1098236	ENSMUSG00000021585	ENSMUST00000223206	P51125	ICAL_MOUSE	13	116443	39.66	13	32	5141	111302	788	84921.7	20.558	3.934	39.594	60.406	36.421	17.64	18.782	7.741	0.508	7.868	10.914	1.015	5.711	1.904	2.03	12.69	6.345	0.888	1.65	9.898	3.934	3.046	11.802	6.599	4.442	0	1.015	0	1	1	0	0	0	0	0
Cat	MGI:88271	ENSMUSG00000027187	ENSMUST00000028610	P24270	CATA_MOUSE	2	31312	44.55	2	13	2613	28699	527	59795.3	23.909	14.801	52.182	47.818	27.514	15.75	11.765	7.59	0.949	7.021	4.744	5.882	6.831	3.795	3.985	6.072	5.882	2.467	6.072	7.021	4.554	5.882	4.744	4.934	6.452	1.139	3.985	0	1	1	0	0	1	0	0
Catsper1	MGI:2179947	ENSMUSG00000038498	ENSMUST00000043380	Q91ZR5	CTSR1_MOUSE	19	8540	49.58	2	12	2188	6352	686	78705.7	26.676	18.805	48.397	51.603	27.259	17.638	9.621	6.122	0.292	4.956	4.665	5.539	5.102	9.184	5.102	3.353	10.933	2.478	3.061	4.227	7.143	5.102	9.621	4.519	4.519	0.729	3.353	0	0	0	0	0	0	0	0
Catsper2	MGI:2387404	ENSMUSG00000033486	ENSMUST00000154604	A2ARP9	CTSR2_MOUSE	2	21162	42.83	4	9	2293	18869	588	68572.3	30.272	13.435	49.83	50.17	29.932	13.435	16.497	4.932	0.34	7.993	8.503	5.952	2.211	2.551	5.782	5.612	13.265	2.891	2.381	3.231	3.912	5.272	10.714	3.231	6.293	2.211	2.721	0	0	0	0	0	0	0	0
Catsper3	MGI:1924106	ENSMUSG00000021499	ENSMUST00000109898	Q80W99	CTSR3_MOUSE	13	24431	44.93	2	8	1311	23120	395	45486.3	33.165	13.924	55.443	44.557	22.785	11.899	10.886	4.051	1.013	5.316	5.57	8.354	4.051	1.772	8.101	5.823	13.165	3.797	3.544	1.266	3.291	4.304	8.101	6.835	7.848	0.759	3.038	0	0	0	0	0	0	0	0
Catsper4	MGI:3043288	ENSMUSG00000048003	ENSMUST00000055892	Q8BVN3	CTSR4_MOUSE	4	15414	49.12	4	11	1725	13689	442	51129.6	33.258	13.801	56.787	43.213	24.208	11.312	12.896	5.204	1.357	4.525	8.371	6.561	4.525	2.715	7.919	5.43	12.217	3.846	4.977	2.715	4.299	3.167	3.846	5.882	7.919	2.036	2.489	0	0	0	0	0	0	0	0
Catsperd	MGI:2147030	ENSMUSG00000040828	ENSMUST00000112979	E9Q9F6	CTSRD_MOUSE	17	36314	48.68	3	22	2557	33757	805	91095.8	29.689	14.161	55.776	44.224	20.124	11.304	8.82	4.72	2.236	4.224	4.596	4.72	5.839	2.981	5.963	5.59	11.056	2.609	6.584	4.224	4.224	2.733	7.329	5.963	7.95	1.491	4.969	1	0	0	0	1	0	0	0
Cav1	MGI:102709	ENSMUSG00000007655	ENSMUST00000007799	P49817	CAV1_MOUSE	6	35118	42.1	10	3	2522	32596	178	20538.7	30.337	17.416	56.742	43.258	25.281	12.921	12.36	5.056	1.685	6.18	6.18	6.742	5.056	3.371	12.36	6.742	5.618	1.685	3.371	3.933	2.247	2.809	6.18	6.18	7.303	2.247	5.056	0	1	1	0	0	0	0	0
Cav2	MGI:107571	ENSMUSG00000000058	ENSMUST00000000058	Q9WVC3	CAV2_MOUSE	6	7931	39.77	3	3	2733	5198	162	18227.1	32.099	16.667	57.407	42.593	23.457	11.728	11.728	6.173	2.469	7.407	4.321	6.173	3.704	5.556	6.173	4.938	11.111	3.704	0.617	4.321	2.469	1.235	10.494	5.556	8.642	1.852	3.086	0	1	0	0	0	0	0	0
Cav3	MGI:107570	ENSMUSG00000062694	ENSMUST00000075477	P51637	CAV3_MOUSE	6	13368	47.45	1	2	1157	12211	151	17358.3	33.775	14.57	60.265	39.735	23.841	11.921	11.921	4.636	5.96	5.298	6.623	5.96	3.974	2.649	10.596	5.298	9.934	1.325	3.311	3.311	1.325	3.974	5.96	5.298	8.609	2.649	3.311	0	0	0	0	0	0	0	0
Cbarp	MGI:1354170	ENSMUSG00000035640	ENSMUST00000105369	Q66L44	CBARP_MOUSE	10	10385	58.91	15	10	3121	7264	698	74130.9	25.215	8.883	51.719	48.281	26.648	14.04	12.607	11.605	1.146	6.304	6.304	2.865	9.026	3.868	2.292	2.579	7.45	1.003	1.146	10.315	3.725	7.593	10.029	6.734	3.868	0.86	1.289	1	1	0	0	0	0	0	0
Cbfa2t2	MGI:1333833	ENSMUSG00000038533	ENSMUST00000109725	O70374	MTG8R_MOUSE	2	102876	41.66	9	11	6080	96796	594	65904.3	24.916	8.923	48.316	51.684	26.768	15.488	11.279	8.081	2.525	3.03	8.249	2.862	5.051	3.872	3.03	4.209	8.586	1.852	4.882	8.923	4.714	7.407	8.923	6.397	5.219	1.01	1.178	0	1	0	1	0	0	0	0
Cbfa2t3	MGI:1338013	ENSMUSG00000006362	ENSMUST00000127984	O54972	MTG16_MOUSE	8	73969	53.79	7	12	7645	66324	620	68032.3	23.548	8.71	48.548	51.452	27.903	16.129	11.774	9.032	2.903	4.032	7.742	1.935	5.806	4.516	2.097	4.032	9.355	1.935	2.903	10.161	4.355	7.581	10.161	6.129	3.065	1.129	1.129	0	1	0	1	0	0	0	0
Cbfb	MGI:99851	ENSMUSG00000031885	ENSMUST00000052209	Q08024	PEBB_MOUSE	8	47316	40.23	7	6	2883	44433	187	22030.5	19.786	10.695	44.385	55.615	37.968	18.717	19.251	6.417	2.139	6.952	12.299	5.882	6.952	1.604	2.674	3.743	6.952	2.139	2.674	4.278	6.952	13.369	4.813	3.209	3.743	1.604	1.604	0	1	0	0	0	0	0	0
Cbl	MGI:88279	ENSMUSG00000034342	ENSMUST00000206720	P22682	CBL_MOUSE	9	91074	42.91	11	16	11372	79702	913	100564	23.33	9.639	52.683	47.317	24.644	13.034	11.61	6.681	2.191	5.257	6.353	3.614	6.791	2.41	3.943	5.367	8.543	2.629	3.614	10.515	4.272	5.257	9.529	5.257	4.162	1.095	2.519	0	1	0	0	0	0	1	0
Cblb	MGI:2146430	ENSMUSG00000022637	ENSMUST00000114471	Q3TTA7	CBLB_MOUSE	16	176824	40.59	7	18	6648	170176	982	109092	23.218	9.369	52.953	47.047	27.088	15.275	11.813	5.601	2.648	6.925	4.888	3.36	6.415	2.851	5.092	5.601	8.656	2.037	3.768	12.118	3.971	6.823	8.452	3.768	3.87	0.815	2.342	0	1	0	0	0	0	1	0
Cbln1	MGI:88281	ENSMUSG00000031654	ENSMUST00000034076	Q9R171	CBLN1_MOUSE	8	4205	56.48	3	3	2800	1405	193	21113.2	30.57	10.363	57.513	42.487	18.653	9.845	8.808	6.736	1.036	3.627	5.181	5.181	9.326	1.036	5.699	3.627	9.326	3.109	6.218	4.145	3.109	5.181	8.808	5.699	8.808	1.554	2.591	1	0	0	0	1	0	0	0
Cbx2	MGI:88289	ENSMUSG00000025577	ENSMUST00000026662	P30658	CBX2_MOUSE	11	8309	57.11	2	5	3807	4502	519	54918.1	25.626	4.624	47.592	52.408	26.782	17.341	9.441	9.634	0.963	3.468	5.973	0.963	8.863	2.119	1.927	9.249	8.671	1.349	3.276	8.285	4.239	5.973	12.139	5.973	5.395	0.963	0.578	0	1	0	1	0	0	0	0
Cbx4	MGI:1195985	ENSMUSG00000039989	ENSMUST00000026665	O55187	CBX4_MOUSE	11	8649	56.87	2	5	5179	3470	551	60522.6	23.775	10.345	50.272	49.728	31.579	20.145	11.434	8.711	1.27	3.267	8.167	1.633	8.348	5.263	2.722	9.619	6.715	1.633	3.085	10.163	4.174	5.263	6.534	4.356	5.626	0.907	2.541	0	1	1	1	0	0	1	0
Cbx5	MGI:109372	ENSMUSG00000009575	ENSMUST00000118152	Q61686	CBX5_MOUSE	15	48273	41.23	4	5	8803	39470	191	22186	19.372	8.901	39.791	60.209	42.408	20.942	21.466	5.759	1.571	6.806	14.66	3.141	4.712	1.047	3.665	15.183	5.759	3.141	4.712	3.141	1.571	4.712	8.377	3.141	4.188	2.094	2.618	0	1	1	0	0	0	0	0
Cbx7	MGI:1196439	ENSMUSG00000053411	ENSMUST00000128931	Q8VDS3	CBX7_MOUSE	15	55313	50.52	9	6	663	54650	158	18109.4	24.684	8.861	49.367	50.633	34.177	15.823	18.354	8.228	0	4.43	13.924	2.532	5.063	0.633	2.532	6.962	6.329	1.899	1.899	9.494	3.165	8.228	5.063	6.329	7.595	3.165	2.532	0	0	0	1	0	0	0	0
Cbx8	MGI:1353589	ENSMUSG00000025578	ENSMUST00000026663	Q9QXV1	CBX8_MOUSE	11	4665	55.09	3	5	3580	1085	362	39860	23.757	6.906	48.066	51.934	32.044	19.061	12.983	8.287	0.276	5.525	7.459	2.762	8.84	0.829	2.762	7.735	8.011	1.105	1.381	8.011	2.762	10.497	10.221	5.525	4.696	1.105	2.21	0	1	0	1	0	0	0	0
Cby1	MGI:1920989	ENSMUSG00000022428	ENSMUST00000023064	Q9D1C2	CBY1_MOUSE	15	8462	49.81	2	5	1147	7315	127	14534.5	25.197	5.512	40.945	59.055	33.858	18.898	14.961	3.15	0	6.299	8.661	2.362	5.512	1.575	2.362	7.874	15.748	2.362	5.512	3.937	3.937	9.449	9.449	6.299	3.937	0.787	0.787	0	1	0	0	0	0	0	0
Cc2d1a	MGI:2384831	ENSMUSG00000036686	ENSMUST00000040383	Q8K1A6	C2D1A_MOUSE	8	15109	53.53	4	29	3471	11638	943	103698	30.011	6.151	51.22	48.78	29.056	15.695	13.362	11.029	0.636	4.772	8.59	2.439	6.045	2.227	2.651	5.832	11.135	1.909	2.439	8.696	6.469	7.635	5.726	5.09	5.196	0.212	1.273	0	1	0	1	0	0	0	0
Ccbe1	MGI:2445053	ENSMUSG00000046318	ENSMUST00000146610	Q3MI99	CCBE1_MOUSE	18	257440	43.46	7	10	3261	254179	408	44357	18.137	9.314	55.637	44.363	26.471	14.216	12.255	5.147	5.147	5.392	6.863	2.941	12.01	2.206	2.451	5.637	7.843	1.716	2.941	11.52	3.676	6.373	5.882	5.392	2.696	0.245	3.922	1	0	0	0	1	0	0	0
Ccdc3	MGI:1921436	ENSMUSG00000026676	ENSMUST00000027988	Q9D6Y1	CCDC3_MOUSE	2	93103	44.76	1	3	2670	90433	273	31093.4	28.938	12.454	53.48	46.52	24.542	13.919	10.623	8.791	2.564	2.93	7.692	4.396	5.128	2.93	1.099	4.396	12.821	2.198	4.762	5.128	7.326	6.593	7.326	2.564	6.227	1.465	3.663	1	0	0	0	1	0	0	0
Ccdc51	MGI:1913908	ENSMUSG00000025645	ENSMUST00000026735	Q3URS9	MITOK_MOUSE	9	9997	49.88	1	4	1526	8471	406	45132.5	31.281	7.143	50.246	49.754	28.079	15.517	12.562	9.113	1.232	3.202	9.36	2.217	7.143	2.463	1.724	3.941	13.3	2.709	1.724	3.202	5.911	9.113	7.635	6.404	7.143	0.739	1.724	0	0	0	0	0	0	0	0
Ccdc80	MGI:1915146	ENSMUSG00000022665	ENSMUST00000099498	Q8R2G6	CCD80_MOUSE	16	34676	41.87	6	9	4083	30593	949	107613	23.393	9.8	47.84	52.16	31.085	18.967	12.118	5.901	0.738	5.058	7.06	2.634	6.322	2.74	3.688	8.535	7.376	2.74	2.74	7.587	5.269	7.692	7.798	5.269	6.428	0.948	3.477	1	1	0	0	1	0	0	0
Ccdc86	MGI:1277220	ENSMUSG00000024732	ENSMUST00000025639	Q9JJ89	CCD86_MOUSE	19	7786	51.53	3	4	3003	4783	426	46486.8	19.484	2.113	47.418	52.582	29.812	17.371	12.441	5.399	1.174	2.582	9.859	0.704	5.869	0.939	1.408	8.685	9.155	0.704	1.408	19.014	7.512	7.746	10.798	3.052	3.521	0.469	0	0	1	0	0	0	0	0	0
Ccdc88a	MGI:1925177	ENSMUSG00000032740	ENSMUST00000040182	Q5SNZ0	GRDN_MOUSE	11	137151	36.82	8	32	9376	127775	1873	215918	24.933	5.553	36.519	63.481	34.864	17.672	17.192	4.111	0.694	4.592	12.6	1.708	2.883	2.029	3.897	10.091	13.027	2.456	5.659	2.029	7.368	5.553	9.877	5.713	3.897	0.374	1.442	0	1	0	0	0	0	0	0
Ccdc141	MGI:1919735	ENSMUSG00000044033	ENSMUST00000049544	E9Q8Q6	E9Q8Q6_MOUSE	2	160735	40.98	11	23	8969	151766	1531	173644	29.523	8.426	45.46	54.54	30.699	15.415	15.284	6.858	1.568	4.964	10.32	2.417	3.854	3.07	4.18	7.707	12.737	2.221	3.396	2.939	6.793	4.637	9.144	4.507	5.748	1.241	1.698	0	0	0	0	0	0	0	0
Cckbr	MGI:99479	ENSMUSG00000030898	ENSMUST00000181339	P56481	GASR_MOUSE	7	45168	43.13	2	5	1326	43842	453	49171.9	34.879	8.389	64.018	35.982	15.453	10.817	4.636	7.506	3.311	2.428	2.208	3.091	8.168	1.325	4.415	1.104	14.79	2.649	2.87	7.947	2.87	8.389	8.168	6.623	8.168	1.325	2.649	1	0	0	0	0	0	0	0
Ccl1	MGI:98258	ENSMUSG00000020702	ENSMUST00000138333	P10146	CCL1_MOUSE	11	129034	47.68	3	11	2126	126908	92	10276.3	28.261	6.522	55.435	44.565	20.652	15.217	5.435	6.522	7.609	3.261	2.174	2.174	2.174	1.087	2.174	10.87	11.957	5.435	6.522	6.522	3.261	3.261	8.696	5.435	7.609	2.174	1.087	1	0	0	0	1	0	0	0
Ccl2	MGI:98259	ENSMUSG00000035385	ENSMUST00000000193	P10148	CCL2_MOUSE	11	1883	43.76	2	3	813	1070	148	16326	29.054	7.432	49.324	50.676	19.595	13.514	6.081	7.432	2.703	2.027	4.054	3.378	2.027	0.676	2.703	7.432	8.784	3.378	4.054	5.405	2.703	5.405	12.162	12.162	10.135	1.351	2.027	1	0	0	0	1	0	0	0
Ccl3	MGI:98260	ENSMUSG00000000982	ENSMUST00000001008	P10855	CCL3_MOUSE	11	1512	46.3	1	3	766	746	92	10344.9	28.261	10.87	54.348	45.652	17.391	8.696	8.696	7.609	6.522	4.348	4.348	5.435	2.174	0	5.435	4.348	8.696	2.174	3.261	4.348	5.435	4.348	8.696	10.87	6.522	1.087	4.348	0	0	0	0	1	0	0	0
Ccl5	MGI:98262	ENSMUSG00000035042	ENSMUST00000035938	P30882	CCL5_MOUSE	11	4741	46.64	2	3	532	4209	91	10070.7	34.066	12.088	60.44	39.56	16.484	10.989	5.495	14.286	5.495	1.099	4.396	3.297	1.099	1.099	4.396	5.495	8.791	2.198	4.396	6.593	2.198	4.396	8.791	7.692	6.593	1.099	6.593	0	0	0	0	1	0	0	0
Ccl7	MGI:99512	ENSMUSG00000035373	ENSMUST00000021011	Q03366	CCL7_MOUSE	11	1814	43.11	1	3	801	1013	97	10999.1	30.928	9.278	56.701	43.299	24.742	17.526	7.216	11.34	5.155	2.062	5.155	2.062	2.062	1.031	7.216	11.34	7.216	3.093	2.062	7.216	4.124	5.155	6.186	6.186	5.155	3.093	3.093	1	0	0	0	1	0	0	0
Ccl11	MGI:103576	ENSMUSG00000020676	ENSMUST00000000342	P48298	CCL11_MOUSE	11	5133	42.82	1	3	1082	4051	97	10893	27.835	8.247	48.454	51.546	22.68	18.557	4.124	5.155	4.124	3.093	1.031	4.124	2.062	2.062	6.186	13.402	12.371	2.062	3.093	6.186	5.155	3.093	8.247	12.371	4.124	1.031	1.031	1	0	0	0	1	0	0	0
Ccl24	MGI:1928953	ENSMUSG00000004814	ENSMUST00000004936	Q9JKC0	CCL24_MOUSE	5	3113	50.72	2	3	1295	1818	119	12871.3	33.613	6.723	56.303	43.697	21.849	17.647	4.202	9.244	5.882	2.521	1.681	3.361	5.882	1.681	9.244	10.924	6.723	0.84	3.361	5.042	4.202	5.042	8.403	5.882	8.403	0.84	0.84	1	0	0	0	1	0	0	0
Ccl25	MGI:1099448	ENSMUSG00000023235	ENSMUST00000155797	O35903	CCL25_MOUSE	8	34811	44.84	10	6	1061	33750	144	16732.5	25	13.194	50.694	49.306	27.778	22.222	5.556	7.639	4.167	2.083	3.472	3.472	4.167	4.861	1.389	7.639	6.25	5.556	6.944	3.472	4.167	9.722	6.944	3.472	9.722	2.778	2.083	0	0	0	0	1	0	0	0
Ccl28	MGI:1861731	ENSMUSG00000074715	ENSMUST00000099241	Q9JIL2	CCL28_MOUSE	13	30541	42.34	2	3	3740	26801	130	14569.8	26.154	7.692	43.846	56.154	33.077	25.385	7.692	8.462	5.385	3.077	4.615	0.769	5.385	6.154	3.846	6.923	6.154	3.077	2.308	2.308	4.615	12.308	10	6.154	7.692	0.769	0	1	0	0	0	1	0	0	0
Ccna1	MGI:108042	ENSMUSG00000027793	ENSMUST00000197238	Q61456	CCNA1_MOUSE	3	10033	45.48	6	9	1719	8314	421	47771.7	31.116	11.639	54.869	45.131	26.841	13.302	13.539	7.363	2.138	5.701	7.838	3.563	4.751	2.85	4.038	4.513	12.114	2.375	2.613	5.701	4.513	5.938	5.463	5.701	7.601	0.475	4.751	0	0	0	0	0	0	0	0
Ccna2	MGI:108069	ENSMUSG00000027715	ENSMUST00000029270	P51943	CCNA2_MOUSE	3	7286	43.96	5	8	2965	4321	422	47269.1	31.754	10.664	53.791	46.209	26.066	13.507	12.559	9.242	0.948	4.976	7.583	2.607	3.791	3.318	2.844	6.635	12.322	2.607	3.081	7.346	5.687	3.555	6.398	4.976	7.346	0.711	4.028	0	1	1	0	0	0	0	0
Ccnb2	MGI:88311	ENSMUSG00000032218	ENSMUST00000034742	P30276	CCNB2_MOUSE	9	13856	46.65	1	9	1531	12325	398	45382.8	32.412	8.291	51.256	48.744	27.387	15.829	11.558	7.035	1.508	5.276	6.281	2.261	2.513	2.01	5.528	8.543	11.809	3.266	4.523	5.276	5.779	5.276	6.281	4.774	8.04	0.503	3.518	0	1	0	0	0	0	0	0
Ccndbp1	MGI:109595	ENSMUSG00000023572	ENSMUST00000060455	Q3TVC7	CCDB1_MOUSE	2	8502	42.77	8	11	1569	6933	356	39355.9	36.236	6.18	52.247	47.753	27.528	11.798	15.73	9.27	1.966	6.742	8.989	1.404	2.809	2.247	6.742	4.494	11.798	1.685	3.652	5.618	3.933	5.056	8.989	3.652	8.427	1.124	1.404	0	1	1	0	0	0	0	0
Ccng1	MGI:102890	ENSMUSG00000020326	ENSMUST00000020576	P51945	CCNG1_MOUSE	11	6760	40.03	2	6	3512	3248	294	33902.6	31.293	11.224	50.68	49.32	27.551	16.667	10.884	5.442	3.741	3.741	7.143	4.762	3.061	2.721	5.102	8.163	14.626	1.701	2.721	2.381	5.102	5.782	7.143	6.803	6.122	1.02	2.721	0	0	0	0	0	0	0	0
Ccny	MGI:1915224	ENSMUSG00000024286	ENSMUST00000053917	Q8BGU5	CCNY_MOUSE	18	137851	40.5	5	10	5757	132094	341	39394.8	28.152	11.144	47.801	52.199	29.326	15.836	13.49	6.158	2.639	7.625	5.865	3.226	1.466	2.639	6.452	5.865	11.144	1.466	5.572	5.572	3.226	7.331	9.677	4.399	4.399	1.173	4.106	0	1	0	0	0	0	0	0
Ccr3	MGI:104616	ENSMUSG00000035448	ENSMUST00000039171	P51678	CCR3_MOUSE	9	9718	34.2	1	2	3272	6446	359	41783.5	33.983	19.22	64.345	35.655	19.499	11.699	7.799	5.571	2.228	1.671	6.128	8.914	4.457	3.064	9.192	4.457	12.256	3.064	2.786	4.457	1.671	4.178	6.128	5.571	6.964	2.228	5.014	0	0	0	0	0	0	0	0
Ccr4	MGI:107824	ENSMUSG00000047898	ENSMUST00000215959	P51680	CCR4_MOUSE	9	14601	47.05	3	3	339	14262	360	41407.7	33.611	17.778	62.778	37.222	16.944	9.444	7.5	4.722	3.333	3.611	3.889	7.5	4.444	1.944	5.278	4.444	14.444	2.778	3.056	2.778	2.5	3.056	7.222	7.5	9.167	1.667	6.667	1	1	0	0	0	0	0	0
Ccr5	MGI:107182	ENSMUSG00000079227	ENSMUST00000097855	P51682	CCR5_MOUSE	9	26157	39.61	6	3	449	25708	354	40785.2	32.768	18.927	62.712	37.288	17.232	12.147	5.085	5.367	3.107	2.542	2.542	9.322	4.802	3.39	7.91	4.52	11.299	3.107	3.672	3.39	3.39	4.237	6.78	6.215	8.192	1.412	4.802	1	1	0	0	0	0	0	0
Ccr6	MGI:1333797	ENSMUSG00000040899	ENSMUST00000164411	O54689	CCR6_MOUSE	17	21099	47.63	9	3	1398	19701	367	42102.7	31.88	15.259	60.49	39.51	18.801	11.989	6.812	6.267	3.815	3.27	3.542	7.629	3.542	1.635	6.54	5.177	9.264	4.36	4.905	3.27	1.907	5.177	6.812	7.084	9.809	1.362	4.632	1	0	0	0	0	0	0	0
Ccr7	MGI:103011	ENSMUSG00000037944	ENSMUST00000103134	P47774	CCR7_MOUSE	11	10882	52.37	1	3	1978	8904	378	42855.9	37.831	14.021	63.492	36.508	16.931	10.317	6.614	6.614	3.704	3.439	3.175	7.143	4.233	1.058	7.407	4.762	13.492	2.381	3.968	2.381	3.175	4.497	7.407	5.026	10.317	1.323	4.497	1	0	0	0	1	0	0	0
Ccr8	MGI:1201402	ENSMUSG00000042262	ENSMUST00000048777	P56484	CCR8_MOUSE	9	2793	51.2	1	2	1175	1618	353	40045.5	38.527	15.864	64.306	35.694	16.431	9.915	6.516	6.799	3.116	3.966	2.55	7.365	4.249	3.116	6.232	2.833	16.431	3.116	2.833	2.55	3.683	3.966	6.799	5.949	9.065	1.133	4.249	1	0	0	0	0	0	0	0
Ccr9	MGI:1341902	ENSMUSG00000029530	ENSMUST00000163559	Q9WUT7	CCR9_MOUSE	9	105892	41.07	6	3	3004	102888	369	41913	34.417	14.363	62.331	37.669	14.363	9.485	4.878	7.046	3.523	3.252	1.626	7.317	2.981	1.084	7.046	5.691	11.382	5.42	3.794	2.71	3.794	2.71	8.13	7.588	8.943	1.897	4.065	1	0	0	0	0	0	0	0
Ccrl2	MGI:1920904	ENSMUSG00000043953	ENSMUST00000111888	O35457	CCRL2_MOUSE	9	3034	49.08	3	2	2459	575	360	40744.6	34.444	14.722	62.222	37.778	18.889	11.111	7.778	6.944	3.333	4.167	3.611	5.833	5	3.056	4.722	3.333	15.278	1.667	3.611	6.111	5.278	4.722	6.667	3.333	7.5	1.111	4.722	1	0	0	0	0	0	0	0
Ccs	MGI:1333783	ENSMUSG00000034108	ENSMUST00000037246	Q9WU84	CCS_MOUSE	19	13967	47.17	9	8	1067	12900	274	28911.6	29.562	6.204	54.745	45.255	24.088	12.409	11.679	7.299	3.65	6.569	5.109	1.825	13.869	3.285	4.745	3.65	10.219	1.46	2.92	3.285	7.299	5.474	6.934	4.015	7.299	0.73	0.365	0	1	0	0	0	0	0	0
Cd1d1	MGI:107674	ENSMUSG00000028076	ENSMUST00000029717	P11609	CD1D1_MOUSE	3	3608	47.15	5	6	1946	1662	336	38554.1	28.571	14.583	56.548	43.452	20.833	11.31	9.524	6.548	1.488	5.06	4.464	3.869	6.548	2.083	3.571	3.869	9.821	2.976	2.381	4.464	7.738	5.357	8.333	4.167	8.631	5.06	3.571	1	0	0	0	1	0	0	0
Cd3d	MGI:88331	ENSMUSG00000032094	ENSMUST00000034602	P04235	CD3D_MOUSE	9	5554	46.87	3	5	1617	3937	173	19031.9	31.792	9.827	57.225	42.775	21.387	11.561	9.827	6.358	2.89	4.046	5.78	2.89	9.249	2.312	4.624	5.202	12.139	2.312	4.624	3.468	5.202	4.046	5.78	5.78	8.671	1.156	3.468	1	1	0	0	1	0	0	0
Cd3e	MGI:88332	ENSMUSG00000032093	ENSMUST00000102832	P22646	CD3E_MOUSE	9	10888	46.65	4	8	1462	9426	189	21393.5	28.571	10.053	54.497	45.503	25.397	13.228	12.169	5.291	3.704	5.82	6.349	1.058	6.349	1.058	5.82	6.878	9.524	1.058	5.291	5.82	3.704	5.291	5.82	5.291	7.937	2.116	5.82	0	1	0	0	1	0	0	0
Cd3g	MGI:88333	ENSMUSG00000002033	ENSMUST00000002101	P11942	CD3G_MOUSE	9	10860	44.36	3	7	1023	9837	182	20234.1	29.121	8.242	51.648	48.352	20.879	12.088	8.791	5.495	2.198	4.945	3.846	2.747	9.341	0.549	6.044	7.143	12.637	1.099	6.593	2.198	8.791	4.396	6.044	6.044	4.945	1.099	3.846	1	1	0	0	1	0	0	0
Cd4	MGI:88335	ENSMUSG00000023274	ENSMUST00000024044	P06332	CD4_MOUSE	6	23530	47.68	5	10	3108	20422	457	51296.6	27.352	8.315	49.453	50.547	24.07	14.661	9.409	3.501	3.063	2.845	6.565	4.595	6.783	1.313	3.282	9.409	13.348	2.407	3.72	2.845	7.221	3.939	9.409	6.127	7.221	1.969	0.438	1	1	0	0	1	0	0	0
Cd5l	MGI:1334419	ENSMUSG00000015854	ENSMUST00000015998	Q9QWK4	CD5L_MOUSE	3	13193	43.01	1	6	2036	11157	352	38862.7	23.58	9.659	53.409	46.591	26.989	12.5	14.489	3.977	7.386	7.102	7.386	2.273	10.511	3.125	2.557	4.261	8.523	1.42	3.977	3.977	5.114	5.114	6.534	3.977	8.523	2.841	1.42	1	0	0	0	1	0	0	0
Cd6	MGI:103566	ENSMUSG00000024670	ENSMUST00000080292	Q61003	CD6_MOUSE	19	40718	48.19	6	13	3032	37686	665	72255.5	25.263	9.774	53.083	46.917	21.805	10.226	11.579	7.368	4.211	5.414	6.165	2.105	7.519	2.707	2.857	2.556	7.97	1.053	3.91	7.97	5.113	4.962	11.278	4.812	7.068	2.406	2.556	1	1	0	0	1	0	0	0
Cd7	MGI:88344	ENSMUSG00000025163	ENSMUST00000026159	P50283	CD7_MOUSE	11	2672	52.13	2	4	982	1690	210	23152.6	30	9.048	53.81	46.19	19.524	10.952	8.571	6.667	2.857	3.81	4.762	4.286	6.19	0.952	6.667	5.238	9.524	1.905	2.857	4.762	6.667	4.762	9.524	7.619	7.143	0.476	3.333	1	0	0	0	1	0	0	0
Cd8a	MGI:88346	ENSMUSG00000053977	ENSMUST00000066747	P01731	CD8A_MOUSE	6	5747	48.58	3	5	3128	2619	247	27456	28.34	8.907	54.656	45.344	21.053	13.765	7.287	4.049	3.644	2.834	4.453	3.644	5.263	1.215	4.858	7.287	11.336	2.024	4.049	7.692	3.644	5.263	11.336	5.263	8.097	1.215	2.834	1	0	0	0	1	0	0	0
Cd8b1	MGI:88347	ENSMUSG00000053044	ENSMUST00000065248	P10300	CD8B_MOUSE	6	14707	47.97	1	6	1483	13224	213	24287.7	28.169	12.676	53.521	46.479	23.005	16.432	6.573	4.695	2.817	3.286	3.286	5.634	3.286	1.878	3.756	10.329	12.207	3.286	1.408	5.164	3.286	4.225	10.798	7.981	7.512	2.347	2.817	1	0	0	0	1	0	0	0
Cd9	MGI:88348	ENSMUSG00000030342	ENSMUST00000032492	P40240	CD9_MOUSE	6	34526	50.16	3	8	1228	33298	226	25258	33.628	14.159	65.929	34.071	19.469	10.619	8.85	7.522	4.425	2.655	6.195	8.407	8.85	1.77	10.177	6.195	9.735	3.982	2.212	2.655	4.425	2.655	5.31	2.655	6.195	1.327	2.655	1	0	0	0	0	0	0	0
Cd14	MGI:88318	ENSMUSG00000051439	ENSMUST00000061829	P10810	CD14_MOUSE	18	1732	52.77	2	2	1641	91	366	39203.9	35.792	6.284	57.923	42.077	19.945	9.29	10.656	9.016	2.186	5.191	5.464	3.005	7.104	1.093	2.186	3.279	18.852	0.546	4.645	7.104	3.552	4.918	10.109	3.825	5.738	1.366	0.82	1	0	0	0	1	0	0	0
Cd19	MGI:88319	ENSMUSG00000030724	ENSMUST00000206325	P25918	CD19_MOUSE	7	6440	51.79	5	15	2452	3988	547	60149.2	25.229	11.152	54.479	45.521	22.486	10.055	12.431	5.302	1.463	5.119	7.313	2.559	9.506	2.559	2.377	2.377	10.055	2.194	3.656	7.495	4.205	5.119	10.969	4.205	7.495	3.108	2.925	1	1	0	0	1	0	0	0
Cd22	MGI:88322	ENSMUSG00000030577	ENSMUST00000186154	P35329	CD22_MOUSE	7	14941	50.54	16	15	3819	11122	862	96582.2	24.71	10.905	49.884	50.116	24.014	13.573	10.441	5.22	2.552	4.176	6.265	2.552	5.8	2.552	4.524	6.265	7.889	1.624	5.104	6.845	4.988	4.756	9.977	6.032	7.077	1.972	3.828	1	1	0	0	1	0	0	0
Cd24a	MGI:88323	ENSMUSG00000047139	ENSMUST00000058714	P24807	CD24_MOUSE	10	5982	49.82	3	2	1816	4166	76	7797.1	38.158	5.263	64.474	35.526	5.263	5.263	0	10.526	2.632	0	0	1.316	10.526	1.316	2.632	0	22.368	2.632	6.579	6.579	5.263	3.947	11.842	6.579	2.632	0	2.632	1	0	0	0	1	0	0	0
Cd27	MGI:88326	ENSMUSG00000030336	ENSMUST00000032486	P41272	CD27_MOUSE	6	4389	50.74	6	6	1559	2830	250	28163.8	17.2	13.2	54.4	45.6	22.8	12.4	10.4	4.8	8.4	4	6.4	4.4	4.8	4	3.2	2	6.4	1.6	3.6	13.2	4.4	6.4	8.4	6.4	2.8	2	2.8	1	0	0	0	1	0	0	0
Cd28	MGI:88327	ENSMUSG00000026012	ENSMUST00000132833	P31041	CD28_MOUSE	1	56560	41.16	3	4	669	55891	218	25243	28.44	15.596	55.963	44.037	21.101	12.844	8.257	5.046	3.211	4.128	4.128	6.422	3.67	2.294	3.211	4.128	11.468	1.835	7.798	5.505	3.211	6.422	6.422	5.505	8.716	1.376	5.505	1	1	0	0	1	0	0	0
Cd33	MGI:99440	ENSMUSG00000004609	ENSMUST00000039861	Q63994	CD33_MOUSE	7	20213	44.28	6	8	1791	18422	403	44824.3	29.529	9.429	55.087	44.913	19.603	12.655	6.948	4.218	4.467	3.226	3.722	3.474	4.963	2.233	4.218	3.97	12.903	1.737	1.985	7.196	4.218	6.452	9.926	9.181	8.189	1.985	1.737	1	0	0	0	1	0	0	0
Cd34	MGI:88329	ENSMUSG00000016494	ENSMUST00000016638	Q64314	CD34_MOUSE	1	22461	41.05	5	8	2454	20007	382	40982.6	24.607	7.33	47.12	52.88	19.895	9.424	10.471	6.021	1.832	2.618	7.853	1.571	7.853	2.094	4.974	3.665	9.424	2.094	3.927	5.497	4.712	3.665	14.66	9.686	4.188	1.047	2.618	1	1	0	0	1	0	0	0
Cd36	MGI:107899	ENSMUSG00000002944	ENSMUST00000169095	Q08857	CD36_MOUSE	5	107112	37.16	6	16	2677	104435	472	52698	29.873	12.288	57.415	42.585	22.669	12.712	9.958	5.72	2.119	4.873	5.085	5.508	6.78	1.483	6.992	7.839	7.839	2.119	5.297	5.72	2.542	3.39	6.568	5.508	9.322	1.059	4.237	1	0	0	0	0	0	0	0
Cd37	MGI:88330	ENSMUSG00000030798	ENSMUST00000033063	Q61470	CD37_MOUSE	7	5484	54.5	9	9	1268	4216	281	31852.4	34.164	13.167	60.854	39.146	18.149	10.676	7.473	6.762	4.27	3.203	4.27	7.117	6.05	1.068	5.338	3.559	16.014	1.779	3.203	2.491	4.982	6.05	7.473	5.338	6.05	2.135	2.847	1	0	0	0	0	0	0	0
Cd38	MGI:107474	ENSMUSG00000029084	ENSMUST00000030964	P56528	CD38_MOUSE	5	43823	42.41	2	8	3270	40553	304	34407.8	27.961	11.842	54.934	45.066	21.382	12.829	8.553	4.605	4.276	4.276	4.276	4.605	5.263	2.303	5.592	5.592	9.868	2.632	5.921	5.263	4.276	4.934	8.224	5.263	7.895	2.303	2.632	1	0	0	0	0	0	1	1
Cd40	MGI:88336	ENSMUSG00000017652	ENSMUST00000017799	P27512	TNR5_MOUSE	2	17322	49.63	7	9	2986	14336	289	32092.8	23.875	8.997	51.557	48.443	25.606	14.187	11.419	4.844	8.304	4.498	6.92	2.422	6.228	4.152	3.806	5.536	7.958	2.076	2.422	6.228	6.92	4.498	5.882	7.612	7.266	1.038	1.384	1	0	0	0	1	0	0	0
Cd40lg	MGI:88337	ENSMUSG00000031132	ENSMUST00000033466	P27548	CD40L_MOUSE	X	11900	40.79	1	5	1250	10650	260	29369.8	29.231	11.154	51.154	48.846	24.615	13.846	10.769	5.385	1.538	2.308	8.462	5	5.769	2.308	3.846	6.923	11.154	3.077	4.615	2.692	5.385	4.615	10	4.231	8.846	0.769	3.077	1	0	0	0	0	0	0	0
Cd44	MGI:88338	ENSMUSG00000005087	ENSMUST00000111194	P15379	CD44_MOUSE	2	90525	42.2	9	14	5045	85480	778	85617.1	19.923	10.411	41.902	58.098	23.907	10.54	13.368	6.041	1.285	6.298	7.069	2.828	5.656	3.599	4.113	3.342	5.398	1.542	5.656	6.684	5.141	3.599	10.54	12.853	4.37	2.057	1.928	1	1	0	0	1	0	0	0
Cd46	MGI:1203290	ENSMUSG00000016493	ENSMUST00000162650	O88174	MCP_MOUSE	1	55424	38.72	4	11	6288	49136	365	40881.5	25.205	15.068	61.37	38.63	20.274	12.055	8.219	5.479	5.479	3.014	5.205	4.658	6.849	2.74	5.753	6.301	7.671	3.014	3.288	8.493	1.644	3.014	7.945	5.479	6.301	1.918	5.753	1	0	0	0	1	0	0	0
Cd47	MGI:96617	ENSMUSG00000055447	ENSMUST00000229640	Q61735	CD47_MOUSE	16	114478	41.36	10	13	1898	112580	303	33097.5	39.604	8.581	63.366	36.634	14.851	8.911	5.941	6.271	2.97	1.65	4.29	4.29	6.931	0.66	10.561	5.611	13.861	2.64	5.611	3.3	2.31	2.64	7.261	6.601	8.911	1.32	2.31	1	1	0	0	1	0	0	0
Cd48	MGI:88339	ENSMUSG00000015355	ENSMUST00000015499	P18181	CD48_MOUSE	1	23250	41.3	2	3	922	22328	240	27383.4	26.25	12.917	50.417	49.583	24.167	13.75	10.417	2.083	2.917	4.167	6.25	3.333	5	2.917	6.25	7.5	10.833	0.833	5.417	5.417	2.5	3.333	7.5	10	7.083	2.083	4.583	1	0	0	0	1	0	0	0
Cd53	MGI:88341	ENSMUSG00000040747	ENSMUST00000038845	Q61451	CD53_MOUSE	3	30229	36.89	1	8	1742	28487	219	24163.8	36.073	13.242	66.667	33.333	10.502	5.936	4.566	4.11	5.479	2.74	1.826	6.849	8.219	1.37	9.132	4.11	15.068	3.196	5.479	1.826	4.566	0.457	8.219	4.566	7.763	1.826	3.196	1	0	0	0	0	0	0	0
Cd59a	MGI:109177	ENSMUSG00000032679	ENSMUST00000040423	O55186	CD59A_MOUSE	2	19554	45.19	3	4	1691	17863	123	13648.1	30.894	9.756	58.537	41.463	16.26	9.756	6.504	4.878	9.756	4.065	2.439	4.065	4.878	2.439	3.252	4.065	16.26	3.252	4.065	2.439	6.504	3.252	9.756	4.878	6.504	0.813	2.439	1	0	0	0	1	0	0	0
Cd68	MGI:88342	ENSMUSG00000018774	ENSMUST00000018918	P31996	CD68_MOUSE	11	1941	52.4	3	6	1230	711	326	34817.8	27.607	10.123	55.215	44.785	13.804	10.123	3.681	6.748	2.761	2.147	1.534	3.067	7.669	3.988	3.988	2.454	11.656	1.227	3.681	9.816	6.442	3.681	9.816	11.043	5.215	0.92	2.147	1	0	0	0	1	0	0	0
Cd69	MGI:88343	ENSMUSG00000030156	ENSMUST00000032259	P37217	CD69_MOUSE	6	8112	37.8	5	5	1687	6425	199	22517.3	25.628	15.075	47.236	52.764	26.131	15.075	11.055	6.533	4.02	3.518	7.538	3.518	5.025	5.025	6.03	7.035	7.035	1.005	6.533	1.508	2.01	3.015	11.558	6.533	6.03	4.02	2.513	1	1	0	0	0	0	0	0
Cd70	MGI:1195273	ENSMUSG00000019489	ENSMUST00000019633	O55237	CD70_MOUSE	17	3781	50.91	1	3	842	2939	195	21919.3	29.231	13.846	58.974	41.026	20.513	13.333	7.179	5.641	4.615	2.564	4.615	4.103	8.205	5.128	3.077	1.026	14.872	0.513	2.051	7.692	6.154	7.179	5.128	7.179	5.641	3.59	1.026	1	0	0	0	0	0	0	0
Cd74	MGI:96534	ENSMUSG00000024610	ENSMUST00000050487	P04441	HG2A_MOUSE	18	8805	50.79	5	8	1224	7581	279	31557.4	23.656	9.319	51.971	48.029	24.373	14.337	10.036	3.584	2.509	3.584	6.452	2.151	6.81	2.867	1.792	6.452	12.903	5.018	5.018	7.527	5.735	5.018	6.81	6.093	5.376	1.434	2.867	1	1	0	0	0	0	0	0
Cd79a	MGI:101774	ENSMUSG00000003379	ENSMUST00000003469	P11911	CD79A_MOUSE	7	4817	52.27	1	5	1457	3360	220	24583.1	26.818	10	59.545	40.455	20.909	9.545	11.364	3.636	3.182	4.545	6.818	3.636	10.909	0.909	4.545	2.727	13.636	1.818	7.273	7.727	4.091	5.909	3.182	5	5	2.273	3.182	1	1	0	0	1	0	0	0
Cd79b	MGI:96431	ENSMUSG00000040592	ENSMUST00000044228	P15530	CD79B_MOUSE	11	3422	54.06	2	6	1431	1991	228	25726.4	27.632	11.842	52.193	47.807	22.368	11.404	10.965	3.509	2.632	5.263	5.702	4.386	7.018	3.07	6.579	4.825	12.281	2.193	3.947	3.947	6.579	3.509	7.456	7.456	5.263	1.754	2.632	1	1	0	0	1	0	0	0
Cd80	MGI:101775	ENSMUSG00000075122	ENSMUST00000231716	Q00609	CD80_MOUSE	16	40775	45.03	3	7	3173	37602	306	34589.7	27.778	10.784	50.654	49.346	26.144	14.052	12.092	3.922	3.268	5.556	6.536	4.575	4.575	1.961	5.882	7.19	10.458	0.654	4.575	5.556	2.941	4.902	8.497	7.19	7.516	1.307	2.941	1	0	0	0	1	0	0	0
Cd81	MGI:1096398	ENSMUSG00000037706	ENSMUST00000037941	P35762	CD81_MOUSE	7	15196	53.42	6	8	1533	13663	236	25814.5	37.712	12.288	67.373	32.627	13.559	6.78	6.78	8.051	5.085	3.814	2.966	6.356	8.475	1.271	8.051	4.237	12.712	2.966	4.661	2.119	4.661	1.271	3.814	5.932	8.898	1.271	3.39	0	0	0	0	0	0	0	0
Cd82	MGI:104651	ENSMUSG00000027215	ENSMUST00000116457	P40237	CD82_MOUSE	2	44030	53.35	11	10	1683	42347	266	29628.5	33.835	13.534	63.158	36.842	17.669	7.895	9.774	6.391	4.511	3.008	6.767	6.391	8.271	0.752	6.767	5.639	10.902	2.256	5.639	1.504	3.008	1.504	5.639	4.887	9.774	2.256	4.135	1	0	0	0	0	0	0	0
Cd83	MGI:1328316	ENSMUSG00000015396	ENSMUST00000015540	O88324	CD83_MOUSE	13	18358	45.78	2	5	2477	15881	196	21312.6	30.102	8.673	55.612	44.388	17.857	9.694	8.163	8.673	4.082	1.531	6.633	4.592	5.102	0.51	3.061	4.592	11.224	1.531	1.531	6.633	4.592	4.592	10.714	9.694	7.143	1.02	2.551	1	0	0	0	1	0	0	0
Cd84	MGI:1336885	ENSMUSG00000038147	ENSMUST00000155802	Q18PI6	SLAF5_MOUSE	1	51021	40.92	4	9	3290	47731	329	37378	29.179	9.119	49.544	50.456	25.228	13.374	11.854	5.167	1.824	5.471	6.383	2.432	3.343	1.52	7.903	7.295	8.815	2.736	4.559	4.863	4.559	4.559	8.207	7.903	7.295	1.52	3.647	1	1	0	0	1	0	0	0
Cd86	MGI:101773	ENSMUSG00000022901	ENSMUST00000089620	P42082	CD86_MOUSE	16	62213	42.96	4	8	2539	59674	309	34665.7	28.479	9.709	50.162	49.838	20.065	10.356	9.709	4.854	1.942	3.883	5.825	3.883	3.56	1.618	6.472	6.472	10.68	2.589	6.796	5.502	5.502	2.265	9.385	8.091	6.472	1.294	2.913	1	0	0	0	1	0	0	0
Cd93	MGI:106664	ENSMUSG00000027435	ENSMUST00000099269	O89103	C1QR1_MOUSE	2	6924	47.43	1	2	6677	247	644	69354.5	22.205	10.559	54.348	45.652	22.205	10.093	12.112	7.143	6.677	5.28	6.832	3.882	9.161	2.484	2.795	4.348	7.453	1.087	3.882	7.143	3.727	3.261	9.938	5.901	4.814	1.708	2.484	1	1	0	0	1	0	0	0
Cd96	MGI:1934368	ENSMUSG00000022657	ENSMUST00000023336	Q3U0X8	TACT_MOUSE	16	84595	40.7	1	15	2184	82411	602	67132.9	23.588	12.791	52.326	47.674	20.1	9.967	10.133	4.319	2.326	3.987	6.146	4.319	6.312	2.658	5.648	4.485	7.309	2.326	5.15	7.641	3.488	2.824	8.638	10.299	6.312	2.492	3.322	1	0	0	0	1	0	0	0
Cd99l2	MGI:2177151	ENSMUSG00000035776	ENSMUST00000037391	Q8BIF0	C99L2_MOUSE	X	72790	43.22	6	10	3600	69190	237	25463.1	24.473	8.017	51.477	48.523	25.738	10.97	14.768	8.861	1.266	8.017	6.751	2.954	10.127	0.844	2.954	5.063	6.751	1.266	3.376	7.173	3.797	5.063	7.173	8.439	5.907	1.266	2.954	1	0	0	0	1	0	0	0
Cd101	MGI:2685862	ENSMUSG00000086564	ENSMUST00000147399	A8E0Y8	IGSF2_MOUSE	3	36028	45.28	2	9	3299	32729	1033	114205	28.267	10.261	50.629	49.371	21.975	12.294	9.681	7.067	2.033	4.066	5.615	3.001	6.873	2.033	3.582	4.84	9.971	1.646	1.839	3.582	6.68	5.421	11.423	7.454	7.648	2.033	3.195	1	0	0	0	1	0	0	0
Cd151	MGI:1096360	ENSMUSG00000025510	ENSMUST00000106000	O35566	CD151_MOUSE	7	4082	56.22	10	8	1865	2217	253	28246.1	34.387	13.043	61.66	38.34	20.158	11.462	8.696	7.115	5.929	3.162	5.534	3.953	7.905	2.372	6.719	5.534	11.858	2.372	3.162	0.395	3.557	3.557	5.929	5.534	8.696	1.581	5.138	1	0	0	0	0	0	0	0
Cd160	MGI:1860383	ENSMUSG00000038304	ENSMUST00000107074	O88875	BY55_MOUSE	3	30589	45.38	3	5	2590	27999	185	20569.5	28.108	11.351	51.892	48.108	21.622	12.973	8.649	5.946	4.324	3.784	4.865	3.243	7.027	4.324	5.946	4.324	11.351	1.622	3.243	3.784	7.027	4.324	8.649	7.568	4.865	2.162	1.622	1	0	0	0	1	0	0	0
Cd200	MGI:1196990	ENSMUSG00000022661	ENSMUST00000163230	O54901	OX2G_MOUSE	16	26919	39.49	11	6	2347	24572	278	31256.1	29.496	12.59	52.518	47.482	20.144	12.95	7.194	4.676	2.518	2.518	4.676	3.237	5.755	3.237	5.755	5.755	10.432	2.158	3.957	3.237	4.676	3.957	9.712	8.993	8.633	2.518	3.597	1	0	0	0	1	0	0	0
Cd200r1	MGI:1889024	ENSMUSG00000022667	ENSMUST00000057488	Q9ES57	MO2R1_MOUSE	16	29243	38.93	3	7	1892	27351	326	35504.5	29.141	8.589	52.761	47.239	17.485	8.589	8.896	5.521	4.601	3.067	5.828	2.454	5.521	1.534	7.975	4.601	8.282	0.92	4.908	5.521	3.988	2.454	10.429	10.429	7.362	1.84	2.761	1	0	0	0	1	0	0	0
Cd207	MGI:2180021	ENSMUSG00000034783	ENSMUST00000037882	Q8VBX4	CLC4K_MOUSE	6	6643	48.25	1	6	1522	5121	331	37621.1	27.492	9.97	50.453	49.547	25.378	13.595	11.782	6.344	2.417	5.438	6.344	3.625	4.532	1.208	5.136	7.553	9.668	2.417	5.136	4.834	5.438	4.834	8.157	5.438	6.344	2.719	2.417	1	0	0	0	0	0	0	0
Cd209a	MGI:2157942	ENSMUSG00000031494	ENSMUST00000012847	Q91ZX1	C209A_MOUSE	8	5588	44.51	4	7	1482	4106	238	27148.9	21.849	13.445	48.739	51.261	23.529	13.025	10.504	3.361	4.202	5.042	5.462	5.042	5.882	2.101	2.521	7.983	9.244	2.521	4.622	2.941	5.882	2.941	11.345	5.882	6.723	3.782	2.521	1	0	0	0	0	0	0	0
Cd209d	MGI:2157947	ENSMUSG00000031495	ENSMUST00000011445	Q91ZW8	C209D_MOUSE	8	6732	44.96	2	7	919	5813	237	26925.4	23.207	11.814	48.523	51.477	22.785	10.549	12.236	3.797	3.797	5.485	6.751	4.641	5.485	1.688	4.219	5.485	10.549	2.532	4.219	3.376	6.329	3.376	11.392	6.751	4.641	3.376	2.11	1	0	0	0	0	0	0	0
Cd226	MGI:3039602	ENSMUSG00000034028	ENSMUST00000236828	Q8K4F0	CD226_MOUSE	18	95263	36.84	10	8	4494	90769	333	38062.9	29.129	12.012	51.351	48.649	22.823	14.414	8.408	4.805	2.402	3.604	4.805	3.003	3.604	3.003	8.108	5.405	9.309	1.802	5.405	5.405	3.904	6.006	8.709	7.808	6.907	2.102	3.904	1	1	0	0	1	0	0	0
Cd247	MGI:88334	ENSMUSG00000005763	ENSMUST00000161971	P24161	CD3Z_MOUSE	1	88597	46.73	9	8	2713	85884	164	18637.3	28.659	10.366	53.049	46.951	29.878	17.683	12.195	9.146	1.22	5.488	6.707	2.439	8.537	1.829	3.659	7.317	12.195	2.439	3.659	3.659	5.488	8.537	3.659	4.268	3.659	0.61	5.488	0	1	0	0	1	0	0	0
Cd248	MGI:1917695	ENSMUSG00000056481	ENSMUST00000070630	Q91V98	CD248_MOUSE	19	2605	61.27	1	1	2605	0	765	81813.1	25.621	9.542	59.477	40.523	19.216	9.542	9.673	9.412	4.575	3.922	5.752	2.614	8.235	3.007	2.222	1.176	8.105	0.915	1.83	13.595	5.621	5.359	7.451	6.405	5.882	1.961	1.961	1	1	0	0	1	0	0	0
Cd274	MGI:1926446	ENSMUSG00000016496	ENSMUST00000016640	Q9EP73	PD1L1_MOUSE	19	20641	42.95	1	7	3622	17019	290	32780.5	31.034	10.69	52.759	47.241	24.828	12.759	12.069	6.552	2.759	4.828	7.241	3.793	4.828	2.414	5.862	4.483	10	1.379	4.483	4.483	4.828	5.862	5.862	7.241	8.621	1.379	3.103	1	0	0	0	1	0	0	0
Cd276	MGI:2183926	ENSMUSG00000035914	ENSMUST00000165365	Q8VE98	CD276_MOUSE	9	31140	50.56	4	8	3603	27537	316	34001.5	31.329	7.595	56.329	43.671	19.62	8.228	11.392	7.278	3.165	5.696	5.696	3.165	8.544	0.949	1.899	2.848	11.076	1.266	3.481	5.38	5.696	4.43	7.911	6.962	11.076	1.582	1.899	1	0	0	0	1	0	0	0
Cd300a	MGI:2443411	ENSMUSG00000034652	ENSMUST00000106582	Q6SJQ0	CLM8_MOUSE	11	14614	48.04	3	7	4645	9969	318	35629.5	29.245	10.692	50.943	49.057	24.214	11.95	12.264	4.717	1.887	5.031	7.233	2.83	4.717	2.83	1.887	4.717	15.409	1.258	2.201	5.975	5.031	4.403	11.635	5.975	7.233	1.572	3.459	1	1	0	0	1	0	0	0
Cd300lf	MGI:2442359	ENSMUSG00000047798	ENSMUST00000106561	Q6SJQ7	CLM1_MOUSE	11	17779	48.07	7	7	1885	15894	337	36714.8	25.223	9.199	54.896	45.104	20.772	9.792	10.979	5.045	2.374	4.748	6.231	2.967	9.199	1.187	3.858	4.451	8.902	2.967	1.484	7.122	4.154	4.154	8.902	9.792	7.418	1.78	3.264	0	1	0	0	1	0	0	0
Cd302	MGI:1913455	ENSMUSG00000060703	ENSMUST00000074606	Q9DCG2	CD302_MOUSE	2	32496	43.64	2	6	1354	31142	228	25422.6	30.702	13.158	54.825	45.175	24.123	9.211	14.912	8.772	3.07	9.649	5.263	4.386	5.263	2.193	5.263	4.386	10.088	1.754	3.07	3.07	3.07	2.632	7.895	7.018	6.579	2.632	3.947	1	0	0	0	1	0	0	0
Cdc14a	MGI:2442676	ENSMUSG00000033502	ENSMUST00000090464	Q6GQT0	CC14A_MOUSE	3	156193	43.53	8	16	4485	151708	603	67634.5	23.715	13.101	49.088	50.912	24.378	15.091	9.287	6.633	1.824	3.483	5.804	5.804	6.136	2.488	5.97	6.633	7.96	1.658	6.136	5.141	2.819	5.97	11.774	5.804	3.151	0.498	4.312	0	1	0	0	0	0	0	1
Cdc14b	MGI:2441808	ENSMUSG00000033102	ENSMUST00000221634	Q6PFY9	CC14B_MOUSE	13	86023	43.49	11	15	1953	84070	485	55661.3	25.155	15.052	52.99	47.01	26.598	15.052	11.546	7.216	3.299	6.186	5.361	5.773	5.567	2.887	5.567	5.361	9.278	2.062	3.918	4.742	3.918	6.804	7.629	4.948	3.093	1.237	5.155	0	0	0	0	0	0	0	1
Cdc25b	MGI:99701	ENSMUSG00000027330	ENSMUST00000028804	P30306	MPIP2_MOUSE	2	11549	50.76	7	16	3089	8460	576	65490.1	24.653	9.201	48.09	51.91	29.861	15.104	14.757	6.076	2.083	5.556	9.201	4.34	4.167	1.91	4.167	4.861	9.722	2.604	2.604	7.292	5.035	8.333	10.938	3.472	4.688	0.694	2.257	0	1	0	0	0	0	0	1
Cdc27	MGI:102685	ENSMUSG00000020687	ENSMUST00000093923	A2A6Q5	CDC27_MOUSE	11	47876	40.08	5	19	5425	42451	825	91842.4	27.394	10.545	49.818	50.182	23.758	12.848	10.909	6.909	2.303	4.485	6.424	3.515	4.848	2.424	4.606	7.152	11.152	1.697	4.364	5.455	5.091	3.273	9.939	7.03	4.727	0.848	3.758	0	1	0	0	0	0	0	0
Cdc42	MGI:106211	ENSMUSG00000006699	ENSMUST00000051477	P60766	CDC42_MOUSE	4	38025	41.05	2	6	2108	35917	191	21258.6	29.843	9.424	54.974	45.026	25.654	13.089	12.565	5.759	3.141	5.759	6.806	4.188	4.712	1.047	4.188	8.901	9.948	1.047	2.618	7.853	3.141	3.141	5.236	8.377	9.948	0.524	3.665	0	1	0	0	0	0	0	1
Cdc42ep4	MGI:1929760	ENSMUSG00000041598	ENSMUST00000053536	Q9JM96	BORG4_MOUSE	11	25032	52.16	4	2	3008	22024	349	37869.1	24.928	6.877	47.564	52.436	31.232	14.9	16.332	8.596	0.287	8.596	7.736	2.865	6.877	2.292	2.292	5.731	8.596	3.152	1.146	7.736	3.152	6.877	14.327	2.579	5.444	0.86	0.86	0	1	0	0	0	0	0	0
Cdc73	MGI:2384876	ENSMUSG00000026361	ENSMUST00000018337	Q8JZM7	CDC73_MOUSE	1	104094	36.18	6	17	11586	92508	531	60576.6	29.19	8.851	49.341	50.659	31.073	18.267	12.806	7.533	0.377	6.215	6.591	3.013	4.52	1.695	5.65	8.475	7.721	1.695	2.825	6.403	5.273	8.098	5.273	6.215	8.286	1.695	2.448	0	1	1	1	0	0	0	0
Cdh1	MGI:88354	ENSMUSG00000000303	ENSMUST00000000312	P09803	CADH1_MOUSE	8	66896	47.03	3	16	4430	62466	884	98255.9	28.62	9.615	50.905	49.095	27.262	11.538	15.724	6.9	1.018	8.145	7.579	3.394	5.769	2.376	4.977	3.959	8.484	1.471	4.864	6.787	3.62	5.204	5.995	7.353	8.258	0.905	2.941	1	1	0	0	1	0	0	0
Cdh3	MGI:88356	ENSMUSG00000061048	ENSMUST00000080797	P10287	CADH3_MOUSE	8	46407	47.57	1	16	4384	42023	822	90611.7	28.345	9.489	52.433	47.567	26.034	10.827	15.207	6.083	0.73	8.029	7.178	2.92	7.421	2.555	5.109	4.501	9.124	1.946	4.258	7.056	4.136	3.771	5.596	7.543	8.029	1.095	2.92	1	0	0	0	1	0	0	0
Cdh13	MGI:99551	ENSMUSG00000031841	ENSMUST00000117160	Q9WTR5	CAD13_MOUSE	8	1041189	45.87	8	14	3785	1037404	714	78185.6	30.532	8.263	52.241	47.759	23.529	10.784	12.745	5.602	0.98	7.703	5.042	3.221	5.882	2.381	6.162	4.762	9.524	1.681	5.742	7.283	3.501	3.641	6.162	8.824	9.244	0.42	2.241	1	0	0	0	1	0	0	0
Cdh17	MGI:1095414	ENSMUSG00000028217	ENSMUST00000029871	Q9R100	CAD17_MOUSE	4	59749	41.91	2	18	3462	56287	827	91645.4	28.053	10.036	52.237	47.763	23.458	10.036	13.422	4.837	0.967	6.53	6.892	5.079	6.53	1.451	7.134	5.079	7.739	1.209	5.079	6.892	5.079	3.507	7.497	6.651	8.343	0.484	3.023	1	0	0	0	1	0	0	0
Cdh23	MGI:1890219	ENSMUSG00000012819	ENSMUST00000105464	Q99PF4	CAD23_MOUSE	10	393743	50.79	16	70	11090	382653	3354	369623	31.902	9.422	53.429	46.571	23.614	9.213	14.401	6.41	0.358	8.408	5.993	3.906	6.321	1.61	6.5	2.445	9.034	1.342	6.023	5.695	2.862	5.158	6.261	7.812	9.958	0.447	3.459	1	0	0	0	1	0	0	0
Cdhr1	MGI:2157782	ENSMUSG00000021803	ENSMUST00000022337	Q8VHP6	CDHR1_MOUSE	14	20491	47.38	1	17	4332	16159	859	94027.5	30.966	9.43	53.667	46.333	22.817	11.292	11.525	7.218	0.116	5.821	5.704	3.842	6.519	1.979	6.286	4.424	8.382	1.513	5.122	7.101	3.376	4.889	8.033	6.985	9.08	0.582	3.027	1	0	0	0	1	0	0	0
Cdhr5	MGI:1919290	ENSMUSG00000025497	ENSMUST00000167263	Q8VHF2	CDHR5_MOUSE	7	7704	52.92	5	15	2628	5076	831	88208.1	26.354	7.22	52.708	47.292	18.291	8.303	9.988	7.461	0.842	5.295	4.693	3.129	7.1	1.203	4.091	3.851	7.822	1.925	3.61	10.469	4.212	3.249	10.108	11.071	6.98	0.722	2.166	1	1	0	0	1	0	0	0
Cdk2ap1	MGI:1202069	ENSMUSG00000029394	ENSMUST00000196910	O35207	CDKA1_MOUSE	5	17666	50.4	5	4	483	17183	114	12354	28.07	7.895	50.877	49.123	21.93	14.035	7.895	11.404	0.877	0.877	7.018	0	7.018	2.632	4.386	4.386	9.649	3.509	3.509	6.14	4.386	7.018	13.158	6.14	2.632	0	5.263	0	1	0	0	0	0	0	0
Cdk5r1	MGI:101764	ENSMUSG00000048895	ENSMUST00000053413	P61809	CD5R1_MOUSE	11	4162	54.16	2	1	4162	0	307	34031.2	29.642	9.772	51.792	48.208	21.824	14.332	7.492	7.166	2.606	3.909	3.583	2.932	4.235	2.28	3.583	7.492	12.378	1.629	4.886	6.189	4.886	4.56	12.378	4.235	6.515	1.303	3.257	0	1	0	0	0	0	0	0
Cdk5rap1	MGI:1914221	ENSMUSG00000027487	ENSMUST00000109731	Q8BTW8	CK5P1_MOUSE	2	37631	42.78	7	15	2160	35471	588	66109.5	27.721	8.333	49.15	50.85	26.701	15.306	11.395	5.612	2.721	4.932	6.463	3.231	5.102	2.041	4.082	4.762	10.544	2.041	3.401	5.272	4.932	8.503	9.524	6.293	7.483	0.51	2.551	0	0	0	0	0	0	1	0
Cdk16	MGI:97516	ENSMUSG00000031065	ENSMUST00000115364	Q04735	CDK16_MOUSE	X	11927	49.33	8	16	3270	8657	496	55914	27.823	9.476	50.403	49.597	30.645	16.734	13.911	5.04	0.806	6.25	7.661	3.427	7.46	2.621	5.847	6.653	12.5	2.016	3.226	5.444	2.621	7.46	7.056	6.048	4.435	0.605	2.823	0	1	0	0	0	0	1	0
Cdkl5	MGI:1278336	ENSMUSG00000031292	ENSMUST00000087104	Q3UTQ8	CDKL5_MOUSE	X	222782	39.56	6	19	3269	219513	938	105489	20.896	10.448	42.324	57.676	28.465	18.017	10.448	4.264	0.64	3.945	6.503	2.985	5.437	4.051	3.092	7.356	9.808	1.706	5.33	7.249	4.797	6.61	13.006	6.077	3.731	0.746	2.665	0	1	0	0	0	0	1	0
Cdkn1a	MGI:104556	ENSMUSG00000023067	ENSMUST00000119901	P39689	CDN1A_MOUSE	17	9752	53.86	5	3	922	8830	159	17785.1	20.755	8.176	49.057	50.943	30.818	18.239	12.579	3.774	3.774	6.918	5.66	3.774	8.176	1.887	0	4.403	10.063	1.258	1.887	8.805	3.145	11.95	10.692	4.403	6.918	1.258	1.258	0	1	1	0	0	0	0	0
Cdkn2a	MGI:104738	ENSMUSG00000044303	ENSMUST00000107131	Q64364	ARF_MOUSE	4	20183	43.76	2	3	895	19288	169	19238.4	28.994	11.243	58.58	41.42	29.586	24.852	4.734	10.651	2.367	2.367	2.367	5.917	10.059	2.367	1.775	0.592	9.467	1.183	1.183	7.101	2.367	21.893	6.509	1.775	7.101	1.775	1.183	0	0	0	1	0	0	0	0
Cdnf	MGI:3606576	ENSMUSG00000039496	ENSMUST00000036350	Q8CC36	CDNF_MOUSE	2	13347	42.58	3	4	3013	10334	187	21031.5	31.551	8.556	56.684	43.316	28.342	14.439	13.904	8.556	5.882	5.348	8.556	3.209	5.348	0.535	5.882	8.556	11.23	2.139	2.674	3.743	2.674	5.348	5.348	4.278	5.882	1.07	3.743	0	0	0	0	1	0	0	0
Cdo1	MGI:105925	ENSMUSG00000033022	ENSMUST00000035804	P60334	CDO1_MOUSE	18	15203	42.41	5	5	1595	13608	200	23025.9	24	15	46.5	53.5	30.5	16.5	14	5	2	5.5	8.5	5	5.5	5.5	4	6	10.5	2	6.5	3.5	3	5	6.5	7	4.5	1.5	3	0	0	0	0	0	1	0	0
Cdx1	MGI:88360	ENSMUSG00000024619	ENSMUST00000025521	P18111	CDX1_MOUSE	18	17338	52.38	1	3	1750	15588	268	28436.4	24.627	9.701	63.806	36.194	19.03	11.94	7.09	11.194	0.373	3.358	3.731	2.612	9.701	1.119	1.493	5.224	7.463	0.746	1.493	19.776	4.104	5.597	5.97	5.597	4.478	1.493	4.478	0	0	0	1	0	0	0	0
Ceacam1	MGI:1347245	ENSMUSG00000074272	ENSMUST00000098666	P31809	CEAM1_MOUSE	7	15897	46.13	11	8	3656	12241	521	57015.9	28.407	9.021	50.096	49.904	18.81	9.213	9.597	5.95	1.152	5.182	4.415	2.687	5.758	1.919	5.95	3.263	9.789	1.344	9.021	6.334	3.455	4.031	10.173	8.445	6.718	1.152	3.263	1	1	0	0	1	0	0	0
Ceacam2	MGI:1347246	ENSMUSG00000054385	ENSMUST00000066503	Q925P2	CEAM2_MOUSE	7	23816	44.17	4	7	3140	20676	520	57202.4	27.885	9.423	48.077	51.923	20.385	11.346	9.038	5.192	1.346	4.808	4.231	2.308	5	2.692	5.962	4.423	9.038	1.346	7.885	5.769	2.885	4.231	10.769	10	7.692	1.346	3.077	1	1	0	0	1	0	0	0
Ceacam16	MGI:2685615	ENSMUSG00000014686	ENSMUST00000014830	E9QA28	CEA16_MOUSE	7	9203	53.31	2	6	1635	7568	426	46351.9	31.455	10.094	58.216	41.784	18.779	9.624	9.155	8.685	1.643	3.521	5.634	2.113	7.981	2.113	3.052	2.817	11.033	2.347	3.991	6.808	3.286	4.695	6.808	8.92	8.685	2.347	3.521	1	0	0	0	1	0	0	0
Cebpa	MGI:99480	ENSMUSG00000034957	ENSMUST00000205391	P53566	CEBPA_MOUSE	7	2636	62.59	2	2	2161	475	359	37430.1	27.577	8.914	61.003	38.997	23.955	13.928	10.028	14.206	1.114	4.178	5.85	2.786	11.421	3.9	2.228	4.178	7.799	1.393	2.507	14.485	4.457	5.85	5.571	2.507	3.343	0	2.228	0	1	1	1	0	0	0	0
Cebpd	MGI:103573	ENSMUSG00000071637	ENSMUST00000096232	Q00322	CEBPD_MOUSE	16	3746	51.6	2	1	3746	0	268	28631.2	25.746	6.343	55.97	44.03	26.493	13.806	12.687	10.821	1.119	5.97	6.716	2.985	10.075	1.119	1.119	4.478	8.955	1.493	2.239	12.313	4.104	8.209	6.716	4.478	4.851	0.746	1.493	0	0	1	1	0	0	0	0
Cebpe	MGI:103572	ENSMUSG00000052435	ENSMUST00000064290	Q6PZD9	CEBPE_MOUSE	14	1815	58.29	1	2	1241	574	281	30616.6	25.267	8.541	55.16	44.84	27.046	16.014	11.032	9.964	1.779	3.559	7.473	2.135	9.253	2.491	2.491	5.338	8.897	1.779	3.203	11.032	4.27	8.185	7.117	3.203	3.915	0	3.915	0	1	0	1	0	0	0	0
Cebpg	MGI:104982	ENSMUSG00000056216	ENSMUST00000130491	P53568	CEBPG_MOUSE	7	10152	43.65	4	2	4709	5443	150	16399.5	25.333	4	41.333	58.667	28	18	10	7.333	0	4	6	0.667	6	2.667	2.667	10	9.333	2	6	6.667	8.667	5.333	10	6	6	0	0.667	0	0	0	1	0	0	0	0
Cecr2	MGI:1923799	ENSMUSG00000071226	ENSMUST00000112686	E9Q2Z1	CECR2_MOUSE	6	104822	41.41	8	19	9212	95610	1453	161530	18.858	9.979	49.346	50.654	26.772	14.453	12.319	5.231	1.858	4.474	7.846	2.891	7.433	3.304	2.202	4.749	8.052	2.822	3.166	11.7	5.85	6.401	10.186	4.68	3.372	1.032	2.753	0	1	0	0	0	0	0	0
Cel	MGI:88374	ENSMUSG00000026818	ENSMUST00000028161	Q64285	CEL_MOUSE	2	7609	53.75	2	11	2063	5546	599	65813	29.382	12.521	58.097	41.903	21.369	11.018	10.351	9.516	1.169	6.511	3.84	4.674	7.846	2.003	5.342	6.177	8.013	2.337	4.508	6.845	3.84	2.838	4.674	7.513	6.511	1.836	4.007	1	0	0	0	1	0	0	1
Celf2	MGI:1338822	ENSMUSG00000002107	ENSMUST00000002176	Q9Z0H4	CELF2_MOUSE	2	969870	40.13	28	16	7718	962152	508	54270.7	29.724	7.283	54.134	45.866	16.142	9.449	6.693	12.402	1.575	3.346	3.346	3.74	8.071	1.181	3.937	5.118	9.843	4.134	6.299	4.528	8.858	3.15	8.268	6.299	3.543	0.394	1.969	0	0	0	0	0	0	0	0
Celf3	MGI:1926034	ENSMUSG00000028137	ENSMUST00000198316	Q8CIN6	CELF3_MOUSE	3	13904	54.39	15	14	2505	11399	465	50519.7	29.247	10.323	57.419	42.581	18.28	10.968	7.312	12.903	1.29	3.871	3.441	4.946	6.237	2.366	4.301	4.946	6.667	3.226	2.151	9.462	10.968	3.656	5.806	5.376	5.376	0	3.011	0	0	0	0	0	0	0	0
Celf4	MGI:1932407	ENSMUSG00000024268	ENSMUST00000115816	Q7TSY6	CELF4_MOUSE	18	276526	49.09	10	13	3995	272531	486	51932.2	27.366	9.259	59.671	40.329	17.078	9.671	7.407	13.169	1.235	3.498	3.909	4.527	9.259	1.852	4.115	4.321	7.202	5.35	4.527	9.053	8.436	3.498	6.584	3.704	2.881	0	2.881	0	0	0	0	0	0	0	0
Celf6	MGI:1923433	ENSMUSG00000032297	ENSMUST00000143916	Q7TN33	CELF6_MOUSE	9	29376	47.71	8	11	3087	26289	460	48205.9	30	8.913	61.087	38.913	18.043	10.652	7.391	13.478	1.522	3.696	3.696	5	11.304	1.957	2.391	4.13	9.348	2.609	2.826	8.696	7.391	4.565	6.304	4.348	4.783	0	1.957	0	0	0	0	0	0	0	0
Celsr2	MGI:1858235	ENSMUSG00000068740	ENSMUST00000090558	Q9R0M0	CELR2_MOUSE	3	24702	57.12	7	34	10598	14104	2919	316986	27.818	9.935	55.156	44.844	22.062	10.689	11.374	6.886	2.946	5.79	5.584	3.803	8.667	2.467	3.186	2.055	10.483	1.028	3.94	7.229	3.768	6.166	8.633	6.441	7.263	0.959	2.706	1	0	0	0	1	0	0	0
Celsr3	MGI:1858236	ENSMUSG00000023473	ENSMUST00000024238	Q91ZI0	CELR3_MOUSE	9	26650	54.35	7	35	11547	15103	3301	358478	29.294	9.603	55.407	44.593	22.72	12.148	10.573	8.785	2.545	5.453	5.12	3.453	8.391	2.878	2.636	1.484	10.542	1.212	3.968	7.24	4.12	7.786	8.391	5.392	7.331	1.091	2.181	1	1	0	0	1	0	0	0
Cenpb	MGI:88376	ENSMUSG00000068267	ENSMUST00000089510	P27790	CENPB_MOUSE	2	4886	56.28	1	1	4886	0	599	65381.4	26.377	8.18	49.249	50.751	33.389	12.187	21.202	10.017	0.835	5.843	15.359	3.172	10.184	2.17	2.504	3.84	8.347	1.169	1.503	4.674	4.174	6.177	7.346	4.341	5.509	1.169	1.669	0	1	0	0	0	0	0	0
Cenpv	MGI:1920389	ENSMUSG00000018509	ENSMUST00000018653	Q9CXS4	CENPV_MOUSE	11	14316	45.78	6	5	1032	13284	252	27541.1	22.222	10.317	50.397	49.603	28.571	19.048	9.524	10.317	3.175	2.381	7.143	4.762	10.317	3.175	2.381	6.349	4.762	1.19	2.381	6.349	4.365	9.524	7.54	6.746	4.762	1.19	1.19	0	1	0	0	0	0	0	0
Cep19	MGI:1914244	ENSMUSG00000035790	ENSMUST00000115168	Q9CQA8	CEP19_MOUSE	16	8270	44.28	3	4	1718	6552	163	19169.8	23.313	9.202	43.558	56.442	35.583	17.178	18.405	4.294	1.84	7.975	10.429	5.521	2.454	0.613	4.294	9.816	9.202	2.454	3.681	4.908	6.748	6.748	6.135	4.294	5.521	0.613	2.454	0	0	0	0	0	0	0	0
Cer1	MGI:1201414	ENSMUSG00000038192	ENSMUST00000048430	O55233	CER1_MOUSE	4	3398	44.14	1	2	1739	1659	272	30431.1	25	11.029	53.309	46.691	27.206	16.176	11.029	5.147	4.044	3.676	7.353	5.147	7.353	4.412	1.838	5.515	9.926	3.309	2.206	6.985	5.515	6.25	6.985	4.779	8.088	1.103	0.368	1	0	0	0	1	0	0	0
Cerk	MGI:2386052	ENSMUSG00000035891	ENSMUST00000044332	Q8K4Q7	CERK1_MOUSE	15	47014	50.89	3	13	4518	42496	531	59843.1	26.742	13.183	51.977	48.023	28.437	16.384	12.053	6.591	3.39	4.708	7.345	4.52	7.156	4.143	5.085	5.461	8.475	1.507	2.825	4.143	3.202	6.78	8.475	5.085	6.591	2.072	2.448	0	1	0	0	0	0	1	0
Cers1	MGI:2136690	ENSMUSG00000087408	ENSMUST00000165819	P27545	CERS1_MOUSE	8	15818	53.3	3	8	2728	13090	350	40100.1	36.286	19.429	68	32	19.143	12.286	6.857	12.571	3.714	3.714	3.143	6.286	4.571	3.429	2.571	3.429	15.143	2.571	1.714	4.857	2.571	5.429	5.143	3.429	6	3.714	6	0	0	1	0	0	0	1	0
Cers3	MGI:2681008	ENSMUSG00000030510	ENSMUST00000066475	Q1A3B0	CERS3_MOUSE	7	80188	43.62	2	11	3250	76938	383	46081.5	27.415	21.671	56.919	43.081	24.021	14.099	9.922	4.7	1.828	3.394	6.527	8.616	3.394	3.394	7.311	6.266	11.227	2.35	3.916	3.655	3.916	4.439	6.005	5.222	4.178	4.178	5.483	0	1	0	0	0	0	1	0
Cers6	MGI:2442564	ENSMUSG00000027035	ENSMUST00000028426	Q8C172	CERS6_MOUSE	2	252842	41.89	7	10	7038	245804	384	44812.8	28.646	17.969	57.812	42.188	21.094	11.719	9.375	6.51	2.344	4.948	4.427	7.552	3.906	2.083	5.208	5.208	11.719	2.344	4.427	4.688	3.385	4.427	6.51	6.771	5.208	4.167	4.167	1	1	1	0	0	0	1	0
Ces1c	MGI:95420	ENSMUSG00000057400	ENSMUST00000034189	P23953	EST1C_MOUSE	8	32269	41.54	3	13	1828	30441	554	61055.8	30.866	11.372	57.942	42.058	21.119	9.567	11.552	7.04	0.903	3.971	7.581	4.513	7.762	2.166	5.957	4.693	10.65	2.527	4.513	6.679	3.971	2.708	8.123	4.332	7.22	2.166	2.527	1	1	0	0	1	0	0	1
Ces1d	MGI:2148202	ENSMUSG00000056973	ENSMUST00000034172	Q8VCT4	EST1D_MOUSE	8	31771	42.47	4	14	2004	29767	565	61787.8	30.442	12.035	58.761	41.239	20.885	10.973	9.912	7.434	0.885	4.071	5.841	4.779	8.673	1.947	4.071	6.018	10.442	1.947	4.071	6.726	2.832	3.009	7.965	5.487	8.496	2.124	3.186	1	0	0	0	1	0	0	1
Ces1g	MGI:88378	ENSMUSG00000057074	ENSMUST00000044602	Q8VCC2	EST1_MOUSE	8	34940	41.87	1	14	2388	32552	565	62679.9	31.504	13.628	59.646	40.354	23.186	11.858	11.327	8.319	1.239	4.425	6.903	5.133	7.257	3.363	4.956	4.779	10.796	1.947	3.363	7.434	2.832	3.717	6.549	4.425	7.434	2.124	3.009	1	1	0	0	1	0	0	1
Cetn1	MGI:1347086	ENSMUSG00000050996	ENSMUST00000234590	P41209	CETN1_MOUSE	18	3955	41.29	3	2	1247	2708	172	19696.2	23.256	6.977	41.86	58.14	40.698	17.442	23.256	6.395	0	9.302	13.953	5.814	5.233	0	4.07	12.791	7.558	4.651	3.488	1.744	2.326	4.651	5.814	5.814	5.233	0	1.163	0	0	0	0	0	0	0	0
Cfb	MGI:105975	ENSMUSG00000090231	ENSMUST00000128767	P04186	CFAB_MOUSE	17	6145	51.96	8	18	2751	3394	761	85004.5	25.624	10.381	52.168	47.832	27.07	14.586	12.484	4.993	3.154	6.702	5.782	3.022	8.41	2.102	4.336	6.833	8.279	1.577	3.285	5.125	5.256	5.65	7.359	4.862	8.016	1.445	3.811	1	0	0	0	1	0	0	1
Cfl2	MGI:101763	ENSMUSG00000062929	ENSMUST00000078124	P45591	COF2_MOUSE	12	4069	40.13	6	4	2940	1129	166	18709.6	29.518	8.434	48.795	51.205	33.735	17.47	16.265	5.422	1.205	8.434	7.831	3.614	5.422	0.602	6.627	13.855	8.434	1.807	2.41	3.012	2.41	3.012	7.831	4.819	9.036	1.205	3.012	0	1	1	0	0	0	0	0
Cflar	MGI:1336166	ENSMUSG00000026031	ENSMUST00000114313	O35732	CFLAR_MOUSE	1	47377	44.88	13	10	6572	40805	481	54874.7	27.859	9.979	46.778	53.222	28.482	16.008	12.474	3.95	1.871	6.653	5.821	3.326	4.158	3.119	4.782	6.653	13.514	2.287	3.534	3.742	5.821	6.237	10.603	4.782	5.613	0.416	3.119	0	0	0	0	0	0	0	0
Cfp	MGI:97545	ENSMUSG00000001128	ENSMUST00000001156	P11680	PROP_MOUSE	X	6102	47.82	2	9	1636	4466	464	50327.2	18.534	8.836	57.112	42.888	20.474	12.284	8.19	6.25	9.483	2.586	5.603	1.078	10.56	2.371	1.509	4.31	6.466	1.509	2.586	10.56	6.466	5.603	8.621	4.741	4.31	4.31	1.078	1	0	0	0	1	0	0	0
Cftr	MGI:88388	ENSMUSG00000041301	ENSMUST00000045706	P26361	CFTR_MOUSE	6	152082	37.22	6	27	6303	145779	1476	167870	32.182	12.195	54.539	45.461	22.967	13.008	9.959	4.878	1.152	4.133	5.827	5.962	5.623	1.897	8.266	5.894	12.331	2.575	3.388	2.71	4.336	5.217	8.943	5.827	6.707	1.558	2.778	1	1	0	0	0	0	0	0
Cga	MGI:88390	ENSMUSG00000028298	ENSMUST00000029975	P01216	GLHA_MOUSE	4	13592	41.93	3	4	687	12905	120	13565	25	15	58.333	41.667	23.333	16.667	6.667	8.333	8.333	2.5	4.167	4.167	4.167	4.167	5	9.167	6.667	5	3.333	5	1.667	3.333	6.667	6.667	5	0	6.667	1	0	0	0	1	0	0	0
Ch25h	MGI:1333869	ENSMUSG00000050370	ENSMUST00000050562	Q9Z0F5	CH25H_MOUSE	19	1387	49.96	1	1	1387	0	298	34672.5	30.872	20.805	60.403	39.597	20.47	13.758	6.711	4.027	3.691	3.356	3.356	7.383	3.691	6.711	4.027	2.685	14.765	1.342	2.349	6.711	4.027	4.362	7.047	5.705	8.054	3.356	3.356	1	0	0	0	0	1	0	0
Chad	MGI:1096866	ENSMUSG00000039084	ENSMUST00000040418	O55226	CHAD_MOUSE	11	4081	55.11	1	4	1680	2401	358	40348.5	32.402	10.894	51.676	48.324	24.86	16.201	8.659	8.101	2.514	5.028	3.631	4.469	3.911	3.352	2.793	6.425	17.318	0.559	7.263	4.749	3.911	6.425	7.821	4.469	4.19	1.117	1.955	1	0	0	0	1	0	0	0
Chat	MGI:88392	ENSMUSG00000021919	ENSMUST00000070125	Q03059	CLAT_MOUSE	14	57787	47.98	8	16	2858	54929	641	71852.7	29.017	9.828	53.978	46.022	24.181	13.417	10.764	7.488	3.276	4.992	5.772	3.744	5.304	2.184	3.9	5.304	11.076	2.964	3.12	5.772	6.084	5.928	7.644	4.992	6.552	0.936	2.964	0	1	0	0	0	0	1	0
Chchd2	MGI:1261428	ENSMUSG00000070493	ENSMUST00000094280	Q9D1L0	CHCH2_MOUSE	5	6315	46.52	2	4	915	5400	153	15660.7	30.065	4.575	60.131	39.869	15.686	10.458	5.229	17.647	2.614	1.307	3.922	2.614	10.458	1.307	2.614	1.961	5.229	3.268	2.614	10.458	9.15	7.19	7.843	4.575	4.575	0	0.654	0	0	0	1	0	0	0	0
Chd4	MGI:1344380	ENSMUSG00000063870	ENSMUST00000056889	Q6PDQ2	CHD4_MOUSE	6	34611	48.58	8	39	6697	27914	1915	217751	23.342	9.399	47.572	52.428	34.621	17.18	17.441	6.527	1.358	6.371	11.07	3.081	6.11	2.35	3.708	9.191	7.99	2.924	3.864	6.789	3.76	5.64	6.214	3.969	5.117	1.462	2.507	0	1	1	1	0	0	0	1
Chd5	MGI:3036258	ENSMUSG00000005045	ENSMUST00000030775	A2A8L1	CHD5_MOUSE	4	51544	55.65	5	42	9486	42058	1946	222515	22.97	10.277	47.739	52.261	34.738	17.677	17.061	5.447	1.336	6.886	10.175	3.494	6.886	2.415	3.905	9.353	9.147	2.518	3.751	6.166	4.111	5.91	6.115	3.546	4.471	1.49	2.878	0	1	0	1	0	0	0	1
Chd6	MGI:1918639	ENSMUSG00000057133	ENSMUST00000039782	A3KFM7	CHD6_MOUSE	2	162098	41.93	11	37	10515	151583	2711	305397	24.64	9.037	47.51	52.49	31.538	16.193	15.345	6.455	1.807	5.939	9.406	3.135	6.123	2.287	4.5	7.857	9.185	2.139	3.689	6.049	4.094	6.049	8.041	5.127	4.5	1.217	2.398	0	1	0	1	0	0	0	1
Chd7	MGI:2444748	ENSMUSG00000041235	ENSMUST00000051558	A2AJK6	CHD7_MOUSE	4	177254	45.59	8	38	10216	167038	2986	334061	23.108	8.942	48.125	51.875	29.437	15.271	14.166	6.664	1.105	5.794	8.372	3.282	6.899	2.512	3.382	6.731	8.171	2.88	4.253	7.703	5.894	6.028	8.038	4.253	4.889	1.038	2.11	0	1	0	1	0	0	0	1
Chdh	MGI:1860776	ENSMUSG00000015970	ENSMUST00000067620	Q8BJ64	CHDH_MOUSE	14	31505	48.97	3	8	5690	25815	596	66414.5	28.356	12.584	55.872	44.128	25.168	15.436	9.732	8.389	2.013	5.201	4.53	2.349	8.557	4.362	3.188	4.195	8.221	2.349	3.02	6.376	5.705	6.879	6.04	4.195	8.557	2.517	3.356	0	0	1	0	0	1	0	0
Chek2	MGI:1355321	ENSMUSG00000029521	ENSMUST00000199937	Q9Z265	CHK2_MOUSE	5	34167	44.33	6	14	2190	31977	546	61088.3	25.275	10.623	49.084	50.916	26.374	13.553	12.821	4.396	3.114	5.128	7.692	3.663	6.044	2.381	4.579	7.143	9.89	1.648	3.114	4.762	4.579	4.029	11.172	5.678	6.41	1.099	3.48	0	1	0	1	0	0	1	0
Chfr	MGI:2444898	ENSMUSG00000014668	ENSMUST00000112519	Q810L3	CHFR_MOUSE	5	36131	42.9	12	18	3159	32972	664	73871.2	23.343	8.133	48.946	51.054	25.602	12.199	13.404	4.819	5.271	5.572	7.831	2.108	5.723	2.259	3.012	4.669	10.542	1.958	3.916	6.777	5.572	5.271	9.94	6.024	4.97	1.054	2.711	0	1	0	0	0	0	1	0
Chga	MGI:88394	ENSMUSG00000021194	ENSMUST00000021610	P26339	CMGA_MOUSE	12	10060	53.03	3	8	1883	8177	463	51789.3	20.518	5.184	39.309	60.691	36.501	14.687	21.814	8.423	0.648	6.479	15.335	2.16	6.479	1.944	1.08	6.263	7.559	2.16	1.296	6.263	10.367	6.479	8.855	3.672	3.456	0.648	0.432	1	1	0	0	1	0	0	0
Chgb	MGI:88395	ENSMUSG00000027350	ENSMUST00000028826	P16014	SCG1_MOUSE	2	13802	44.61	1	5	2740	11062	677	77969	16.691	9.601	37.075	62.925	42.393	19.202	23.191	6.499	0.295	5.908	17.282	1.92	7.533	3.102	1.329	6.942	5.613	1.034	3.545	5.022	5.318	9.158	8.715	2.954	3.25	1.329	3.25	1	1	0	0	1	0	0	0
Chia1	MGI:1932052	ENSMUSG00000062778	ENSMUST00000079132	Q91XA9	CHIA_MOUSE	3	18892	38.88	3	11	1681	17211	473	52003.3	24.947	14.376	58.14	41.86	17.759	8.034	9.725	7.822	2.537	5.285	4.44	5.074	10.359	1.268	4.863	4.228	8.245	1.691	6.554	5.497	3.805	2.537	6.765	6.977	4.017	2.748	5.285	0	0	0	0	1	0	0	1
Chit1	MGI:1919134	ENSMUSG00000026450	ENSMUST00000159963	Q9D7Q1	CHIT1_MOUSE	1	40299	46.82	3	12	1815	38484	464	51111.7	25.647	11.853	55.172	44.828	21.983	10.991	10.991	8.405	2.155	6.034	4.957	4.957	8.621	1.293	1.94	5.603	9.698	1.94	3.664	6.25	5.603	4.095	7.543	6.034	5.603	2.155	3.448	0	0	0	0	1	0	0	1
Chl1	MGI:1098266	ENSMUSG00000030077	ENSMUST00000203912	P70232	NCHL1_MOUSE	6	239626	37.88	6	27	4628	234998	1209	135074	25.972	10.918	51.117	48.883	26.055	12.738	13.317	5.128	1.572	4.632	8.685	3.143	6.865	2.647	5.955	6.286	8.437	1.489	5.045	6.948	3.639	3.805	8.023	6.121	6.452	1.654	3.474	1	1	0	0	1	0	0	0
Chm	MGI:892979	ENSMUSG00000025531	ENSMUST00000026607	Q9QXG2	RAE1_MOUSE	X	144925	37.04	5	15	4868	140057	665	73977	27.368	8.722	48.872	51.128	25.414	10.075	15.338	7.218	3.459	5.263	10.075	3.609	4.211	1.203	5.113	4.962	7.97	1.955	3.91	4.361	5.414	3.91	10.526	5.865	7.068	0.602	3.308	0	0	0	0	0	0	0	0
Chn1	MGI:1915674	ENSMUSG00000056486	ENSMUST00000112024	Q91V57	CHIN_MOUSE	2	164687	40.68	15	13	4050	160637	459	53193.1	27.451	12.854	51.852	48.148	31.155	16.776	14.379	5.664	2.397	5.664	8.715	3.05	4.793	3.704	5.882	6.754	10.24	3.268	3.486	4.793	3.05	6.318	4.357	6.1	5.664	0.654	5.447	0	1	1	0	0	0	0	0
Chpf	MGI:106576	ENSMUSG00000032997	ENSMUST00000094818	Q6IQX7	CHSS2_MOUSE	1	4739	58.26	5	5	3065	1674	774	85534.2	31.912	10.982	57.881	42.119	24.548	13.437	11.111	10.724	1.421	4.522	6.589	3.618	7.752	3.359	1.55	1.034	13.695	1.163	1.68	8.01	5.168	9.044	5.556	5.168	5.943	1.292	2.713	1	0	0	0	0	0	1	0
Chrm1	MGI:88396	ENSMUSG00000032773	ENSMUST00000163785	P12657	ACM1_MOUSE	19	19799	48.15	3	3	6271	13528	460	51378.9	29.565	10.217	58.478	41.522	20.217	12.609	7.609	7.826	3.261	2.174	5.435	3.478	6.522	0.435	3.913	5.435	11.739	2.609	3.261	6.739	2.826	6.739	7.826	7.391	6.087	2.826	3.478	1	1	0	0	0	0	0	0
Chrm4	MGI:88399	ENSMUSG00000040495	ENSMUST00000045537	P32211	ACM4_MOUSE	2	1440	57.01	1	1	1440	0	479	52973.2	34.447	10.438	59.708	40.292	16.91	12.109	4.802	10.438	2.296	1.461	3.34	4.384	3.758	1.253	6.054	5.428	9.603	2.505	5.219	7.516	2.923	5.428	6.681	8.559	8.351	1.879	2.923	1	1	0	0	0	0	0	0
Chrm5	MGI:109248	ENSMUSG00000074939	ENSMUST00000099589	Q920H4	ACM5_MOUSE	2	1599	51.72	1	1	1599	0	532	60253.1	29.699	11.466	53.947	46.053	22.18	14.286	7.895	7.143	3.383	3.383	4.511	3.759	3.759	1.504	5.075	7.331	9.774	2.256	4.323	4.887	3.195	5.451	7.895	8.459	7.707	2.444	3.759	1	1	0	0	0	0	0	0
Chrna1	MGI:87885	ENSMUSG00000027107	ENSMUST00000028515	P04756	ACHA_MOUSE	2	17124	45.07	1	9	4386	12738	457	51938.6	32.604	13.567	58.425	41.575	21.882	11.16	10.722	3.501	1.532	5.033	5.689	5.033	4.814	3.063	9.19	5.252	9.847	3.282	3.282	5.689	2.845	2.845	7.221	6.346	10.066	2.188	3.282	1	0	0	0	1	0	0	0
Chrna2	MGI:87886	ENSMUSG00000022041	ENSMUST00000206455	Q91X60	ACHA2_MOUSE	14	17910	49.05	2	7	1933	15977	512	58735.2	31.445	15.039	59.961	40.039	22.07	10.547	11.523	5.273	2.344	4.688	6.836	4.883	4.688	3.32	7.422	3.711	11.719	3.711	3.516	6.055	2.344	3.516	6.25	5.859	7.031	3.125	3.711	1	0	0	0	1	0	0	0
Chrna4	MGI:87888	ENSMUSG00000027577	ENSMUST00000108851	O70174	ACHA4_MOUSE	2	25167	52.68	5	7	2071	23096	629	70304.8	31.32	11.129	58.347	41.653	21.304	11.765	9.539	5.564	3.18	4.769	4.769	3.816	4.61	2.385	6.995	4.452	10.811	2.226	2.544	8.267	2.703	4.928	8.744	6.359	7.949	2.226	2.703	1	1	0	0	1	0	0	0
Chrna5	MGI:87889	ENSMUSG00000035594	ENSMUST00000217408	Q2MKA5	ACHA5_MOUSE	9	26900	43.18	4	3	2446	24454	467	53448.2	32.12	13.276	57.173	42.827	24.411	13.276	11.135	5.139	1.927	6.21	4.925	5.567	5.353	1.927	8.351	5.353	10.064	2.355	3.426	4.069	2.141	5.996	7.066	5.782	8.565	2.998	2.784	1	0	0	0	1	0	0	0
Chrna6	MGI:106213	ENSMUSG00000031491	ENSMUST00000033882	Q9R0W9	ACHA6_MOUSE	8	10733	45.9	1	6	2906	7827	494	56855.8	29.352	14.98	55.466	44.534	24.494	12.753	11.741	3.846	2.632	5.668	6.073	6.073	4.453	3.036	7.287	6.073	9.919	2.429	4.251	4.656	2.429	3.644	6.68	6.68	8.3	2.632	3.239	1	1	0	0	1	0	0	0
Chrna7	MGI:99779	ENSMUSG00000030525	ENSMUST00000032738	P49582	ACHA7_MOUSE	7	113878	41.94	2	10	2078	111800	502	56631.7	30.677	13.147	60.359	39.641	21.514	11.554	9.96	6.175	3.586	5.378	4.582	4.183	6.375	2.59	5.777	3.984	11.355	3.187	3.586	5.976	3.187	4.98	6.972	4.382	7.371	2.59	3.785	1	0	0	0	1	0	0	0
Chrna9	MGI:1202403	ENSMUSG00000029205	ENSMUST00000201814	G3X8Z7	G3X8Z7_MOUSE	5	42406	45.32	7	4	831	41575	479	54322.7	31.733	12.735	57.203	42.797	22.129	11.065	11.065	7.307	2.296	6.681	4.384	4.384	4.175	1.253	6.889	5.846	9.603	2.923	4.593	4.593	3.132	3.967	7.516	5.428	7.933	2.296	4.802	1	0	0	0	1	0	0	0
Chrna10	MGI:3609260	ENSMUSG00000066279	ENSMUST00000084830	B2RX82	B2RX82_MOUSE	7	5563	51.75	2	5	2513	3050	447	49576.7	35.123	12.304	62.192	37.808	21.477	12.975	8.501	10.291	3.132	4.698	3.803	4.027	5.817	3.803	3.132	1.79	14.094	2.461	2.013	7.159	2.908	7.383	5.817	5.593	7.606	2.013	2.461	1	0	0	0	1	0	0	0
Chrne	MGI:87894	ENSMUSG00000014609	ENSMUST00000014753	P20782	ACHE_MOUSE	11	4334	54.57	4	12	1616	2718	493	54914.2	34.686	11.156	60.446	39.554	20.284	9.128	11.156	6.897	2.434	4.665	6.491	4.26	6.491	1.42	6.897	2.231	12.373	1.014	4.26	6.085	2.84	5.477	5.68	6.491	8.519	1.826	3.651	1	0	0	0	1	0	0	0
Chrng	MGI:87895	ENSMUSG00000026253	ENSMUST00000027470	P04760	ACHG_MOUSE	1	8038	53.01	5	12	2780	5258	519	58745.4	35.067	10.597	59.73	40.27	20.617	10.983	9.634	7.322	2.697	4.239	5.395	4.239	4.432	1.734	5.202	2.505	13.873	2.312	4.239	6.358	5.588	6.744	6.551	3.276	8.671	2.119	2.505	1	0	0	0	1	0	0	0
Chst2	MGI:1891160	ENSMUSG00000033350	ENSMUST00000036267	Q80WV3	CHST2_MOUSE	9	7431	48.18	1	2	7328	103	530	57828.1	32.642	9.623	61.887	38.113	22.642	15.094	7.547	11.887	1.887	3.774	3.774	3.208	8.302	1.698	1.321	4.528	11.132	2.264	2.264	8.868	3.585	8.868	6.226	3.396	8.302	1.698	3.019	1	0	0	0	0	0	1	0
Chst3	MGI:1858224	ENSMUSG00000057337	ENSMUST00000135158	O88199	CHST3_MOUSE	10	37729	50.64	3	4	6108	31621	472	53997.1	30.72	11.653	52.966	47.034	26.907	15.678	11.229	7.627	1.695	4.449	6.78	5.72	4.873	2.119	3.602	4.661	12.5	1.483	2.754	4.661	5.72	8.898	7.839	3.814	6.992	1.483	2.331	1	0	0	0	0	0	1	0
Chst4	MGI:1349479	ENSMUSG00000035930	ENSMUST00000211894	Q9R1I1	CHST4_MOUSE	8	10588	48.79	3	2	2146	8442	388	44635.8	30.928	14.948	55.155	44.845	24.227	15.464	8.763	5.67	2.062	4.124	4.639	5.155	4.639	5.155	2.835	3.866	13.402	3.351	1.804	4.381	6.959	6.443	8.505	3.351	9.021	2.062	2.577	1	0	0	0	0	0	1	0
Chst5	MGI:1931825	ENSMUSG00000031952	ENSMUST00000034430	Q9QUP4	CHST5_MOUSE	8	21312	47.39	1	2	2182	19130	395	44537.4	32.911	11.646	56.456	43.544	23.797	14.43	9.367	7.848	2.025	4.557	4.81	4.304	5.063	3.038	2.785	2.025	13.418	1.772	2.025	6.076	4.304	9.367	9.367	4.051	8.861	2.278	2.025	1	0	0	0	0	0	1	0
Chst8	MGI:1916197	ENSMUSG00000060402	ENSMUST00000078686	Q8BQ86	CHST8_MOUSE	7	138244	48.73	7	4	2372	135872	417	48282.3	24.7	14.388	50.6	49.4	27.818	18.945	8.873	6.475	1.439	5.036	3.837	5.755	4.796	4.077	3.837	3.837	9.353	2.878	2.398	6.475	5.516	11.031	8.873	4.796	5.036	0.719	3.837	1	0	0	0	0	0	1	0
Chst10	MGI:2138283	ENSMUSG00000026080	ENSMUST00000194361	Q6PGK7	CHSTA_MOUSE	1	34295	47.41	8	6	2996	31299	356	42054.8	26.124	17.416	53.933	46.067	31.18	18.82	12.36	3.933	1.685	5.056	7.303	7.865	4.775	3.933	7.022	8.146	8.989	1.685	3.09	6.18	2.809	6.742	4.213	4.775	6.18	1.685	3.933	1	0	0	0	0	0	1	0
Chst14	MGI:1919386	ENSMUSG00000074916	ENSMUST00000099546	Q80V53	CHSTE_MOUSE	2	2090	56.32	2	1	2090	0	376	43145	30.585	13.298	60.106	39.894	27.66	17.021	10.638	7.979	1.862	5.585	5.053	3.723	5.585	3.457	2.66	3.191	13.032	2.394	2.394	9.84	2.926	10.372	4.787	2.128	6.915	1.596	4.521	1	0	0	0	0	0	1	0
Chst15	MGI:1924840	ENSMUSG00000030930	ENSMUST00000080215	Q91XQ5	CHSTF_MOUSE	7	81449	48.33	4	8	4813	76636	561	64986.3	25.847	15.865	52.585	47.415	26.203	15.33	10.873	5.526	2.139	5.526	5.348	6.061	4.635	3.922	4.635	5.526	10.517	2.496	4.456	5.526	4.635	5.882	7.13	4.991	5.169	1.783	4.1	1	0	0	0	0	0	1	0
Chsy1	MGI:2681120	ENSMUSG00000032640	ENSMUST00000036372	Q6ZQ11	CHSS1_MOUSE	7	64284	43.83	1	3	4176	60108	800	91383.1	26	12.75	54	46	26.875	16	10.875	5.5	1.375	4.875	6	5.125	7.625	2.375	4.375	6.375	9.625	3.5	3.25	5.125	5.25	7.25	7	3.625	6.5	1.125	4.125	1	0	0	0	0	0	1	0
Chtf18	MGI:2384887	ENSMUSG00000019214	ENSMUST00000048054	Q8BIW9	CTF18_MOUSE	17	8494	56.15	8	22	3214	5280	969	108137	29.618	8.05	53.148	46.852	26.832	14.138	12.693	8.256	1.754	5.47	7.224	2.993	6.398	2.167	2.58	3.406	11.868	1.754	2.786	7.74	6.295	8.566	5.676	5.263	6.914	1.135	1.754	0	1	0	0	0	0	0	0
Chuk	MGI:99484	ENSMUSG00000025199	ENSMUST00000026217	Q60680	IKKA_MOUSE	19	34146	39.91	8	21	3502	30644	745	84728.9	28.725	10.201	52.081	47.919	27.248	14.631	12.617	4.43	2.685	4.966	7.651	2.55	5.772	3.087	6.577	6.846	12.752	3.221	3.221	4.564	5.101	4.698	8.322	4.027	4.966	1.611	2.953	0	1	0	0	0	0	1	0
Cib1	MGI:1344418	ENSMUSG00000030538	ENSMUST00000065163	Q9Z0F4	CIB1_MOUSE	7	5667	51.37	10	7	1047	4620	191	21763.4	26.702	10.471	45.55	54.45	30.89	12.042	18.848	3.665	1.571	9.424	9.424	7.33	3.665	2.094	5.759	3.665	13.613	1.571	2.094	3.665	3.665	6.283	11.518	6.283	3.665	0	1.047	0	0	0	0	0	0	0	0
Cidea	MGI:1270845	ENSMUSG00000024526	ENSMUST00000025404	O70302	CIDEA_MOUSE	18	24182	45.86	1	5	1115	23067	217	24668.8	27.65	11.521	54.839	45.161	23.502	14.286	9.217	5.069	1.382	4.608	4.608	5.069	5.991	1.382	3.226	6.452	11.521	4.608	2.304	5.069	3.687	6.452	6.452	9.217	7.834	0.922	4.147	0	0	0	1	0	0	0	0
Cideb	MGI:1270844	ENSMUSG00000022219	ENSMUST00000001497	O70303	CIDEB_MOUSE	14	4409	49.08	2	5	1212	3197	219	24800.4	27.854	11.416	51.598	48.402	26.484	15.525	10.959	3.653	1.37	5.479	5.479	3.653	7.763	3.196	1.37	4.566	15.525	2.283	2.283	4.11	4.566	7.763	10.046	5.023	7.306	2.283	2.283	0	1	0	0	0	0	0	0
Cidec	MGI:95585	ENSMUSG00000030278	ENSMUST00000113089	P56198	CIDEC_MOUSE	6	11127	48.74	4	6	1720	9407	239	27324	29.707	9.205	50.628	49.372	28.033	17.573	10.46	7.531	1.674	5.439	5.021	2.929	2.51	1.674	2.51	10.46	13.389	4.184	1.255	5.021	5.858	5.439	7.95	6.276	6.276	0.837	3.766	0	0	0	1	0	0	0	0
Ciita	MGI:108445	ENSMUSG00000022504	ENSMUST00000230395	P79621	C2TA_MOUSE	16	48360	49.29	8	19	4237	44123	1155	127528	31.515	8.745	53.766	46.234	24.416	12.035	12.381	8.312	2.251	5.281	7.1	3.03	6.147	2.597	2.597	4.329	15.498	1.212	2.078	6.494	6.753	5.108	7.619	5.368	5.108	1.126	1.991	0	1	0	1	0	0	1	0
Cirbp	MGI:893588	ENSMUSG00000045193	ENSMUST00000054666	P60824	CIRBP_MOUSE	10	6802	53.35	7	8	834	5968	172	18607	13.953	12.791	48.837	51.163	28.488	16.279	12.209	5.233	0	7.558	4.651	5.814	20.349	0.581	1.744	3.488	1.744	2.326	2.907	0	4.07	12.209	13.372	2.326	5.233	0	6.395	0	1	0	0	0	0	0	0
Cish	MGI:103159	ENSMUSG00000032578	ENSMUST00000168260	Q62225	CISH_MOUSE	9	6759	52.61	5	2	2742	4017	257	28536.8	31.128	8.949	56.809	43.191	22.179	11.673	10.506	8.171	2.724	5.447	5.058	3.113	3.502	1.946	2.724	2.335	12.062	1.946	1.556	10.506	5.058	7.393	8.949	5.447	8.171	1.167	2.724	0	0	0	0	0	0	0	0
Ciz1	MGI:1920234	ENSMUSG00000039205	ENSMUST00000113334	Q8VEH2	Q8VEH2_MOUSE	2	28644	51.2	22	17	2871	25773	845	93553	20.71	6.154	44.379	55.621	22.13	10.651	11.479	6.509	2.012	3.905	7.574	2.367	4.497	2.012	1.893	4.379	8.757	1.775	2.485	11.243	14.556	4.26	9.467	6.982	3.55	0.592	1.183	0	0	0	0	0	0	0	0
Ckap5	MGI:1923036	ENSMUSG00000040549	ENSMUST00000111338	A2AGT5	CKAP5_MOUSE	2	93903	38.65	9	44	6665	87238	2032	225635	30.561	6.693	49.902	50.098	29.577	15.846	13.73	7.776	1.427	5.413	8.317	2.756	5.266	1.722	5.758	10.531	10.827	2.904	3.986	4.774	4.134	3.593	7.333	5.069	6.201	0.886	1.329	0	1	1	0	0	0	0	0
Ckb	MGI:88407	ENSMUSG00000001270	ENSMUST00000001304	Q04447	KCRB_MOUSE	12	2978	61.92	5	8	1472	1506	381	42713.3	26.247	11.549	51.969	48.031	29.134	14.436	14.698	5.512	1.312	7.874	6.824	4.462	8.399	3.675	3.937	5.249	10.761	2.887	4.199	5.249	3.937	5.512	6.037	4.724	6.037	1.05	2.362	0	1	0	0	0	0	1	0
Ckm	MGI:88413	ENSMUSG00000030399	ENSMUST00000208710	P07310	KCRM_MOUSE	7	18066	51.89	3	8	2742	15324	381	43045	24.409	11.811	50.131	49.869	31.496	17.323	14.173	3.675	1.05	7.349	6.824	4.199	8.661	3.937	3.675	8.661	9.711	2.887	4.987	5.249	3.412	4.724	5.249	4.724	7.349	1.05	2.625	0	1	0	0	0	0	1	0
Ckmt1	MGI:99441	ENSMUSG00000000308	ENSMUST00000078222	P30275	KCRU_MOUSE	2	6024	48.09	10	10	1518	4506	418	47003.7	28.947	9.809	53.828	46.172	29.665	16.507	13.158	6.938	1.675	5.981	7.177	3.11	8.373	2.632	4.545	4.306	11.244	2.153	3.349	5.502	2.392	9.569	5.502	5.263	6.22	1.435	2.632	0	1	0	0	0	0	1	0
Ckmt2	MGI:1923972	ENSMUSG00000021622	ENSMUST00000022122	Q6P8J7	KCRS_MOUSE	13	23499	44.06	1	10	1486	22013	419	47473.3	27.208	10.263	52.267	47.733	29.833	16.706	13.126	5.728	1.909	6.921	6.205	3.58	7.637	2.387	5.251	5.967	10.024	2.387	3.819	5.251	3.103	8.353	5.251	5.728	6.205	1.193	3.103	0	1	0	0	0	0	1	0
Cks1b	MGI:1889208	ENSMUSG00000028044	ENSMUST00000029679	P61025	CKS1_MOUSE	3	2912	46.81	3	3	849	2063	79	9660.18	20.253	18.987	48.101	51.899	37.975	24.051	13.924	1.266	0	5.063	8.861	2.532	2.532	7.595	5.063	11.392	8.861	5.063	1.266	8.861	5.063	5.063	6.329	1.266	5.063	2.532	6.329	0	0	1	0	0	0	0	0
Cks2	MGI:1913447	ENSMUSG00000062248	ENSMUST00000075853	P56390	CKS2_MOUSE	13	5429	41.67	1	3	692	4737	79	9874.36	20.253	21.519	48.101	51.899	37.975	24.051	13.924	1.266	0	2.532	11.392	2.532	2.532	8.861	3.797	7.595	10.127	5.063	0	7.595	7.595	7.595	5.063	1.266	5.063	2.532	7.595	0	0	1	0	0	0	0	0
Clasp2	MGI:1923749	ENSMUSG00000033392	ENSMUST00000213663	Q8BRT1	CLAP2_MOUSE	9	178210	40.85	11	16	2727	175483	1286	140739	28.305	7.465	47.745	52.255	26.516	14.852	11.664	8.554	1.244	6.143	5.521	2.877	5.521	2.1	3.966	5.91	9.953	2.022	3.733	5.288	3.888	6.843	12.442	5.677	5.832	0.622	1.866	0	1	0	0	0	0	0	0
Clca1	MGI:1346342	ENSMUSG00000028255	ENSMUST00000029919	Q9D7Z6	CLCA1_MOUSE	3	28960	42.81	3	14	3655	25305	913	100071	29.025	9.748	52.574	47.426	20.811	10.515	10.296	7.119	1.533	5.367	4.929	4.053	7.01	1.862	6.791	5.038	8.105	1.533	5.805	5.586	5.148	3.614	7.996	7.667	7.01	1.533	2.3	1	0	0	0	1	0	0	1
Clcn2	MGI:105061	ENSMUSG00000022843	ENSMUST00000153075	Q9R0A1	CLCN2_MOUSE	16	14783	54.33	11	22	3511	11272	908	99447.4	33.921	10.463	59.692	40.308	20.705	11.894	8.811	10.352	1.762	2.974	5.837	5.176	7.269	1.872	5.286	3.744	11.123	2.643	1.542	5.507	4.075	6.278	7.819	6.167	7.159	1.542	1.872	0	1	0	0	0	0	0	0
Clcn3	MGI:103555	ENSMUSG00000004319	ENSMUST00000093490	P51791	CLCN3_MOUSE	8	72912	37.97	10	12	5518	67394	818	90812	32.763	13.325	61.125	38.875	21.027	10.758	10.269	8.68	2.2	4.768	5.501	5.379	7.702	1.956	7.824	4.279	9.658	2.812	3.178	4.279	1.711	4.523	6.968	5.99	6.601	2.323	3.667	1	0	0	0	0	0	0	0
Clcn6	MGI:1347049	ENSMUSG00000029016	ENSMUST00000137724	O35454	CLCN6_MOUSE	4	34563	49.34	5	23	5198	29365	870	96980.2	30	12.299	58.276	41.724	20.345	10.92	9.425	5.172	2.874	3.563	5.862	6.437	7.816	1.839	4.253	3.793	11.954	2.759	3.908	4.368	3.563	5.287	7.816	6.092	8.621	1.149	2.874	1	1	0	0	0	0	0	0
Cldn1	MGI:1276109	ENSMUSG00000022512	ENSMUST00000023154	O88551	CLD1_MOUSE	16	15200	40.12	2	4	3247	11953	211	22880.9	35.545	10.427	66.351	33.649	11.374	6.161	5.213	9.005	3.318	2.844	2.37	3.318	9.005	0	8.531	3.318	12.322	3.318	2.844	4.739	4.739	2.844	8.057	6.635	5.687	2.844	4.265	0	0	0	0	0	0	0	0
Cldn5	MGI:1276112	ENSMUSG00000041378	ENSMUST00000043577	O54942	CLD5_MOUSE	16	1416	60.45	1	1	1416	0	218	23054.3	41.284	10.55	72.936	27.064	11.468	6.881	4.587	13.303	5.505	1.835	2.752	2.752	9.633	0.917	2.294	3.211	13.303	2.294	1.835	4.587	3.211	2.752	4.128	6.422	12.385	3.211	3.67	0	0	0	0	0	0	0	0
Cldn11	MGI:106925	ENSMUSG00000037625	ENSMUST00000046174	Q60771	CLD11_MOUSE	3	14405	46.98	1	3	1870	12535	207	22114.3	39.614	11.594	71.014	28.986	12.56	8.213	4.348	9.662	6.28	2.415	1.932	2.899	9.179	2.415	7.729	2.415	11.111	2.899	0.966	3.865	1.932	3.382	7.246	6.28	11.111	2.415	3.865	0	1	0	0	0	0	0	0
Cldn15	MGI:1913103	ENSMUSG00000001739	ENSMUST00000111093	Q9Z0S5	CLD15_MOUSE	5	9243	51.6	3	6	1902	7341	227	24280.4	33.921	12.335	66.079	33.921	11.894	6.608	5.286	8.811	3.965	2.643	2.643	4.846	10.132	0.881	5.286	3.524	13.216	3.524	4.405	3.084	0.441	2.203	9.692	7.489	6.608	2.203	4.405	0	1	0	0	0	0	0	0
Cldn18	MGI:1929209	ENSMUSG00000032473	ENSMUST00000112882	P56857	CLD18_MOUSE	9	27807	44.98	4	5	1750	26057	264	28121.8	31.818	10.606	65.152	34.848	12.879	7.197	5.682	8.712	3.03	4.167	1.515	4.545	12.5	0.758	6.818	3.03	8.333	5.682	3.03	2.273	3.788	3.409	7.197	7.955	7.955	1.515	3.788	0	1	0	0	0	0	0	0
Cldn19	MGI:3033992	ENSMUSG00000066058	ENSMUST00000094823	Q9ET38	CLD19_MOUSE	4	7025	54.26	2	4	4168	2857	224	23343.2	37.054	9.375	68.304	31.696	10.714	6.25	4.464	12.5	3.125	1.786	2.679	3.571	10.714	0.446	3.125	2.679	12.5	2.679	2.232	5.804	4.018	3.125	9.375	5.357	8.929	2.232	3.125	0	0	0	0	0	0	0	0
Clec1b	MGI:1913287	ENSMUSG00000030159	ENSMUST00000032262	Q9JL99	CLC1B_MOUSE	6	12039	38.89	4	6	1090	10949	229	26239.1	26.638	10.48	48.035	51.965	25.328	15.284	10.044	6.55	3.493	3.057	6.987	1.747	4.803	2.183	5.24	7.424	10.48	3.057	5.24	1.747	5.677	5.677	9.607	6.114	4.367	3.057	3.493	1	1	0	0	0	0	0	0
Clec2d	MGI:2135589	ENSMUSG00000030157	ENSMUST00000032260	Q91V08	CLC2D_MOUSE	6	5920	41.59	1	5	1213	4707	207	23647	25.121	14.976	54.589	45.411	18.841	10.628	8.213	7.246	3.865	1.932	6.28	4.831	4.348	1.932	5.797	4.831	7.246	2.899	6.763	5.314	4.348	3.865	9.179	6.28	4.831	2.899	5.314	1	1	0	0	0	0	0	0
Clec3b	MGI:104540	ENSMUSG00000025784	ENSMUST00000026890	P43025	TETN_MOUSE	9	6487	50.01	1	3	992	5495	202	22257.5	29.703	10.396	55.446	44.554	23.267	11.386	11.881	11.386	3.465	4.455	7.426	4.95	7.426	0.99	2.475	8.416	11.881	2.475	4.95	2.97	4.95	1.98	4.95	6.436	3.96	2.475	1.98	0	0	0	0	1	0	0	0
Clec4a2	MGI:1349412	ENSMUSG00000030148	ENSMUST00000041779	Q9QZ15	CLC4A_MOUSE	6	37572	39.19	5	6	2481	35091	238	27323.3	25.63	13.866	50.84	49.16	23.95	13.445	10.504	5.462	3.361	3.361	7.143	3.361	4.202	2.941	6.303	7.563	9.664	2.521	4.622	4.202	4.202	2.941	10.924	5.462	4.202	4.202	3.361	1	0	0	0	0	0	0	0
Clec4d	MGI:1298389	ENSMUSG00000030144	ENSMUST00000032240	Q9Z2H6	CLC4D_MOUSE	6	13155	38.45	3	6	1323	11832	219	25619.1	21.005	18.265	51.142	48.858	24.658	13.699	10.959	2.74	5.023	3.653	7.306	6.849	4.566	4.566	3.196	4.566	6.393	1.826	5.023	5.023	4.11	4.566	7.763	7.306	8.676	5.023	1.826	1	0	0	0	0	0	0	0
Clec4e	MGI:1861232	ENSMUSG00000030142	ENSMUST00000032239	Q9R0Q8	CLC4E_MOUSE	6	8082	41.34	7	6	2518	5564	214	24431.5	20.561	14.019	48.131	51.869	21.495	10.748	10.748	3.271	5.14	4.673	6.075	5.14	4.206	2.336	5.607	4.673	6.542	1.869	5.607	4.673	4.673	3.738	13.084	7.009	5.14	3.738	2.804	1	0	0	0	0	0	0	0
Clec4g	MGI:1923113	ENSMUSG00000074491	ENSMUST00000160527	Q8BNX1	CLC4G_MOUSE	8	13588	45.51	4	4	1442	12146	294	33326.7	26.871	10.884	49.66	50.34	24.49	13.605	10.884	6.803	4.082	4.082	6.803	2.721	6.803	2.381	3.401	4.422	12.585	1.701	4.422	1.701	6.803	6.803	9.864	4.762	4.082	3.061	2.721	1	0	0	0	0	0	0	0
Clec5a	MGI:1345151	ENSMUSG00000029915	ENSMUST00000101491	Q9R007	CLC5A_MOUSE	6	10928	39.65	4	6	3747	7181	190	21695.6	22.105	15.789	54.211	45.789	18.421	9.474	8.947	3.158	3.158	4.737	4.211	7.368	7.368	1.053	6.316	5.263	4.211	3.158	7.368	3.684	4.737	3.158	7.895	7.368	8.421	3.158	4.211	1	0	0	0	0	0	0	0
Clec7a	MGI:1861431	ENSMUSG00000079293	ENSMUST00000112076	Q6QLQ4	CLC7A_MOUSE	6	11189	37.87	4	6	2277	8912	244	27420.5	20.902	15.574	48.361	51.639	24.18	13.525	10.656	4.508	2.869	3.279	7.377	5.328	7.787	4.508	4.918	5.328	6.967	0.82	6.557	4.918	4.508	3.689	13.115	3.279	4.508	2.869	2.869	1	1	0	0	0	0	0	0
Clec9a	MGI:2444608	ENSMUSG00000046080	ENSMUST00000058352	Q8BRU4	CLC9A_MOUSE	6	15902	38.98	4	7	3293	12609	238	27013.9	23.95	13.025	52.941	47.059	21.429	10.924	10.504	4.202	5.882	4.202	6.303	4.202	6.723	1.261	6.723	7.143	8.824	2.101	2.101	2.521	7.143	2.521	13.025	3.361	4.202	4.202	3.361	1	0	0	0	0	0	0	0
Clec10a	MGI:96975	ENSMUSG00000000318	ENSMUST00000144935	P49300	CLC10_MOUSE	11	14638	47.28	10	8	789	13849	304	34595.8	25.987	10.855	46.382	53.618	27.632	13.487	14.145	4.605	2.632	6.25	7.895	3.289	6.25	2.632	2.961	5.921	12.829	0.658	5.263	2.632	5.921	4.934	9.211	5.592	5.592	3.947	0.987	1	0	0	0	0	0	0	0
Clec12a	MGI:3040968	ENSMUSG00000053063	ENSMUST00000151671	Q504P2	CL12A_MOUSE	6	22613	38.96	4	7	819	21794	267	30757.3	25.843	9.738	46.816	53.184	28.839	15.356	13.483	4.494	3.745	4.869	8.614	2.247	3.745	1.124	4.869	10.861	11.985	2.247	4.869	2.622	5.618	3.371	8.989	4.869	4.494	1.124	5.243	1	0	0	0	0	0	0	0
Clgn	MGI:107472	ENSMUSG00000002190	ENSMUST00000002259	P52194	CLGN_MOUSE	8	38686	44.3	2	15	3902	34784	611	69431	24.386	10.475	51.064	48.936	34.37	13.584	20.786	5.892	1.309	9.82	10.966	3.928	5.892	1.473	5.237	9.329	7.365	2.128	3.437	8.347	2.782	2.782	4.746	3.601	5.892	2.619	2.455	0	1	1	0	1	0	0	0
Clic1	MGI:2148924	ENSMUSG00000007041	ENSMUST00000007257	Q9Z1Q5	CLIC1_MOUSE	17	8784	49.54	2	6	1466	7318	241	27012.8	29.876	9.959	53.527	46.473	26.971	12.448	14.523	7.884	2.49	4.979	9.544	4.979	5.394	1.245	3.32	7.054	12.448	1.245	5.394	5.809	3.32	4.149	4.564	6.224	6.224	0.415	3.32	0	1	1	0	0	0	0	0
Clic4	MGI:1352754	ENSMUSG00000037242	ENSMUST00000037099	Q9QYB1	CLIC4_MOUSE	4	58846	45.48	2	6	4119	54727	253	28729	27.273	9.881	51.383	48.617	30.04	14.625	15.415	5.534	1.581	6.719	8.696	5.138	4.348	1.186	5.138	9.486	11.462	2.767	5.534	6.719	1.186	3.953	6.324	5.534	5.138	0.791	2.767	0	1	1	0	0	0	0	0
Clip3	MGI:1923936	ENSMUSG00000013921	ENSMUST00000014065	B9EHT4	CLIP3_MOUSE	7	16640	52.48	7	14	3300	13340	547	59586.9	27.971	8.958	55.759	44.241	25.594	14.26	11.335	8.775	2.194	5.85	5.484	3.656	8.227	2.377	2.559	5.484	8.592	2.011	2.742	8.775	4.022	6.399	6.033	5.85	8.044	1.097	1.828	0	1	0	0	0	0	0	0
Cln5	MGI:2442253	ENSMUSG00000022125	ENSMUST00000022721	Q3UMW8	CLN5_MOUSE	14	7413	46.34	2	4	2445	4968	341	39329.2	23.167	19.062	58.358	41.642	22.287	13.196	9.091	5.572	2.053	3.812	5.279	8.504	7.625	2.053	4.985	7.331	8.798	1.466	4.106	7.038	2.639	3.812	3.812	8.798	3.812	2.933	5.572	1	0	0	0	0	0	0	0
Clnk	MGI:1351468	ENSMUSG00000039315	ENSMUST00000169819	Q9QZE2	CLNK_MOUSE	5	170351	43.82	2	19	1700	168651	435	49491.9	21.379	10.805	47.586	52.414	28.506	16.552	11.954	6.437	1.609	4.828	7.126	3.678	4.368	2.299	2.759	7.586	7.816	2.069	4.138	9.655	5.747	6.667	8.506	5.517	4.368	0.92	3.908	0	1	0	0	0	0	0	0
Clock	MGI:99698	ENSMUSG00000029238	ENSMUST00000202651	O08785	CLOCK_MOUSE	5	94925	39.99	6	23	9744	85181	855	96392.9	22.105	10.292	43.275	56.725	21.17	11.93	9.24	4.561	1.053	3.86	5.38	3.977	4.211	3.509	4.094	3.977	8.07	2.924	2.924	6.199	13.099	4.444	11.696	7.836	5.38	0.585	2.222	1	1	0	1	0	0	1	0
Clps	MGI:88421	ENSMUSG00000024225	ENSMUST00000025062	Q9CQC2	COL_MOUSE	17	2618	52.56	2	3	611	2007	113	12444.5	30.088	6.195	57.522	42.478	23.009	13.274	9.735	6.195	8.85	3.54	6.195	0	7.965	1.77	8.85	4.425	11.504	2.655	4.425	3.54	2.655	7.08	7.08	5.31	3.54	0	4.425	0	0	0	0	1	0	0	0
Clptm1l	MGI:2442892	ENSMUSG00000021610	ENSMUST00000022102	Q8BXA5	CLP1L_MOUSE	13	16600	48.44	4	17	2340	14260	539	62183.3	30.983	16.698	57.699	42.301	22.263	13.173	9.091	5.38	1.113	5.195	3.896	6.865	4.453	2.412	4.824	6.679	11.503	2.597	3.525	4.267	3.34	4.082	7.421	5.751	9.276	2.412	5.009	1	0	0	0	0	0	0	0
Clrn1	MGI:2388124	ENSMUSG00000043850	ENSMUST00000055636	Q8K445	CLRN1_MOUSE	3	41313	42.27	4	4	3083	38230	232	25803.6	32.328	16.379	65.517	34.483	15.517	9.914	5.603	6.466	3.017	1.293	4.31	10.345	8.621	2.155	6.034	5.172	11.207	3.879	3.448	3.448	3.017	2.586	6.034	6.466	8.621	0.862	3.017	1	0	0	0	0	0	0	0
Clstn2	MGI:1929897	ENSMUSG00000032452	ENSMUST00000035027	Q9ER65	CSTN2_MOUSE	9	588787	43.48	2	18	4365	584422	966	107887	27.743	11.284	51.967	48.033	26.708	13.251	13.458	6.418	2.381	5.59	7.867	3.313	6.936	3.416	6.315	4.969	7.557	1.967	3.623	5.072	4.555	4.865	7.66	5.487	7.453	1.553	3.002	1	0	0	0	1	0	0	0
Cma1	MGI:96941	ENSMUSG00000022225	ENSMUST00000226280	P21844	CMA1_MOUSE	14	3225	50.26	2	5	1090	2135	247	27586.1	30.364	11.741	55.466	44.534	23.887	16.599	7.287	6.883	2.834	2.024	5.263	3.239	7.287	4.453	5.263	6.883	12.551	2.429	5.668	5.263	3.239	5.263	6.073	5.668	5.668	1.215	2.834	1	0	0	0	1	0	0	1
Cmah	MGI:103227	ENSMUSG00000016756	ENSMUST00000224819	Q61419	CMAH_MOUSE	13	149974	42.35	10	14	9482	140492	577	66935.6	24.263	14.731	53.726	46.274	28.943	15.078	13.865	3.293	1.906	7.799	6.066	5.026	6.066	3.12	5.546	7.279	10.052	2.946	4.853	6.932	2.6	4.679	5.199	4.679	5.373	2.773	3.813	0	0	0	0	0	1	0	0
Cmklr1	MGI:109603	ENSMUSG00000042190	ENSMUST00000047936	P97468	CML1_MOUSE	5	38073	52.63	4	3	2882	35191	371	41814.9	33.962	17.79	61.456	38.544	17.251	11.051	6.199	7.817	2.695	3.235	2.965	8.356	3.504	3.504	6.469	4.582	10.782	2.695	4.852	4.313	0.809	2.965	9.434	6.199	8.895	1.617	4.313	1	1	0	0	0	0	0	0
Cmya5	MGI:1923719	ENSMUSG00000047419	ENSMUST00000062122	Q70KF4	CMYA5_MOUSE	13	104012	43.15	1	13	11850	92162	3739	413040	23.883	6.98	43.862	56.138	32.362	13.266	19.096	6.74	0.722	4.573	14.523	2.193	4.654	2.755	3.316	5.991	7.328	1.685	2.22	8.692	4.413	4.52	11.393	5.75	6.499	0.588	1.444	0	1	0	0	0	0	0	0
Cnbd2	MGI:1918123	ENSMUSG00000038085	ENSMUST00000037096	Q9D5U8	CNBD2_MOUSE	2	63340	47.67	6	13	2277	61063	673	77891.9	26.449	12.036	49.331	50.669	31.204	17.979	13.224	4.309	1.634	5.646	7.578	5.349	4.903	2.377	6.686	9.807	9.658	1.932	2.675	4.755	5.349	5.795	7.429	4.012	5.795	1.189	3.12	0	0	0	0	0	0	0	0
Cnga2	MGI:108040	ENSMUSG00000005864	ENSMUST00000006020	Q62398	CNGA2_MOUSE	X	18370	43.35	2	7	3064	15306	664	76192.6	29.97	12.5	54.217	45.783	28.614	14.91	13.705	6.325	1.205	6.627	7.078	4.819	6.024	1.807	6.777	6.777	9.94	2.41	4.217	3.916	2.711	6.325	4.819	5.422	6.928	1.506	4.367	1	0	0	0	0	0	0	0
Cnga3	MGI:1341818	ENSMUSG00000026114	ENSMUST00000027288	Q9JJZ8	CNGA3_MOUSE	1	48951	47.11	4	6	3554	45397	631	72701.5	30.111	11.569	52.139	47.861	28.685	14.897	13.788	5.23	1.585	7.132	6.656	4.437	4.754	1.426	6.339	6.498	11.727	1.743	4.12	3.803	2.853	6.973	6.656	5.547	6.815	1.585	4.12	0	0	0	0	0	0	0	0
Cngb1	MGI:2664102	ENSMUSG00000031789	ENSMUST00000119870	E1AZ71	E1AZ71_MOUSE	8	67541	49.18	10	33	6189	61352	1325	148716	25.283	7.245	51.472	48.528	31.774	11.547	20.226	7.547	1.434	4.453	15.774	2.264	5.509	1.057	3.17	6.566	8.679	2.189	2.491	10.868	5.358	3.925	5.208	3.698	5.887	1.585	2.34	0	0	0	0	0	0	0	0
Cngb3	MGI:1353562	ENSMUSG00000056494	ENSMUST00000102999	Q9JJZ9	CNGB3_MOUSE	4	229774	38.21	1	18	4708	225066	694	79722.4	28.098	11.96	52.594	47.406	25.216	14.841	10.375	4.467	1.585	4.035	6.34	4.899	5.331	1.729	6.628	7.493	11.239	2.594	5.187	4.755	3.746	5.62	6.196	7.061	5.764	1.297	4.035	1	0	0	0	0	0	0	0
Cnn2	MGI:105093	ENSMUSG00000004665	ENSMUST00000004784	Q08093	CNN2_MOUSE	10	7479	53.91	2	7	2460	5019	305	33155.5	22.951	8.852	53.115	46.885	20.984	11.475	9.508	6.885	2.623	5.246	4.262	2.295	11.148	1.639	3.607	6.885	8.525	4.59	5.246	4.59	7.541	2.951	7.869	5.246	3.934	0.656	4.262	0	1	1	0	0	0	0	0
Cnn3	MGI:1919244	ENSMUSG00000053931	ENSMUST00000029773	Q9DAW9	CNN3_MOUSE	3	31711	47.67	8	7	2049	29662	330	36428.7	23.03	10.303	50.303	49.697	23.939	11.818	12.121	6.364	0.909	6.667	5.455	2.424	10.606	1.818	5.758	7.273	6.97	3.03	5.455	4.242	7.576	2.727	5.455	7.273	3.939	0.606	5.455	0	0	1	0	0	0	0	0
Cnot3	MGI:2385261	ENSMUSG00000035632	ENSMUST00000143085	Q8K0V4	CNOT3_MOUSE	7	15842	51.05	8	17	2963	12879	751	81945.8	21.704	8.788	46.072	53.928	25.699	13.182	12.517	7.324	0.533	5.06	7.457	2.397	6.258	2.53	3.595	6.791	6.791	1.598	3.995	9.72	5.459	3.862	12.25	6.525	3.995	0.932	2.929	0	1	0	1	0	0	0	0
Cnot4	MGI:1859026	ENSMUSG00000038784	ENSMUST00000114989	Q8BT14	CNOT4_MOUSE	6	111660	38.54	8	11	3279	108381	575	63474	22.261	10.435	48.348	51.652	22.261	12.174	10.087	5.913	2.087	4.696	5.391	4.522	5.217	2.609	3.652	5.739	7.826	1.391	5.913	9.565	6.435	3.826	11.478	5.565	4.87	0.696	2.609	0	1	0	1	0	0	1	0
Cnot7	MGI:1298230	ENSMUSG00000031601	ENSMUST00000132032	Q60809	CNOT7_MOUSE	8	23308	38.82	11	7	2542	20766	285	32718.1	25.263	14.737	54.035	45.965	25.614	10.877	14.737	4.912	2.105	4.912	9.825	6.316	7.719	2.105	5.263	5.614	10.175	3.509	4.211	2.807	5.614	3.158	5.965	4.561	4.912	1.053	5.263	0	0	0	1	0	0	0	1
Cnot8	MGI:1916375	ENSMUSG00000020515	ENSMUST00000020822	Q9D8X5	CNOT8_MOUSE	11	14442	46.18	4	7	2035	12407	292	33574.3	27.397	13.356	53.425	46.575	25.342	10.616	14.726	4.452	2.055	6.507	8.219	6.164	6.507	2.055	5.822	5.137	11.644	4.11	4.795	2.055	6.164	3.425	6.849	3.425	5.479	1.027	4.11	0	0	0	1	0	0	0	1
Cnpy2	MGI:1928477	ENSMUSG00000025381	ENSMUST00000219037	Q9QXT0	CNPY2_MOUSE	10	5095	48.36	5	6	1383	3712	182	20767.4	28.571	9.89	48.352	51.648	35.165	15.934	19.231	6.044	3.297	8.242	10.989	2.198	6.044	3.297	4.945	4.945	10.989	1.648	2.198	2.198	2.747	7.692	8.242	3.297	6.593	2.198	2.198	0	1	0	0	1	0	0	0
Cnpy3	MGI:1919279	ENSMUSG00000023973	ENSMUST00000059844	Q9DAU1	CNPY3_MOUSE	17	16510	48.84	5	6	1908	14602	276	30537.8	27.174	7.971	50	50	33.333	16.304	17.029	5.435	2.536	5.072	11.957	2.174	8.333	2.174	2.536	10.507	12.681	1.449	2.174	4.71	1.449	3.623	8.333	4.71	6.522	1.449	2.174	1	0	0	0	1	0	0	0
Cnr1	MGI:104615	ENSMUSG00000044288	ENSMUST00000057188	P47746	CNR1_MOUSE	4	24239	41.37	3	2	5807	18432	473	52831	33.827	12.474	58.562	41.438	19.873	11.839	8.034	6.977	2.748	5.285	2.748	5.92	4.651	2.537	7.822	5.285	11.416	3.805	3.594	3.594	2.537	4.017	8.668	6.765	7.611	1.057	2.96	1	1	0	0	0	0	0	0
Cnr2	MGI:104650	ENSMUSG00000062585	ENSMUST00000097843	P47936	CNR2_MOUSE	4	24814	47.28	2	2	3867	20947	347	38213.3	37.752	11.816	65.706	34.294	16.427	9.798	6.628	8.646	3.746	2.305	4.323	4.323	6.916	2.017	6.052	3.17	15.274	3.458	2.594	4.035	2.017	4.611	7.781	5.476	7.781	1.729	3.746	1	1	0	0	0	0	0	0
Cntf	MGI:88439	ENSMUSG00000079415	ENSMUST00000112933	P51642	CNTF_MOUSE	19	1973	42.27	1	2	1073	900	198	22586.8	29.293	12.121	48.99	51.01	28.788	15.657	13.131	7.071	0.505	5.051	8.081	3.03	5.556	5.051	4.04	5.051	12.626	4.04	1.515	2.525	6.566	5.556	8.081	6.061	5.556	2.02	2.02	0	0	0	0	0	0	0	0
Cntfr	MGI:99605	ENSMUSG00000028444	ENSMUST00000102962	O88507	CNTFR_MOUSE	4	39592	54.82	6	10	1926	37666	372	40801.4	31.183	12.903	56.72	43.28	20.161	11.559	8.602	10.215	2.419	4.032	4.57	2.688	4.839	4.301	4.301	3.226	9.677	0.806	3.495	8.871	2.688	4.032	7.258	9.677	6.989	2.957	2.957	1	0	0	0	1	0	0	0
Cntn1	MGI:105980	ENSMUSG00000055022	ENSMUST00000169825	P12960	CNTN1_MOUSE	15	290803	39.16	4	24	5671	285132	1020	113388	27.549	11.863	54.216	45.784	23.824	12.157	11.667	6.471	1.471	5.294	6.373	3.627	7.255	2.157	6.961	5.49	6.961	1.765	5.49	6.471	2.255	4.51	8.039	6.176	7.157	1.863	4.216	1	0	0	0	1	0	0	0
Cntn2	MGI:104518	ENSMUSG00000053024	ENSMUST00000086521	Q61330	CNTN2_MOUSE	1	33830	52.61	8	23	7177	26653	1040	113217	27.308	9.712	55.769	44.231	21.154	11.442	9.712	8.462	1.346	4.327	5.385	3.173	8.75	1.635	4.135	3.75	7.885	2.404	4.231	7.885	3.558	6.058	8.365	6.923	6.827	2.115	2.788	1	0	0	0	1	0	0	0
Cntn4	MGI:1095737	ENSMUSG00000064293	ENSMUST00000113264	Q69Z26	CNTN4_MOUSE	6	1021651	37.76	13	26	5262	1016389	1026	113490	27.193	9.942	52.047	47.953	23.879	12.768	11.111	5.75	1.365	4.678	6.433	3.411	7.31	1.754	6.335	5.75	6.238	1.559	5.458	6.433	3.021	5.263	8.382	7.212	8.869	1.852	2.924	1	0	0	0	1	0	0	0
Cntn6	MGI:1858223	ENSMUSG00000030092	ENSMUST00000089215	Q9JMB8	CNTN6_MOUSE	6	370617	36.57	5	23	3702	366915	1028	113761	27.14	10.019	53.502	46.498	21.401	10.992	10.409	5.058	1.556	3.502	6.907	3.502	7.977	1.07	7.296	5.253	7.393	1.556	5.545	6.323	3.891	4.669	9.241	6.42	7.393	1.848	3.599	1	1	0	0	1	0	0	0
Cntnap1	MGI:1858201	ENSMUSG00000017167	ENSMUST00000103109	O54991	CNTP1_MOUSE	11	20202	53.25	2	24	5440	14762	1385	156312	25.56	16.245	58.412	41.588	22.31	12.563	9.747	6.065	2.527	5.126	4.621	5.415	9.025	3.466	3.321	1.877	9.386	1.588	4.549	6.931	3.249	7.22	6.354	5.126	6.787	2.166	5.199	1	1	0	0	1	0	0	0
Cntnap2	MGI:1914047	ENSMUSG00000039419	ENSMUST00000114641	Q9CPW0	CNTP2_MOUSE	6	2244857	37.81	6	24	9827	2235030	1332	148197	24.925	13.964	52.252	47.748	22.297	12.237	10.06	6.081	2.628	5.556	4.505	4.505	8.258	3.303	4.955	4.58	7.958	1.502	5.856	4.279	4.505	4.354	9.459	5.631	5.931	1.802	4.354	1	1	0	0	1	0	0	0
Cntnap3	MGI:3588199	ENSMUSG00000033063	ENSMUST00000091554	E9PY62	E9PY62_MOUSE	13	167774	38.51	2	24	6344	161430	1287	140857	26.651	12.976	53.691	46.309	20.591	11.189	9.402	5.905	2.953	4.662	4.74	4.584	9.169	3.885	4.118	3.03	9.946	1.554	4.817	4.274	4.662	4.274	10.101	6.138	6.682	1.243	3.263	1	0	0	0	1	0	0	0
Col3a1	MGI:88453	ENSMUSG00000026043	ENSMUST00000087883	P08121	CO3A1_MOUSE	1	38169	35.86	7	51	5564	32605	1464	138943	14.139	4.44	67.896	32.104	18.238	9.426	8.811	6.489	1.503	3.689	5.123	1.708	28.279	1.298	2.664	4.167	2.937	1.366	3.074	19.467	2.869	3.962	5.669	2.254	2.049	0.478	0.956	1	0	0	0	1	0	0	0
Col5a2	MGI:88458	ENSMUSG00000026042	ENSMUST00000086430	Q3U962	CO5A2_MOUSE	1	128962	36.19	4	54	6625	122337	1497	145018	15.965	3.674	65.999	34.001	19.639	10.154	9.486	5.478	1.202	4.342	5.144	1.269	26.854	1.136	2.672	4.008	4.208	1.804	2.605	17.635	3.941	5.01	4.008	3.808	3.607	0.401	0.868	1	0	0	0	1	0	0	0
Col5a3	MGI:1858212	ENSMUSG00000004098	ENSMUST00000004201	Q9JLI2	Q9JLI2_MOUSE	9	45018	51.21	2	67	6119	38899	1739	171969	19.091	5.06	64.577	35.423	20.874	10.868	10.006	5.348	0.748	4.198	5.808	2.588	24.324	1.323	2.645	4.888	7.073	0.805	1.38	15.871	4.6	4.658	4.715	3.853	4.025	0.575	0.575	0	0	0	0	1	0	0	0
Col6a1	MGI:88459	ENSMUSG00000001119	ENSMUST00000001147	Q04857	CO6A1_MOUSE	10	17377	54.16	2	35	4100	13277	1025	108489	24.78	7.805	57.659	42.341	26.244	12.488	13.756	6.829	1.951	7.122	6.634	3.22	15.317	1.463	4.683	5.463	6.634	1.268	3.024	8	4	5.561	5.171	3.902	6.634	0.39	2.732	1	0	0	0	1	0	0	0
Col7a1	MGI:88462	ENSMUSG00000025650	ENSMUST00000112070	Q63870	CO7A1_MOUSE	9	31290	54.8	8	119	9250	22040	2944	295232	22.452	4.552	62.024	37.976	22.894	11.651	11.243	6.352	0.611	4.959	6.284	1.359	21.332	1.291	2.446	3.702	7.337	0.408	1.121	13.961	3.533	6.658	5.876	4.552	6.318	0.747	1.155	1	0	0	0	1	0	0	0
Col8a1	MGI:88463	ENSMUSG00000068196	ENSMUST00000089332	Q00780	CO8A1_MOUSE	16	130480	39.56	2	4	5108	125372	744	73606.5	19.22	7.258	76.882	23.118	14.785	9.677	5.108	3.36	0.269	1.344	3.763	2.419	25.672	1.747	3.898	6.317	7.124	3.495	0.941	22.715	4.839	1.613	1.613	0.941	4.839	0.134	2.957	0	0	0	0	1	0	0	0
Col8a2	MGI:88464	ENSMUSG00000056174	ENSMUST00000070132	P25318	CO8A2_MOUSE	4	27538	52.98	2	4	4332	23206	699	66942.8	20.458	5.579	74.678	25.322	14.592	8.727	5.866	6.009	0.429	2.718	3.147	1.86	27.468	1.144	1.574	4.292	7.868	1.431	1.431	20.458	3.577	3.29	3.147	2.575	5.007	0.286	2.289	0	0	0	0	1	0	0	0
Col10a1	MGI:88445	ENSMUSG00000039462	ENSMUST00000105511	Q05306	COAA1_MOUSE	10	7105	43.19	1	3	3130	3975	680	66775.5	18.382	7.794	71.324	28.676	15.588	10.441	5.147	5.441	0.147	1.618	3.529	2.353	25.588	2.059	4.265	4.559	5.147	1.618	2.206	19.853	3.529	3.824	4.118	3.235	3.529	0.294	3.088	0	0	0	0	1	0	0	0
Col11a2	MGI:88447	ENSMUSG00000024330	ENSMUST00000087497	Q64739	COBA2_MOUSE	17	27249	56.03	12	64	6048	21201	1736	171535	18.433	4.896	64.574	35.426	22.005	11.29	10.714	5.991	0.806	4.551	6.164	2.016	24.539	1.325	1.382	4.551	6.394	0.864	0.806	16.359	4.896	5.415	4.147	3.571	4.666	0.173	1.382	1	0	0	0	1	0	0	0
Col12a1	MGI:88448	ENSMUSG00000032332	ENSMUST00000071750	Q60847	COCA1_MOUSE	9	119841	39.5	6	66	11511	108330	3120	340214	25.321	8.814	52.821	47.179	23.462	11.474	11.987	5.481	0.673	5.609	6.378	2.949	9.071	1.026	4.679	4.904	6.603	1.25	3.846	8.718	3.622	5.545	7.5	8.75	8.558	0.994	3.846	1	0	0	0	1	0	0	0
Col13a1	MGI:1277201	ENSMUSG00000058806	ENSMUST00000105454	Q9R1N9	CODA1_MOUSE	10	140873	50.97	8	41	3162	137711	751	73172.5	17.976	2.929	67.51	32.49	21.571	12.25	9.321	6.525	1.198	3.196	6.125	0.932	26.498	1.065	2.264	6.258	6.924	2.13	1.198	17.843	4.261	4.927	2.929	2.53	2.264	0.266	0.666	1	0	0	0	0	0	0	0
Col14a1	MGI:1341272	ENSMUSG00000022371	ENSMUST00000023053	Q80X19	COEA1_MOUSE	15	213054	41.62	4	48	6457	206597	1797	193013	26.099	8.57	55.871	44.129	22.092	10.072	12.02	6.01	1.169	5.454	6.566	3.506	10.851	1.224	5.12	4.897	7.067	2.003	3.061	8.403	4.285	3.951	7.624	7.067	7.902	1.057	2.782	1	0	0	0	1	0	0	0
Col15a1	MGI:88449	ENSMUSG00000028339	ENSMUST00000102917	O35206	COFA1_MOUSE	4	105007	48.55	9	40	5172	99835	1367	140472	23.702	6.73	60.278	39.722	19.824	8.559	11.266	6.511	0.585	4.682	6.584	3.438	15.362	1.463	3.438	3.146	7.315	1.902	2.56	13.46	3.365	3.95	7.388	6.584	6.437	0.732	1.097	1	0	0	0	1	0	0	0
Col19a1	MGI:1095415	ENSMUSG00000026141	ENSMUST00000115244	Q0VF58	COJA1_MOUSE	1	325583	39.58	3	51	4266	321317	1136	114197	17.694	5.546	63.292	36.708	22.447	12.412	10.035	4.049	1.408	4.665	5.37	2.201	23.327	1.496	3.609	6.69	7.218	1.32	2.377	15.493	3.785	4.225	4.489	3.609	2.817	0.616	1.232	1	0	0	0	1	0	0	0
Colgalt2	MGI:2138232	ENSMUSG00000032649	ENSMUST00000044311	Q6NVG7	GT252_MOUSE	1	110866	42.95	2	12	4093	106773	625	72788.3	27.2	13.92	53.44	46.56	29.12	14.88	14.24	6.4	1.12	6.4	7.84	4.16	3.68	2.72	5.28	5.92	9.44	3.2	3.2	7.04	3.36	6.24	5.44	5.44	6.08	2.4	4.64	1	0	0	0	1	0	1	0
Colq	MGI:1338761	ENSMUSG00000057606	ENSMUST00000112027	O35348	COLQ_MOUSE	14	68262	47.45	5	17	2837	65425	457	47684.3	16.193	7.659	63.895	36.105	20.131	11.597	8.534	2.188	3.501	4.595	3.939	3.501	19.256	0.875	2.407	4.814	7.659	2.845	2.407	15.317	4.158	5.908	6.565	2.845	3.939	0.438	2.845	0	0	0	0	1	0	0	0
Coprs	MGI:1913673	ENSMUSG00000031458	ENSMUST00000033839	Q9CQ13	COPRS_MOUSE	8	5488	50.07	5	4	793	4695	173	18666.1	24.277	9.827	53.757	46.243	28.902	6.936	21.965	12.717	1.734	9.827	12.139	2.89	8.092	2.312	4.046	2.312	5.202	2.312	1.156	9.827	5.202	2.312	8.092	2.89	2.312	2.312	2.312	0	1	1	1	0	0	0	0
Coq3	MGI:101813	ENSMUSG00000028247	ENSMUST00000029909	Q8BMS4	COQ3_MOUSE	4	32490	40.88	2	7	2651	29839	370	40956.6	28.108	12.162	53.514	46.486	24.324	14.324	10	7.297	2.162	2.703	7.297	3.243	8.108	3.784	3.514	4.865	9.73	1.622	2.973	5.135	3.784	5.676	9.189	6.216	7.568	2.162	2.973	0	0	1	0	0	0	1	0
Coq9	MGI:1915164	ENSMUSG00000031782	ENSMUST00000034234	Q8K1Z0	COQ9_MOUSE	8	16575	47.05	9	9	1789	14786	313	35082.6	29.073	10.224	51.438	48.562	24.601	12.46	12.141	9.585	0.958	4.153	7.987	3.195	6.07	3.195	2.875	2.236	11.502	3.195	3.514	5.112	7.029	7.029	7.348	6.07	5.112	1.917	1.917	0	1	1	0	0	0	0	0
Coro1a	MGI:1345961	ENSMUSG00000030707	ENSMUST00000173116	O89053	COR1A_MOUSE	7	8015	54.71	12	4	388	7627	461	50989.2	28.85	9.111	54.447	45.553	27.549	14.317	13.232	6.291	2.603	6.508	6.725	3.037	7.592	2.386	3.905	4.772	9.328	1.735	2.386	6.941	2.603	7.158	7.158	5.857	9.328	1.735	1.952	0	1	1	0	0	0	0	0
Cort	MGI:109538	ENSMUSG00000028971	ENSMUST00000030815	P56469	CORT_MOUSE	4	1730	50.92	1	2	677	1053	109	11613.1	20.183	11.927	57.798	42.202	17.431	11.009	6.422	7.339	1.835	1.835	4.587	4.587	13.761	1.835	0	6.422	10.092	1.835	0.917	10.092	5.505	2.752	11.927	6.422	2.752	5.505	0	0	0	0	0	1	0	0	0
Cox4i2	MGI:2135755	ENSMUSG00000009876	ENSMUST00000010020	Q91W29	COX42_MOUSE	2	10865	50.11	2	5	727	10138	172	20206.2	22.674	14.535	50	50	29.07	18.023	11.047	7.558	1.744	2.907	8.14	5.233	5.233	2.326	1.744	7.558	7.558	4.07	1.744	4.07	6.395	8.14	5.814	6.977	5.814	3.488	3.488	0	0	0	0	0	0	0	0
Cox6a2	MGI:104649	ENSMUSG00000030785	ENSMUST00000033049	P43023	CX6A2_MOUSE	7	953	53.93	1	3	680	273	97	10749.4	28.866	19.588	61.856	38.144	23.711	18.557	5.155	10.309	2.062	2.062	3.093	4.124	9.278	10.309	2.062	3.093	12.371	3.093	5.155	9.278	0	5.155	4.124	5.155	4.124	3.093	2.062	0	0	0	0	0	0	0	0
Cox15	MGI:1920112	ENSMUSG00000040018	ENSMUST00000045562	Q8BJ03	COX15_MOUSE	19	19747	44.77	2	9	4798	14949	413	45852.9	34.625	11.622	62.712	37.288	18.16	12.107	6.053	8.717	1.453	1.453	4.6	3.632	8.232	1.695	2.663	3.632	15.981	3.148	1.695	5.327	3.874	6.78	7.748	5.811	7.264	2.906	3.39	0	0	0	0	0	0	0	0
Cp	MGI:88476	ENSMUSG00000003617	ENSMUST00000003714	Q61147	CERU_MOUSE	3	52092	39.46	16	20	4092	48000	1061	121151	23.468	16.305	51.932	48.068	27.144	13.666	13.478	4.995	1.32	6.409	7.069	5.561	7.257	3.582	4.147	6.692	7.257	2.639	4.618	4.524	3.582	3.393	6.315	6.409	7.069	1.508	5.655	1	0	0	0	1	1	0	0
Cpa1	MGI:88478	ENSMUSG00000054446	ENSMUST00000031806	Q7TPZ8	CBPA1_MOUSE	6	6146	51.97	2	10	1583	4563	419	47384.7	28.878	14.081	52.506	47.494	24.582	12.172	12.411	6.683	0.477	5.728	6.683	5.012	5.728	3.103	6.921	5.012	9.069	1.909	3.103	4.535	4.057	4.057	7.637	8.115	6.205	1.909	4.057	0	0	0	0	1	0	0	1
Cpa3	MGI:88479	ENSMUSG00000001865	ENSMUST00000001921	P15089	CBPA3_MOUSE	3	26562	37.4	2	11	1449	25113	417	48790.1	26.139	15.348	49.64	50.36	28.537	17.026	11.511	5.036	1.199	5.755	5.755	4.796	3.597	3.118	7.914	8.873	7.674	2.638	4.796	3.837	3.118	5.036	7.434	6.475	5.516	2.398	5.036	0	0	0	0	1	0	0	1
Cpe	MGI:101932	ENSMUSG00000037852	ENSMUST00000048967	Q00493	CBPE_MOUSE	8	100513	42.69	4	9	2117	98396	476	53255.9	27.311	11.975	54.202	45.798	26.261	12.185	14.076	7.353	1.471	5.672	8.403	3.992	7.983	2.311	5.042	4.622	9.034	2.101	6.092	5.672	2.731	5.252	7.143	3.571	5.882	1.891	3.782	1	0	0	0	1	0	0	1
Cpeb1	MGI:108442	ENSMUSG00000025586	ENSMUST00000098331	P70166	CPEB1_MOUSE	7	108440	40.98	9	12	3111	105329	561	61917.2	25.49	10.695	53.654	46.346	22.638	12.478	10.16	6.595	2.674	6.595	3.565	4.456	6.595	1.961	3.387	4.456	9.982	2.139	3.743	8.021	3.743	6.061	11.943	4.278	5.526	2.317	1.961	0	1	0	0	0	0	0	0
Cpeb2	MGI:2442640	ENSMUSG00000039782	ENSMUST00000169035	Q812E0	CPEB2_MOUSE	5	56555	38.61	7	11	7050	49505	521	58441.9	23.992	11.9	52.399	47.601	24.184	13.628	10.557	6.718	2.303	6.91	3.647	4.223	6.718	3.071	4.415	4.031	8.061	2.495	4.415	8.061	6.718	6.526	9.213	3.071	4.798	1.919	2.687	0	1	0	0	0	0	0	0
Cpeb3	MGI:2443075	ENSMUSG00000039652	ENSMUST00000079754	Q7TN99	CPEB3_MOUSE	19	187310	42.45	12	11	5899	181411	716	78334.8	22.905	11.173	54.19	45.81	20.95	11.732	9.218	8.799	1.536	5.447	3.771	4.749	6.983	2.654	3.073	3.631	6.145	2.374	3.631	11.872	7.542	5.447	10.056	3.631	4.888	1.397	2.374	0	1	0	0	0	0	0	0
Cpeb4	MGI:1914829	ENSMUSG00000020300	ENSMUST00000109412	Q7TN98	CPEB4_MOUSE	11	63424	36.9	3	9	6303	57121	729	80122	22.085	13.855	51.989	48.011	23.457	13.58	9.877	7.407	1.509	5.075	4.801	5.35	8.779	4.39	4.39	3.978	6.859	1.097	4.801	9.053	5.761	5.213	10.837	3.155	3.429	1.372	2.743	0	1	0	0	0	0	0	0
Cplx1	MGI:104727	ENSMUSG00000033615	ENSMUST00000046892	P63040	CPLX1_MOUSE	5	31471	46.62	2	4	2189	29282	134	15122.1	22.388	3.731	46.269	53.731	44.03	19.403	24.627	11.194	0.746	6.716	17.91	1.493	8.209	0	3.731	13.433	5.224	5.97	0.746	5.224	4.478	5.97	2.239	2.239	2.239	0	2.239	0	0	0	0	0	0	0	0
Cplx2	MGI:104726	ENSMUSG00000025867	ENSMUST00000026985	P84086	CPLX2_MOUSE	13	12569	52.31	1	4	4928	7641	134	15394.4	20.896	3.731	41.791	58.209	47.761	21.642	26.119	8.955	1.493	5.97	20.149	1.493	7.463	0.746	2.239	14.925	7.463	4.478	0	4.478	6.716	5.97	1.493	2.239	2.239	0	1.493	0	1	0	0	0	0	0	0
Cplx3	MGI:2384571	ENSMUSG00000039714	ENSMUST00000045068	Q8R1B5	CPLX3_MOUSE	9	6290	50.14	3	3	2859	3431	158	17585.6	24.051	5.063	43.671	56.329	36.709	15.823	20.886	8.228	0.633	7.595	13.291	1.899	8.861	1.266	1.899	9.494	10.759	4.43	1.266	1.899	6.962	5.063	6.962	4.43	3.165	0	1.899	0	0	0	0	0	0	0	0
Cplx4	MGI:2685803	ENSMUSG00000024519	ENSMUST00000025397	Q80WM3	CPLX4_MOUSE	18	14516	47.66	2	3	1815	12701	160	18350.5	21.875	5.625	41.25	58.75	38.75	15.625	23.125	7.5	1.25	8.75	14.375	3.125	5.625	0.625	3.75	10.625	6.875	5.625	3.125	1.875	8.125	4.375	4.375	4.375	3.75	0	1.875	0	0	0	0	0	0	0	0
Cpn1	MGI:2135874	ENSMUSG00000025196	ENSMUST00000026210	Q9JJN5	CBPN_MOUSE	19	30250	47.87	2	9	1828	28422	457	51845.4	24.508	14.223	52.954	47.046	24.726	14.661	10.066	4.595	1.094	5.033	5.033	3.939	8.315	3.939	3.282	3.939	9.847	1.751	6.783	7.002	4.376	6.783	5.908	5.252	6.783	1.313	5.033	1	0	0	0	1	0	0	1
Cps1	MGI:891996	ENSMUSG00000025991	ENSMUST00000027144	Q8C196	CPSM_MOUSE	1	108234	37.95	1	38	5555	102679	1500	164618	31.267	9.267	54.933	45.067	23.8	12.533	11.267	7.8	1.4	4.867	6.4	4.133	7.533	1.733	6.467	6.733	8.733	2.6	5.067	4.6	3.333	4.067	6.933	5.933	8.267	1	2.4	1	1	1	0	0	0	0	0
Cpt1a	MGI:1098296	ENSMUSG00000024900	ENSMUST00000025835	P97742	CPT1A_MOUSE	19	63400	49.73	8	19	4317	59083	773	88251.5	27.296	14.618	54.075	45.925	25.614	15.136	10.479	6.727	1.682	5.175	5.304	5.304	6.08	3.234	5.563	6.08	8.926	3.234	2.329	4.398	4.01	5.821	7.762	6.21	6.08	2.329	3.752	0	1	1	0	0	0	1	0
Cpt1c	MGI:2446526	ENSMUSG00000007783	ENSMUST00000063761	Q8BGD5	CPT1C_MOUSE	7	15480	52.48	7	19	2793	12687	798	90029.7	29.825	15.414	54.762	45.238	23.183	14.035	9.148	8.396	2.13	4.762	4.386	5.514	5.639	5.138	2.882	2.632	13.283	1.88	2.256	5.013	5.514	6.266	9.023	5.263	5.263	2.256	2.506	0	0	0	0	0	0	1	0
Cr2	MGI:88489	ENSMUSG00000026616	ENSMUST00000195120	P19070	CR2_MOUSE	1	39906	36.94	13	19	6212	33694	1025	112995	20.78	12.39	55.122	44.878	20.78	11.902	8.878	3.512	6.049	3.415	5.463	3.61	8.488	3.024	5.366	6.244	6.244	1.463	4.293	8.976	4.195	2.634	8.39	7.22	5.659	1.854	3.902	1	0	0	0	1	0	0	0
Crabp2	MGI:88491	ENSMUSG00000004885	ENSMUST00000005019	P22935	RABP2_MOUSE	3	4711	52.45	2	4	931	3780	138	15746.1	24.638	7.246	47.826	52.174	29.71	14.493	15.217	5.072	2.174	3.623	11.594	3.623	5.797	0	5.797	8.696	5.797	5.072	5.797	2.899	2.174	5.797	5.797	8.696	7.971	2.174	1.449	0	0	0	0	0	0	0	0
Cradd	MGI:1336168	ENSMUSG00000045867	ENSMUST00000053594	O88843	CRADD_MOUSE	10	149388	45.69	6	3	1661	147727	199	22656	32.161	10.05	51.759	48.241	27.136	14.07	13.065	6.533	0.503	4.02	9.045	3.015	5.528	3.518	4.02	4.523	15.075	2.01	2.01	5.025	8.04	6.03	6.533	4.523	6.533	2.01	1.508	0	0	0	0	0	0	0	0
Crbn	MGI:1913277	ENSMUSG00000005362	ENSMUST00000113239	Q8C7D2	CRBN_MOUSE	6	19877	38.95	5	11	2084	17793	445	50880.1	27.64	10.562	51.011	48.989	26.966	12.809	14.157	6.067	3.371	6.292	7.865	2.921	3.82	2.472	6.517	6.067	9.888	2.472	3.371	5.618	6.292	4.27	6.742	5.618	5.169	2.247	2.921	0	1	0	0	0	0	0	0
Creb1	MGI:88494	ENSMUSG00000025958	ENSMUST00000087366	Q01147	CREB1_MOUSE	1	71904	38.54	11	8	8364	63540	327	35122.3	31.193	3.058	46.789	53.211	20.183	9.48	10.703	11.315	0.917	3.67	7.034	0	4.587	0.917	5.505	3.976	5.81	2.141	3.67	5.81	11.009	4.587	8.257	10.092	8.563	0	2.141	0	1	0	1	0	0	0	0
Creb3l1	MGI:1347062	ENSMUSG00000027230	ENSMUST00000028663	Q9Z125	CR3L1_MOUSE	2	42175	50.61	1	12	2603	39572	519	56959.4	26.397	8.285	51.445	48.555	26.204	11.946	14.258	7.9	0.963	6.358	7.9	3.083	4.817	2.505	2.505	5.588	11.368	3.083	2.505	10.405	3.854	3.854	9.827	6.166	4.624	1.156	1.541	1	0	0	1	0	0	0	0
Creb3l2	MGI:2442695	ENSMUSG00000038648	ENSMUST00000041093	Q8BH52	CR3L2_MOUSE	6	114892	46.01	2	12	7082	107810	521	57468.9	26.296	8.061	47.025	52.975	26.488	12.476	14.012	5.566	0.96	2.495	11.516	3.071	4.415	2.687	2.495	6.142	12.86	1.727	2.495	8.253	4.223	3.647	13.052	6.718	5.374	0.576	1.727	1	1	0	1	0	0	0	0
Creb3l3	MGI:2384786	ENSMUSG00000035041	ENSMUST00000117422	Q91XE9	CR3L3_MOUSE	10	14551	51.76	4	12	2294	12257	479	52145.1	29.645	6.263	52.818	47.182	24.843	11.273	13.57	6.472	1.67	6.472	7.098	1.67	6.889	1.879	3.132	4.593	13.779	1.67	3.34	8.559	4.384	4.802	9.812	4.802	6.263	1.879	0.835	1	0	0	1	0	0	0	0
Creb3l4	MGI:1916603	ENSMUSG00000027938	ENSMUST00000029547	Q9D2A5	CR3L4_MOUSE	3	6013	49.93	2	10	1553	4460	370	41024.7	27.027	7.027	48.649	51.351	25.946	13.784	12.162	6.216	1.622	4.054	8.108	2.973	5.405	2.703	4.865	4.865	11.351	2.162	2.703	8.108	7.027	6.216	9.459	6.216	4.595	0.27	1.081	1	0	0	1	0	0	0	0
Creb5	MGI:2443973	ENSMUSG00000053007	ENSMUST00000203528	Q8K1L0	CREB5_MOUSE	6	413107	43.49	15	11	7917	405190	357	39955.2	19.888	11.765	43.978	56.022	24.65	19.048	5.602	5.882	1.12	1.681	3.922	0.28	3.641	10.644	1.961	3.081	7.563	6.443	4.202	11.765	10.364	5.322	10.084	6.723	4.482	0.28	0.56	0	0	0	1	0	0	0	0
Creg1	MGI:1344382	ENSMUSG00000040713	ENSMUST00000111432	O88668	CREG1_MOUSE	1	11563	50.37	3	4	2163	9400	220	24451.9	29.091	12.273	57.727	42.273	24.091	12.727	11.364	8.182	0.909	5.909	5.455	3.636	6.818	3.182	3.636	3.182	9.545	2.727	2.273	9.091	2.727	6.364	7.727	5.455	7.727	2.727	2.727	1	0	0	0	1	0	0	0
Crem	MGI:88495	ENSMUSG00000063889	ENSMUST00000150235	P27699	CREM_MOUSE	18	71701	38.63	39	10	2662	69039	357	38516.4	28.011	4.202	47.899	52.101	22.969	12.045	10.924	8.683	1.12	3.641	7.283	0.56	6.443	1.681	5.602	4.762	5.322	3.081	1.961	6.723	8.964	5.602	9.524	8.683	8.403	0	1.961	0	1	0	1	0	0	0	0
Crh	MGI:88496	ENSMUSG00000049796	ENSMUST00000061294	Q8CIT0	CRF_MOUSE	3	1996	52.56	1	2	1320	676	187	20777.9	32.086	5.348	54.545	45.455	24.599	14.973	9.626	10.695	1.07	2.139	7.487	2.674	5.882	2.139	2.139	1.07	16.043	3.209	3.209	9.091	8.021	11.765	8.021	1.604	3.209	0	0.535	0	0	0	0	1	0	0	0
Crhbp	MGI:88497	ENSMUSG00000021680	ENSMUST00000221025	Q60571	CRHBP_MOUSE	13	13554	43.81	2	7	1779	11775	322	36047.6	27.329	13.043	57.453	42.547	22.05	11.801	10.248	4.969	3.416	4.969	5.28	6.832	7.143	2.795	5.59	4.037	11.801	2.484	3.106	6.832	4.348	4.969	7.453	5.59	4.969	0.311	3.106	1	0	0	0	1	0	0	0
Crhr1	MGI:88498	ENSMUSG00000018634	ENSMUST00000093925	P35347	CRFR1_MOUSE	11	42669	51.55	1	13	2460	40209	415	47769	33.735	16.145	60.964	39.036	17.59	12.53	5.06	6.506	3.133	1.687	3.373	6.506	4.819	2.169	6.988	3.373	10.843	1.687	5.301	3.614	3.614	6.988	7.47	5.06	9.398	2.892	4.578	1	1	0	0	1	0	0	0
Crhr2	MGI:894312	ENSMUSG00000003476	ENSMUST00000003568	Q60748	CRFR2_MOUSE	6	42968	51.29	9	13	2695	40273	411	47622.6	34.063	17.762	63.017	36.983	18.978	10.949	8.029	6.813	3.65	3.163	4.866	6.813	4.623	2.92	7.299	2.676	12.165	1.703	4.866	4.136	2.92	5.353	4.38	5.839	7.786	3.163	4.866	1	0	0	0	1	0	0	0
Crip2	MGI:1915587	ENSMUSG00000006356	ENSMUST00000084882	Q9DCT8	CRIP2_MOUSE	12	5271	58.66	6	7	1439	3832	208	22727	17.308	12.5	54.808	45.192	27.885	18.269	9.615	4.808	6.731	3.365	6.25	3.365	11.058	3.846	2.404	10.577	3.846	0.962	2.404	10.096	1.923	3.846	5.288	7.692	6.25	0.962	4.327	0	1	1	0	0	0	0	0
Crisp1	MGI:102553	ENSMUSG00000025431	ENSMUST00000026498	Q03401	CRIS1_MOUSE	17	25450	35.77	1	8	1416	24034	244	27679.5	23.361	13.525	53.279	46.721	22.951	12.705	10.246	5.328	6.557	4.098	6.148	2.049	5.328	3.279	1.639	6.557	10.246	2.869	4.918	4.918	4.918	2.869	8.607	5.328	6.148	2.049	6.148	1	0	0	0	1	0	0	0
Crisp4	MGI:1925331	ENSMUSG00000025774	ENSMUST00000026876	E9PVG4	E9PVG4_MOUSE	1	30712	35.91	4	8	1252	29460	293	33168.6	23.891	12.628	53.584	46.416	24.573	12.287	12.287	6.485	6.485	6.143	6.143	3.072	3.754	2.73	4.096	4.778	7.509	2.389	5.119	7.167	2.73	4.778	8.191	5.802	5.802	1.706	5.119	0	0	0	0	0	0	0	0
Crlf1	MGI:1340030	ENSMUSG00000007888	ENSMUST00000008032	Q9JM58	CRLF1_MOUSE	8	10924	55.82	3	9	1644	9280	425	46661.9	26.118	11.059	55.765	44.235	22.588	14.118	8.471	6.588	2.824	4.706	3.765	2.118	9.647	2.824	2.588	3.765	10.588	0.706	3.294	8.235	3.529	7.529	9.176	5.647	6.353	3.059	3.059	1	1	0	0	1	0	0	0
Crlf2	MGI:1889506	ENSMUSG00000033467	ENSMUST00000044579	Q8CII9	CRLF2_MOUSE	5	4285	59.11	3	8	1323	2962	359	37761.9	33.983	9.471	63.788	36.212	20.334	10.306	10.028	14.485	2.786	5.571	4.457	2.507	9.471	2.507	1.114	1.671	11.978	1.393	1.114	9.192	1.95	6.128	6.685	6.128	6.407	2.507	1.95	1	0	0	0	1	0	0	0
Crmp1	MGI:107793	ENSMUSG00000029121	ENSMUST00000114158	P97427	DPYL1_MOUSE	5	50194	48.81	10	14	3051	47143	572	62167.7	29.196	10.49	55.42	44.58	24.126	13.287	10.839	8.217	1.049	5.769	5.07	3.322	8.916	2.972	7.168	6.119	6.469	2.448	3.497	6.294	3.497	4.196	7.867	5.594	7.343	1.049	3.147	0	1	0	0	0	0	0	0
Crocc	MGI:3529431	ENSMUSG00000040860	ENSMUST00000097816	Q8CJ40	CROCC_MOUSE	4	43914	55.31	11	36	6273	37641	2009	226945	32.056	2.29	40.418	59.582	35.092	17.023	18.069	11.15	0.498	3.932	14.136	0.398	4.43	1.294	0.846	4.38	15.978	0.996	1.493	1.444	10.901	11.349	8.661	3.435	4.082	0.249	0.348	0	1	0	0	0	0	0	0
Crp	MGI:88512	ENSMUSG00000037942	ENSMUST00000194251	P14847	CRP_MOUSE	1	134977	39.67	2	2	1894	133083	225	25360	26.667	15.556	55.111	44.889	22.667	11.556	11.111	5.333	1.333	5.778	5.333	7.111	7.111	1.778	5.778	7.556	7.556	2.222	3.556	4	3.111	2.222	9.778	5.778	8	3.111	3.556	0	0	0	0	1	0	0	0
Crtac1	MGI:1920082	ENSMUSG00000042401	ENSMUST00000238290	Q8R555	CRAC1_MOUSE	19	163499	48.91	3	15	2164	161335	646	70324.6	28.638	10.836	56.656	43.344	22.91	10.526	12.384	8.669	2.012	7.585	4.799	4.489	9.752	1.703	3.56	2.167	8.514	1.858	6.037	5.263	2.941	6.656	7.43	4.025	7.895	0.774	3.87	0	0	0	0	1	0	0	0
Crtam	MGI:1859822	ENSMUSG00000032021	ENSMUST00000180384	Q149L7	CRTAM_MOUSE	9	34938	44.15	4	10	5046	29892	393	43907	28.244	10.178	47.074	52.926	23.41	13.486	9.924	5.852	1.527	1.781	8.142	3.053	4.835	3.308	4.58	6.361	10.687	1.781	3.053	3.817	6.87	3.817	11.705	7.888	7.125	1.781	2.036	1	0	0	0	1	0	0	0
Crtap	MGI:1891221	ENSMUSG00000032431	ENSMUST00000084881	Q9CYD3	CRTAP_MOUSE	9	15542	50.36	2	7	1674	13868	400	46169.2	27.75	15.75	54.75	45.25	29.25	14.5	14.75	9.75	2.75	6.25	8.5	5.25	4	3.25	1.75	4.75	11	2.25	2.25	5.5	4.5	6.5	6.25	3	5.25	0.75	6.5	1	0	0	0	1	0	0	0
Crtc2	MGI:1921593	ENSMUSG00000027936	ENSMUST00000029545	Q3U182	CRTC2_MOUSE	3	9963	51.5	8	14	2747	7216	692	73216	23.555	8.382	53.468	46.532	18.497	10.694	7.803	6.358	0.723	3.902	3.902	2.168	8.237	3.757	2.023	2.023	11.561	2.168	3.324	14.162	4.913	4.913	14.884	4.913	3.613	0.434	2.023	0	1	1	1	0	0	0	0
Crtc3	MGI:1917711	ENSMUSG00000030527	ENSMUST00000122255	Q91X84	CRTC3_MOUSE	7	102251	46.61	6	15	5115	97136	619	67026.6	22.456	9.693	50.081	49.919	19.548	10.985	8.562	6.785	0.646	4.039	4.523	4.2	7.108	3.554	0.969	2.262	11.793	1.939	4.362	11.793	7.754	5.17	12.924	5.331	2.908	0.646	1.292	0	1	0	1	0	0	0	0
Crx	MGI:1194883	ENSMUSG00000041578	ENSMUST00000044434	O54751	CRX_MOUSE	7	14022	45.51	5	4	2919	11103	299	32374.4	24.08	9.699	54.181	45.819	17.057	10.033	7.023	10.368	1.003	3.679	3.344	2.676	5.351	0.669	1.338	4.348	7.692	2.341	2.007	12.375	7.023	5.017	13.712	6.02	4.682	1.338	5.017	0	0	0	1	0	0	0	0
Cry1	MGI:1270841	ENSMUSG00000020038	ENSMUST00000020227	P97784	CRY1_MOUSE	10	53365	40.8	4	13	3026	50339	606	68001.4	25.743	12.541	55.776	44.224	23.927	13.366	10.561	6.436	2.475	4.785	5.776	4.125	8.911	2.145	4.62	5.116	10.066	2.145	4.95	6.106	3.795	6.106	7.921	3.63	4.62	2.805	3.465	0	1	0	1	0	0	0	0
Cry2	MGI:1270859	ENSMUSG00000068742	ENSMUST00000090559	Q9R194	CRY2_MOUSE	2	30398	50.41	4	12	3976	26422	592	66850.4	28.547	12.331	56.419	43.581	25.338	14.189	11.149	9.459	2.196	4.392	6.757	4.392	6.25	1.858	3.547	4.392	9.797	2.027	3.209	6.926	3.547	7.939	7.601	3.885	5.743	2.872	3.209	0	1	0	1	0	0	0	0
Cryaa	MGI:88515	ENSMUSG00000024041	ENSMUST00000228716	P24622	CRYAA_MOUSE	17	3927	55.28	6	3	1254	2673	196	22489.3	22.449	16.837	50	50	29.082	16.327	12.755	3.571	0.51	7.143	5.612	7.653	5.612	5.102	3.571	4.592	8.673	2.551	2.551	7.143	3.571	6.633	11.735	3.061	6.633	1.02	3.061	1	1	1	0	0	0	0	0
Crybb2	MGI:88519	ENSMUSG00000042240	ENSMUST00000112336	P62696	CRBB2_MOUSE	5	11860	50.53	5	7	906	10954	205	23381	19.024	15.122	48.293	51.707	27.805	15.61	12.195	3.902	0.976	5.366	6.829	3.902	8.78	4.39	3.902	6.341	4.878	1.951	3.415	6.829	8.293	4.878	9.268	2.927	6.341	2.439	4.39	0	0	1	0	0	0	0	0
Crygs	MGI:1298216	ENSMUSG00000033501	ENSMUST00000040592	O35486	CRYGS_MOUSE	16	6375	45.82	1	3	875	5500	178	20850.4	18.539	16.292	52.247	47.753	29.213	15.73	13.483	3.933	3.933	5.618	7.865	5.056	8.989	2.247	5.056	4.494	5.056	2.809	3.371	3.933	5.056	8.989	7.303	2.809	4.494	2.247	6.742	0	0	1	0	0	0	0	0
Crym	MGI:102675	ENSMUSG00000030905	ENSMUST00000033198	O54983	CRYM_MOUSE	7	15732	45.91	2	8	1383	14349	313	33523.3	35.463	9.265	57.827	42.173	23.323	11.502	11.821	12.46	0.958	5.112	6.709	3.834	7.029	2.236	3.514	5.112	8.946	2.556	2.236	4.792	2.556	4.153	8.626	5.431	10.543	1.278	1.917	0	0	0	0	0	1	0	0
Csf1	MGI:1339753	ENSMUSG00000014599	ENSMUST00000014743	P07141	CSF1_MOUSE	3	19422	51.22	7	9	4176	15246	552	60648.7	24.094	7.609	47.283	52.717	25.906	12.138	13.768	5.978	2.174	5.797	7.971	3.08	5.797	2.536	3.442	4.348	9.783	1.268	4.348	8.877	5.254	5.254	10.326	6.884	4.891	1.268	0.725	1	0	0	0	1	0	0	0
Csf1r	MGI:1339758	ENSMUSG00000024621	ENSMUST00000115268	P09581	CSF1R_MOUSE	18	31552	50.02	6	21	4701	26851	977	109179	27.943	11.771	54.35	45.65	22.211	11.361	10.85	5.937	2.149	4.811	6.039	3.992	6.755	1.945	3.889	5.22	10.235	2.149	4.606	5.527	4.811	4.197	8.598	5.425	7.881	1.842	3.992	1	1	0	0	1	0	1	0
Csf2	MGI:1339752	ENSMUSG00000018916	ENSMUST00000019060	P01587	CSF2_MOUSE	11	2397	49.27	1	4	800	1597	141	16090.6	26.95	11.348	52.482	47.518	22.695	11.348	11.348	4.255	2.837	4.255	7.092	5.674	3.546	0.709	4.255	7.801	11.348	2.128	4.255	6.383	4.255	2.837	4.965	11.348	7.092	1.418	3.546	1	0	0	0	1	0	0	0
Csf2rb2	MGI:1339760	ENSMUSG00000071714	ENSMUST00000096356	P26954	IL3B2_MOUSE	15	23215	49.96	4	14	4740	18475	878	97194.8	23.804	10.934	54.442	45.558	20.729	9.909	10.82	4.328	2.05	4.784	6.036	2.733	6.378	2.278	3.303	4.214	10.137	1.936	2.62	11.617	6.036	3.417	11.503	4.67	6.036	2.278	3.645	1	1	0	0	1	0	0	0
Csf2rb	MGI:1339759	ENSMUSG00000071713	ENSMUST00000229678	P26955	IL3RB_MOUSE	15	28096	49.64	8	14	2083	26013	896	99036	23.884	10.826	54.464	45.536	20.424	9.71	10.714	4.576	2.232	4.464	6.25	2.79	6.138	2.232	2.902	4.353	10.156	2.121	2.79	11.496	5.915	3.125	11.83	4.576	6.25	2.344	3.46	1	1	0	0	1	0	0	0
Csf3r	MGI:1339755	ENSMUSG00000028859	ENSMUST00000106162	P40223	CSF3R_MOUSE	4	19891	48.41	4	17	3481	16410	837	93379.5	26.643	12.067	56.033	43.967	18.638	9.08	9.558	4.421	2.748	4.659	4.898	3.226	5.974	2.987	4.301	3.226	12.306	1.912	3.345	9.677	6.332	2.867	9.08	6.571	5.615	3.106	2.748	1	0	0	0	1	0	0	0
Csgalnact1	MGI:2442354	ENSMUSG00000036356	ENSMUST00000078350	Q8BJQ9	CGAT1_MOUSE	8	378366	40.94	8	10	3943	374423	530	60916.9	26.792	13.585	52.075	47.925	29.245	17.358	11.887	5.66	1.698	4.906	6.981	5.849	7.358	3.396	3.962	7.17	10.189	2.264	3.774	3.774	5.849	6.792	4.717	4.34	6.981	1.132	3.208	1	0	0	0	0	0	1	0
Csk	MGI:88537	ENSMUSG00000032312	ENSMUST00000215396	P41241	CSK_MOUSE	9	26986	52.83	9	15	2390	24596	450	50716.3	29.556	12	55.556	44.444	27.778	14.889	12.889	7.333	2.222	5.111	7.778	3.333	7.333	2.444	3.778	7.778	10.222	2.667	3.333	4.222	2.889	4.667	4.889	5.556	8.222	1.778	4.444	0	1	1	0	0	0	1	0
Csn1s1	MGI:88540	ENSMUSG00000070702	ENSMUST00000197631	P19228	CASA1_MOUSE	5	16371	31.59	14	34	1359	15012	313	35602.3	29.393	9.904	47.604	52.396	16.613	8.626	7.987	10.543	0.639	2.556	5.431	4.473	0	1.917	2.875	4.153	11.502	3.834	4.792	5.751	16.933	2.556	10.863	3.195	4.473	0.639	2.875	0	1	0	0	1	0	0	0
Csn2	MGI:88541	ENSMUSG00000063157	ENSMUST00000197422	P10598	CASB_MOUSE	5	7007	33.85	11	9	1329	5678	231	25337.3	36.797	7.359	54.113	45.887	13.853	7.359	6.494	7.792	0.866	1.732	4.762	3.463	0.866	2.597	4.762	3.896	14.719	1.732	3.463	9.091	12.987	0.866	10.823	4.762	9.524	0	1.299	0	1	0	0	1	0	0	0
Csn3	MGI:107461	ENSMUSG00000001622	ENSMUST00000001667	P06796	CASK_MOUSE	5	7087	34.15	6	5	991	6096	181	20029.9	30.939	9.392	58.011	41.989	12.707	5.525	7.182	7.735	0.552	2.762	4.42	2.762	1.105	0.552	6.63	1.105	7.182	3.315	8.84	13.26	3.315	3.867	8.287	8.84	9.392	0.552	5.525	1	1	0	0	1	0	0	0
Csnk1a1	MGI:1934950	ENSMUSG00000024576	ENSMUST00000165123	Q8BK63	KC1A_MOUSE	18	34788	39.23	10	10	4083	30705	337	38914.9	24.629	13.947	51.632	48.368	27.3	17.507	9.792	5.935	1.187	4.748	5.045	5.045	7.418	2.374	5.638	8.902	9.496	3.858	4.154	2.967	5.638	6.231	6.231	5.045	3.561	0.89	5.638	0	1	1	0	0	0	1	0
Csnk1d	MGI:1355272	ENSMUSG00000025162	ENSMUST00000239115	Q9DC28	KC1D_MOUSE	11	32341	47.3	9	9	1823	30518	415	47316.1	24.337	11.807	50.12	49.88	29.157	18.554	10.602	5.301	1.205	5.06	5.542	3.855	7.952	2.892	4.819	5.783	9.398	3.133	3.855	4.578	3.133	9.88	8.434	5.301	4.819	0.723	4.337	0	1	0	0	0	0	1	0
Csnk1e	MGI:1351660	ENSMUSG00000022433	ENSMUST00000230599	Q9JMK2	KC1E_MOUSE	15	37712	52.89	13	5	654	37058	416	47322	25	12.019	50.962	49.038	29.087	18.269	10.817	6.49	1.202	4.808	6.01	4.327	7.933	2.644	4.808	6.49	9.375	2.885	4.327	4.567	3.365	9.135	8.173	4.087	4.327	0.721	4.327	0	1	0	0	0	0	1	0
Csnk2a2	MGI:88547	ENSMUSG00000046707	ENSMUST00000056919	O54833	CSK22_MOUSE	8	43944	43.45	10	12	3773	40171	350	41215.2	28	15.714	52	48	31.429	18.286	13.143	5.429	0.857	6.857	6.286	3.714	4.571	4	5.429	8	10.286	2.571	4.571	4.286	4.286	6.286	4.857	2.857	6.857	1.429	6.571	0	1	1	1	0	0	1	0
Cspg4	MGI:2153093	ENSMUSG00000032911	ENSMUST00000035661	Q8VHY0	CSPG4_MOUSE	9	34838	54.84	4	10	8121	26717	2327	252309	32.015	9.798	55.651	44.349	21.831	10.572	11.259	8.466	0.559	5.071	6.188	3.825	8.122	3.266	2.879	1.633	12.033	1.031	2.407	7.391	6.274	5.673	7.735	6.102	8.638	0.988	1.719	1	1	0	0	1	0	0	0
Cspg5	MGI:1352747	ENSMUSG00000032482	ENSMUST00000196060	Q71M36	CSPG5_MOUSE	9	18794	51.18	5	5	3790	15004	566	60405.8	24.558	8.127	53.887	46.113	25.088	9.187	15.901	7.42	2.12	6.89	9.011	3.18	10.601	2.12	2.65	3.004	9.364	1.767	3.71	8.834	2.65	4.064	7.774	6.89	5.124	1.237	1.59	1	1	0	0	1	0	0	0
Csrp1	MGI:88549	ENSMUSG00000026421	ENSMUST00000097561	P97315	CSRP1_MOUSE	1	32172	49.66	2	6	1828	30344	193	20583.4	18.653	12.953	56.477	43.523	25.907	17.098	8.808	7.772	7.772	2.073	6.736	4.145	15.544	3.109	2.591	11.917	3.627	1.036	3.109	3.627	3.109	2.073	6.736	4.663	4.663	1.036	4.663	0	1	1	0	0	0	0	0
Csrp2	MGI:1202907	ENSMUSG00000020186	ENSMUST00000020403	P97314	CSRP2_MOUSE	10	19834	45.59	7	6	1384	18450	193	20925.8	18.135	12.953	56.995	43.005	26.425	17.617	8.808	7.772	8.29	2.591	6.218	3.109	15.026	3.109	3.109	9.845	3.627	1.554	3.627	4.145	3.109	4.663	4.663	5.181	3.627	1.036	5.699	0	0	1	0	0	0	0	0
Csrp3	MGI:1330824	ENSMUSG00000030470	ENSMUST00000032658	P50462	CSRP3_MOUSE	7	17636	45.27	4	6	877	16759	194	20894.8	18.557	12.371	55.155	44.845	25.773	17.01	8.763	8.247	8.247	2.062	6.701	4.639	13.402	3.093	2.577	10.309	3.608	1.546	2.577	4.124	3.608	3.608	6.186	6.701	4.124	1.031	3.608	0	1	0	1	0	0	0	0
Cst3	MGI:102519	ENSMUSG00000027447	ENSMUST00000028938	P21460	CYTC_MOUSE	2	3971	50.37	3	3	860	3111	140	15530.8	30.714	11.429	55	45	23.571	15	8.571	12.143	2.857	4.286	4.286	4.286	5	2.857	1.429	5.714	10	2.857	4.286	5	4.286	6.429	7.143	5.714	7.143	1.429	2.857	0	0	0	0	1	0	0	0
Cst8	MGI:107161	ENSMUSG00000027442	ENSMUST00000028931	P32766	CST8_MOUSE	2	6811	42.58	3	4	768	6043	142	16288	30.282	9.859	52.817	47.183	25.352	14.085	11.268	5.634	3.521	4.225	7.042	4.225	2.817	0.704	7.042	11.972	9.859	2.817	8.451	4.225	4.93	1.408	7.042	1.408	7.746	2.113	2.817	1	0	0	0	1	0	0	0
Cst10	MGI:1930004	ENSMUSG00000033156	ENSMUST00000109938	Q9JM84	CST10_MOUSE	2	5237	41.53	3	4	729	4508	148	16451	31.757	7.432	54.73	45.27	19.595	10.135	9.459	8.784	2.703	4.73	4.73	3.378	2.703	0	3.378	7.432	9.459	4.054	8.108	6.081	5.405	2.703	6.081	6.081	10.135	0.676	3.378	0	0	0	0	1	0	0	0
Cstb	MGI:109514	ENSMUSG00000005054	ENSMUST00000005185	Q62426	CYTB_MOUSE	10	1954	52.71	1	3	603	1351	98	11045.6	25.51	11.224	47.959	52.041	27.551	15.306	12.245	7.143	2.041	5.102	7.143	6.122	4.082	3.061	3.061	9.184	7.143	3.061	4.082	5.102	7.143	3.061	7.143	6.122	8.163	0	2.041	0	0	1	0	0	0	0	0
Cstf2t	MGI:1932622	ENSMUSG00000053536	ENSMUST00000066039	Q8C7E9	CSTFT_MOUSE	19	4233	46.04	1	1	4233	0	632	65862.2	22.468	3.639	61.709	38.291	18.987	10.127	8.861	7.12	0.633	3.639	5.222	1.108	16.139	1.424	4.43	2.532	6.487	6.962	2.532	13.291	8.228	6.171	5.696	2.848	4.43	0	1.108	0	1	0	0	0	0	0	0
Ctc1	MGI:1916214	ENSMUSG00000020898	ENSMUST00000021278	Q5SUQ9	CTC1_MOUSE	11	20563	47.23	12	23	4164	16399	1212	134028	31.353	9.571	57.343	42.657	20.792	12.211	8.581	6.271	3.383	2.805	5.776	2.888	5.941	2.558	3.795	3.878	14.934	0.908	1.485	8.746	5.611	5.776	9.571	5.198	6.353	1.815	2.31	0	0	0	0	0	0	0	0
Ctf1	MGI:105115	ENSMUSG00000042340	ENSMUST00000047393	Q60753	CTF1_MOUSE	7	5457	49.22	5	3	1352	4105	203	21509.5	36.946	7.389	60.099	39.901	21.675	11.823	9.852	13.793	0.493	2.956	6.897	2.956	9.36	2.463	1.478	1.478	14.778	0.493	1.478	7.882	5.419	7.882	6.897	4.433	6.897	0.493	1.478	0	0	0	0	0	0	0	0
Cth	MGI:1339968	ENSMUSG00000028179	ENSMUST00000118539	Q8VCN5	CGL_MOUSE	3	30830	41.95	4	12	1815	29015	398	43567.2	31.91	10.553	56.281	43.719	23.367	13.317	10.05	9.799	2.764	5.025	5.025	4.774	6.784	3.015	4.523	5.779	11.558	2.513	3.518	4.774	4.02	4.523	7.286	5.528	6.03	0.503	2.261	0	0	0	0	0	0	0	0
Cthrc1	MGI:1915838	ENSMUSG00000054196	ENSMUST00000067072	Q9D1D6	CTHR1_MOUSE	15	10190	42.65	4	4	1166	9024	245	26460.3	28.163	8.163	59.184	40.816	20	10.612	9.388	6.122	4.082	3.265	6.122	2.857	11.429	0.816	6.531	4.49	11.02	1.224	4.49	6.939	3.673	5.306	8.98	3.673	4.49	2.041	2.449	1	0	0	0	1	0	0	0
Ctla4	MGI:88556	ENSMUSG00000026011	ENSMUST00000124816	P09793	CTLA4_MOUSE	1	28833	41.6	3	4	691	28142	223	24993	29.148	13.004	60.538	39.462	16.143	8.072	8.072	4.484	3.139	3.139	4.933	6.726	4.933	0.897	3.587	3.587	11.211	2.691	3.139	8.52	4.484	3.587	7.623	8.072	9.865	0.897	4.484	1	1	0	0	1	0	0	0
Ctnna2	MGI:88275	ENSMUSG00000063063	ENSMUST00000161846	Q61301	CTNA2_MOUSE	6	1098063	39.14	8	19	4018	1094045	953	105286	33.368	5.876	49.318	50.682	29.486	14.481	15.005	11.752	1.469	6.506	8.499	2.518	3.987	1.364	5.142	7.24	8.499	3.043	3.882	2.938	4.932	5.876	7.03	5.352	7.975	0.42	1.574	0	1	0	0	0	0	0	0
Ctnna3	MGI:2661445	ENSMUSG00000060843	ENSMUST00000105441	Q65CL1	CTNA3_MOUSE	10	1573570	39.39	5	18	2907	1570663	895	99802.7	34.19	6.145	49.274	50.726	28.939	14.972	13.966	10.168	1.788	6.369	7.598	1.788	2.793	2.123	7.151	7.151	9.832	3.017	4.022	3.464	4.581	5.698	7.151	6.034	7.039	0.559	1.676	0	1	0	0	0	0	0	0
Ctnnbl1	MGI:1913892	ENSMUSG00000027649	ENSMUST00000029178	Q9CWL8	CTBL1_MOUSE	2	154214	46.92	4	16	2442	151772	563	64980.1	30.018	7.46	47.069	52.931	35.702	16.163	19.538	5.506	1.421	7.105	12.433	3.02	4.618	2.664	5.861	6.217	13.321	3.552	4.44	2.664	4.44	7.282	4.796	3.552	5.329	0.178	1.599	0	1	1	0	0	0	0	0
Ctsa	MGI:97748	ENSMUSG00000017760	ENSMUST00000103092	P16675	PPGB_MOUSE	2	8160	54.49	16	16	3646	4514	474	53844.1	26.582	14.346	56.962	43.038	21.097	10.549	10.549	5.696	2.321	5.696	4.852	4.641	6.751	1.899	2.743	4.219	12.236	2.532	7.384	6.329	4.008	4.43	6.751	3.797	5.907	1.688	6.118	1	0	0	0	1	0	0	1
Ctse	MGI:107361	ENSMUSG00000004552	ENSMUST00000073350	P70269	CATE_MOUSE	1	37200	46.74	3	10	2126	35074	397	42937.7	28.967	11.587	59.95	40.05	15.617	6.045	9.572	5.542	1.763	5.793	3.778	5.038	10.076	1.763	5.29	2.015	10.579	2.267	4.03	7.053	6.045	2.267	8.06	6.297	7.557	1.259	3.526	1	0	0	0	1	0	0	1
Ctsf	MGI:1861434	ENSMUSG00000083282	ENSMUST00000119694	Q9R013	CATF_MOUSE	19	5789	53.55	12	14	1980	3809	462	51660.9	29.437	11.905	56.926	43.074	22.294	11.472	10.823	9.307	2.381	4.545	6.277	4.113	6.926	1.299	3.03	4.978	11.472	2.165	5.195	5.411	3.896	5.195	6.926	4.762	5.628	2.814	3.68	1	0	0	0	1	0	0	1
Ctsg	MGI:88563	ENSMUSG00000040314	ENSMUST00000015583	P28293	CATG_MOUSE	14	2694	49.74	2	5	1002	1692	261	29095.6	28.736	8.429	55.172	44.828	19.157	13.793	5.364	7.28	2.299	2.682	2.682	3.831	8.046	1.533	5.364	2.682	9.962	3.065	5.364	6.13	8.812	9.579	7.28	4.215	6.13	0.766	2.299	1	0	0	0	1	0	0	1
Ctsk	MGI:107823	ENSMUSG00000028111	ENSMUST00000015664	P55097	CATK_MOUSE	3	10107	44.59	1	8	1512	8595	329	36888.8	25.228	12.462	53.495	46.505	23.404	13.374	10.03	7.295	2.432	4.255	5.775	2.432	8.511	1.824	3.647	7.599	7.599	3.04	6.079	3.647	4.559	3.951	7.903	4.559	6.687	2.736	5.471	1	0	0	0	1	0	0	1
Ctsl	MGI:88564	ENSMUSG00000021477	ENSMUST00000222517	P06797	CATL1_MOUSE	13	11554	45.12	7	9	6168	5386	334	37547.3	23.054	14.072	53.293	46.707	24.251	13.174	11.078	6.886	2.994	4.192	6.886	3.892	9.581	2.994	2.994	6.886	8.084	3.593	6.287	2.994	5.09	3.293	7.485	3.593	5.09	2.695	4.491	1	0	0	0	1	0	0	1
Ctss	MGI:107341	ENSMUSG00000038642	ENSMUST00000116304	O70370	CATS_MOUSE	3	29618	44.37	2	8	1355	28263	340	38474.5	23.235	14.118	54.118	45.882	26.176	14.118	12.059	6.471	3.529	5.882	6.176	2.941	9.118	2.647	4.412	7.059	6.765	3.529	5.588	3.235	2.941	4.412	6.471	4.706	5.588	2.647	5.882	1	0	0	0	1	0	0	1
Cttn	MGI:99695	ENSMUSG00000031078	ENSMUST00000103079	Q60598	SRC8_MOUSE	7	35277	51.21	7	18	3286	31991	546	61249.8	19.048	12.637	44.689	55.311	34.799	16.667	18.132	7.692	0.549	8.242	9.89	3.846	10.256	2.747	3.114	9.158	2.747	1.099	1.648	3.846	7.692	4.762	7.143	4.029	5.495	1.099	4.945	0	1	1	0	0	0	0	0
Cuedc2	MGI:1914366	ENSMUSG00000036748	ENSMUST00000167861	Q9CXX9	CUED2_MOUSE	19	8891	51.69	14	10	1941	6950	284	31852.2	27.817	8.451	53.873	46.127	30.986	13.732	17.254	8.451	0.704	5.986	11.268	3.521	6.338	2.113	3.521	5.986	9.155	4.225	2.465	8.451	4.93	5.634	4.93	2.817	6.69	0.704	2.113	0	0	0	0	0	0	0	0
Cul4a	MGI:1914487	ENSMUSG00000031446	ENSMUST00000016680	Q3TCH7	CUL4A_MOUSE	8	42320	47.27	8	20	3728	38592	759	87753.4	27.931	11.199	49.275	50.725	31.752	17.787	13.966	4.875	1.186	6.324	7.642	4.743	5.138	3.03	5.534	8.827	11.594	3.557	3.294	3.294	5.27	5.929	5.797	4.611	5.929	0.791	2.635	0	1	0	0	0	0	0	0
Cul9	MGI:1925559	ENSMUSG00000040327	ENSMUST00000182485	Q80TT8	CUL9_MOUSE	17	45817	50.25	11	41	7848	37969	1865	209160	28.954	9.544	52.44	47.56	24.987	12.332	12.654	6.22	3.646	4.665	7.989	2.949	5.576	3.11	2.842	2.413	13.619	1.662	2.735	6.166	6.273	6.81	8.204	5.362	6.273	1.448	2.038	0	1	0	0	0	0	0	0
Cux1	MGI:88568	ENSMUSG00000029705	ENSMUST00000176745	P53564	CUX1_MOUSE	5	319356	46.27	14	23	2831	316525	1515	165596	27.063	4.818	45.875	54.125	26.799	13.531	13.267	9.835	0.528	3.696	9.571	1.65	4.884	1.056	3.564	6.733	9.637	1.518	3.102	8.119	7.327	5.743	11.155	5.743	4.026	0.792	1.32	0	1	0	1	0	0	0	0
Cux2	MGI:107321	ENSMUSG00000042589	ENSMUST00000111752	P70298	CUX2_MOUSE	5	193737	52.39	11	23	8784	184953	1426	154664	26.087	5.961	50.281	49.719	26.227	12.763	13.464	8.345	1.052	4.278	9.187	2.104	6.802	1.613	3.015	5.82	10.309	1.473	2.454	10.519	6.031	5.33	10.379	4.628	4.418	0.701	1.543	0	1	0	1	0	0	0	0
Cuzd1	MGI:1202881	ENSMUSG00000040205	ENSMUST00000046611	P70412	CUZD1_MOUSE	7	13739	44.12	1	9	2256	11483	606	68081.6	27.888	12.376	52.31	47.69	21.287	11.221	10.066	4.95	3.465	4.95	5.116	4.95	4.62	1.98	6.601	4.95	9.406	1.485	5.446	4.455	3.63	4.29	10.561	6.766	6.931	0.825	4.62	1	0	0	0	1	0	0	0
Cx3cl1	MGI:1097153	ENSMUSG00000031778	ENSMUST00000034230	O35188	X3CL1_MOUSE	8	10419	52.68	6	3	3315	7104	395	42098.6	28.608	6.835	53.418	46.582	20.253	9.873	10.38	9.873	2.025	3.038	7.342	2.278	6.835	2.025	3.291	4.051	9.367	2.278	2.025	8.861	5.57	3.797	10.38	8.354	6.076	1.266	1.266	0	0	0	0	1	0	0	0
Cx3cr1	MGI:1333815	ENSMUSG00000052336	ENSMUST00000177637	Q9Z0D9	CX3C1_MOUSE	9	168264	49.72	3	3	3156	165108	354	40266.2	33.898	17.797	62.712	37.288	18.079	10.452	7.627	7.062	2.825	3.672	3.955	10.169	5.085	2.542	6.215	3.39	14.124	2.26	4.237	3.39	1.695	4.52	7.345	5.932	6.497	1.13	3.955	0	1	0	0	0	0	0	0
Cxcl5	MGI:1096868	ENSMUSG00000029371	ENSMUST00000202380	P50228	CXCL5_MOUSE	5	2265	41.9	2	2	1863	402	132	14235.1	40.152	3.03	59.091	40.909	21.212	14.394	6.818	12.121	3.03	1.515	5.303	2.273	2.273	0.758	8.333	9.091	12.121	2.273	3.03	9.091	4.545	4.545	7.576	4.545	7.576	0	0	0	0	0	0	1	0	0	0
Cxcl9	MGI:1352449	ENSMUSG00000029417	ENSMUST00000113093	P18340	CXCL9_MOUSE	5	6733	41.51	2	4	2889	3844	126	14444.1	21.429	5.556	40.476	59.524	33.333	26.984	6.349	3.968	3.968	3.175	3.175	2.381	4.762	1.587	6.349	17.46	7.937	2.381	5.556	3.968	5.556	7.937	7.937	7.143	3.175	0.794	0.794	1	0	0	0	1	0	0	0
Cxcl10	MGI:1352450	ENSMUSG00000034855	ENSMUST00000038816	P17515	CXL10_MOUSE	5	2252	47.2	4	4	1094	1158	98	10788.9	32.653	3.061	56.122	43.878	24.49	17.347	7.143	8.163	5.102	3.061	4.082	2.041	5.102	1.02	11.224	8.163	9.184	4.082	5.102	7.143	3.061	8.163	7.143	4.082	4.082	0	0	0	0	0	0	1	0	0	0
Cxcl12	MGI:103556	ENSMUSG00000061353	ENSMUST00000112871	P40224	SDF1_MOUSE	6	12833	49.86	4	4	3132	9701	93	10560.7	39.785	7.527	58.065	41.935	25.806	19.355	6.452	10.753	5.376	3.226	3.226	2.151	1.075	2.151	6.452	10.753	13.978	2.151	7.527	4.301	3.226	6.452	4.301	1.075	8.602	1.075	2.151	0	0	0	0	1	0	0	0
Cxcl13	MGI:1888499	ENSMUSG00000023078	ENSMUST00000023840	O55038	CXL13_MOUSE	5	4118	39.41	1	4	1150	2968	109	11927.2	34.862	5.505	55.963	44.037	20.183	17.431	2.752	6.422	4.587	0.917	1.835	0	5.505	2.752	6.422	7.339	12.844	1.835	3.67	6.422	3.67	7.339	9.174	7.339	9.174	1.835	0.917	0	0	0	0	1	0	0	0
Cxcl15	MGI:1339941	ENSMUSG00000029375	ENSMUST00000031322	Q9WVL7	CXL15_MOUSE	5	8534	38.79	1	4	2127	6407	167	19091.3	29.94	11.377	56.287	43.713	26.347	14.371	11.976	5.988	2.994	4.79	7.186	5.988	3.593	2.395	7.186	5.988	11.377	2.994	4.79	7.784	2.395	5.988	6.587	3.593	5.389	1.198	1.796	0	1	0	0	1	0	0	0
Cxcl16	MGI:1932682	ENSMUSG00000018920	ENSMUST00000019064	Q8BSU2	CXL16_MOUSE	11	6002	47.42	3	5	2699	3303	246	26896.2	24.797	11.789	52.439	47.561	20.732	12.195	8.537	8.943	2.846	3.252	5.285	4.878	8.13	3.659	2.033	3.252	10.163	1.22	2.033	7.317	8.13	5.285	8.943	7.724	3.659	1.626	1.626	1	0	0	0	1	0	0	0
Cxcr3	MGI:1277207	ENSMUSG00000050232	ENSMUST00000056614	O88410	CXCR3_MOUSE	X	2735	54.37	1	2	1731	1004	367	41017.8	37.875	13.896	64.578	35.422	17.166	9.537	7.629	9.537	2.997	4.905	2.725	5.995	5.45	1.907	2.18	0.817	15.804	2.18	2.997	4.087	3.815	6.812	7.357	4.087	10.354	1.635	4.36	1	0	0	0	0	0	0	0
Cxcr4	MGI:109563	ENSMUSG00000045382	ENSMUST00000052172	P70658	CXCR4_MOUSE	1	4095	48.64	2	2	1805	2290	359	40426.3	34.54	16.156	60.724	39.276	20.056	12.256	7.799	5.85	2.507	5.014	2.786	6.407	5.85	3.343	10.306	5.571	11.142	1.95	2.507	3.064	2.507	3.343	10.864	3.343	7.242	1.671	4.735	1	1	0	0	0	0	0	0
Cxcr5	MGI:103567	ENSMUSG00000047880	ENSMUST00000215293	Q04683	CXCR5_MOUSE	9	50091	46.86	5	4	2846	47245	374	42114.6	35.829	15.241	62.567	37.433	17.38	10.963	6.417	7.754	3.743	2.406	4.011	6.952	4.813	3.209	5.08	2.674	16.043	2.406	3.476	3.743	2.406	5.08	8.021	6.15	6.952	1.604	3.476	1	0	0	0	0	0	0	0
Cxcr6	MGI:1934582	ENSMUSG00000048521	ENSMUST00000049810	Q9EQ16	CXCR6_MOUSE	9	5286	41.2	2	2	1897	3389	351	40467.8	34.188	17.094	61.254	38.746	16.809	10.256	6.553	4.558	2.849	3.419	3.134	7.407	4.274	2.279	6.838	5.698	13.39	3.134	3.704	1.994	4.274	2.279	7.123	6.838	9.402	2.564	4.843	1	0	0	0	0	0	0	0
Cxxc5	MGI:1914643	ENSMUSG00000046668	ENSMUST00000060722	Q91WA4	CXXC5_MOUSE	18	32292	54.84	6	3	2302	29990	317	32812.2	28.076	5.994	53.943	46.057	22.082	13.565	8.517	14.511	2.524	2.839	5.678	2.839	10.095	1.893	2.208	6.625	8.202	3.785	3.155	5.363	3.785	5.047	13.249	3.785	3.155	0.315	0.946	0	0	0	0	0	0	0	0
Cyb5r4	MGI:2386848	ENSMUSG00000032872	ENSMUST00000168529	Q3TDX8	NB5R4_MOUSE	9	55761	40.35	5	16	2644	53117	528	59716.4	27.652	11.364	51.705	48.295	28.409	14.773	13.636	3.598	2.083	6.629	7.008	4.356	6.061	3.03	4.735	7.008	11.174	2.273	2.841	5.303	3.788	4.735	8.712	4.545	8.144	1.326	2.652	0	0	1	0	0	1	0	0
Cybrd1	MGI:2654575	ENSMUSG00000027015	ENSMUST00000028403	Q925G2	CYBR1_MOUSE	2	25004	44.19	1	4	5339	19665	290	31843.7	39.31	15.172	68.966	31.034	15.172	10	5.172	8.966	0.69	1.379	3.793	6.207	8.966	3.448	6.897	2.759	13.448	3.103	2.414	5.172	2.414	3.793	7.241	3.793	10	3.103	2.414	0	1	0	0	0	0	0	0
Cyct	MGI:88579	ENSMUSG00000056436	ENSMUST00000028430	P00015	CYC2_MOUSE	2	6509	39.91	1	4	655	5854	105	11713.5	20.952	11.429	50.476	49.524	30.476	20	10.476	6.667	1.905	2.857	7.619	3.81	11.429	1.905	5.714	16.19	5.714	2.857	3.81	3.81	3.81	1.905	4.762	6.667	2.857	1.905	3.81	0	1	1	0	0	0	0	0
Cygb	MGI:2149481	ENSMUSG00000020810	ENSMUST00000021166	Q9CX80	CYGB_MOUSE	11	8719	58.02	1	4	2331	6388	190	21465.7	31.579	11.579	54.737	45.263	28.421	15.263	13.158	10	1.053	3.158	10	4.211	4.211	3.158	3.158	6.316	7.895	3.158	3.158	6.316	3.684	5.789	5.789	4.211	10.526	1.579	2.632	0	0	0	0	0	0	0	0
Cyld	MGI:1921506	ENSMUSG00000036712	ENSMUST00000043526	Q80TQ2	CYLD_MOUSE	8	54918	38.47	11	17	8022	46896	952	106586	25	10.399	52.416	47.584	26.155	12.815	13.34	3.571	3.046	5.672	7.668	4.937	7.353	1.786	4.832	6.408	10.294	2.206	3.676	6.197	4.307	4.622	9.349	4.097	6.303	0.945	2.731	0	1	0	0	0	0	0	1
Cyp1a2	MGI:88589	ENSMUSG00000032310	ENSMUST00000034860	P00186	CP1A2_MOUSE	9	6767	48.83	2	7	1940	4827	513	58183.9	28.46	13.255	53.996	46.004	23.002	13.45	9.552	5.263	1.17	4.483	5.068	6.628	5.458	2.534	5.653	6.043	9.552	1.754	5.848	6.433	4.483	4.873	6.823	5.848	7.992	1.754	2.339	1	0	0	0	0	1	0	0
Cyp1b1	MGI:88590	ENSMUSG00000024087	ENSMUST00000234927	Q64429	CP1B1_MOUSE	17	13525	44.37	3	5	1436	12089	543	60537.3	31.123	12.891	56.538	43.462	21.547	12.523	9.024	9.024	1.473	4.788	4.236	6.63	5.709	2.578	3.315	3.315	11.418	2.026	3.867	5.893	4.604	6.63	9.024	4.42	7.366	1.657	2.026	0	0	0	0	0	1	0	0
Cyp2a5	MGI:88597	ENSMUSG00000005547	ENSMUST00000005685	P20852	CP2A5_MOUSE	7	8244	46.22	5	9	2013	6231	494	56740.8	25.709	13.765	54.656	45.344	25.506	14.372	11.134	4.453	0.405	5.061	6.073	9.312	6.68	1.417	4.858	6.68	10.526	4.049	3.441	5.466	4.453	6.275	6.073	5.87	5.87	0.405	2.632	0	1	1	0	0	1	0	0
Cyp2e1	MGI:88607	ENSMUSG00000025479	ENSMUST00000026552	Q05421	CP2E1_MOUSE	7	11249	45.02	4	9	1833	9416	493	56805.1	29.006	13.996	56.389	43.611	26.572	15.01	11.562	4.26	1.42	5.274	6.288	6.694	5.68	2.434	6.897	7.302	11.562	2.434	4.665	6.288	2.637	5.274	5.071	4.665	6.288	1.217	3.651	0	0	0	0	0	1	0	0
Cyp2f2	MGI:88608	ENSMUSG00000052974	ENSMUST00000003100	P33267	CP2F2_MOUSE	7	13752	47.76	3	10	1866	11886	491	55948.7	27.088	12.627	54.786	45.214	25.051	13.849	11.202	2.851	0.815	6.11	5.092	7.536	6.721	2.444	6.11	4.277	12.22	3.259	3.666	6.721	3.259	7.128	7.536	5.703	5.906	0.611	2.037	0	0	0	0	0	1	0	0
Cyp2g1	MGI:109612	ENSMUSG00000049685	ENSMUST00000040944	Q9WV19	Q9WV19_MOUSE	7	12314	42	2	9	1896	10418	494	56819.8	27.733	15.182	57.085	42.915	25.506	14.777	10.729	4.858	1.417	5.466	5.263	7.692	6.478	2.429	5.466	6.073	10.729	2.834	3.441	5.87	3.644	6.275	5.668	4.656	6.68	0.81	4.251	0	0	0	0	0	0	0	0
Cyp4x1	MGI:1932403	ENSMUSG00000047155	ENSMUST00000106545	Q6A152	CP4X1_MOUSE	4	27959	41.98	2	12	4187	23772	507	58557	29.191	14.793	55.424	44.576	25.838	14.99	10.848	6.114	2.959	5.523	5.325	5.128	3.945	4.734	6.312	5.523	12.623	2.959	2.564	6.312	5.128	4.734	5.523	5.523	4.142	2.564	2.367	0	0	0	0	0	1	0	0
Cyp7a1	MGI:106091	ENSMUSG00000028240	ENSMUST00000029905	Q64505	CP7A1_MOUSE	4	10022	38.88	2	6	4172	5850	503	57262.3	28.429	14.115	54.871	45.129	24.851	14.911	9.94	6.759	1.789	4.97	4.97	5.964	5.765	2.982	6.163	7.555	11.531	3.181	4.374	4.573	3.777	4.374	7.356	4.771	3.976	1.193	3.976	0	0	0	0	0	1	0	0
Cyp7b1	MGI:104978	ENSMUSG00000039519	ENSMUST00000035625	Q60991	CP7B1_MOUSE	3	171389	38.83	1	6	2166	169223	507	58470.3	29.389	13.807	54.832	45.168	26.627	15.385	11.243	5.523	0.986	5.72	5.523	7.692	5.128	1.972	5.917	8.087	14.201	2.761	2.17	4.734	4.536	5.325	6.706	5.128	3.748	0.986	3.156	0	0	0	0	0	1	0	0
Cyp8b1	MGI:1338044	ENSMUSG00000050445	ENSMUST00000062474	O88962	CP8B1_MOUSE	9	1950	54.82	1	1	1950	0	500	57706.3	26.2	16	57.8	42.2	25.8	15.4	10.4	4.6	1.8	5.6	4.8	8	7	3	2.4	6.6	12.8	4.4	1.4	5.4	4.4	5.8	6.6	4	6.4	2	3	0	1	0	0	0	1	0	0
Cyp11a1	MGI:88582	ENSMUSG00000032323	ENSMUST00000188116	Q9QZ82	CP11A_MOUSE	9	20613	48.23	4	4	539	20074	526	60314.6	27.947	13.308	55.323	44.677	22.624	13.498	9.125	5.323	0.57	4.373	4.753	6.084	6.274	1.901	5.133	5.703	10.837	3.042	5.513	6.084	5.703	5.894	6.084	4.753	6.654	2.091	3.232	0	0	0	0	0	1	0	0
Cyp11b2	MGI:88584	ENSMUSG00000022589	ENSMUST00000238900	P15539	C11B2_MOUSE	15	5309	52.48	2	9	1625	3684	500	57373	32.6	11.6	55.4	44.6	24.6	15.6	9	7.4	0.6	2.8	6.2	4.4	4.6	3.2	3.2	4	15	3.8	3	5.4	5.4	8.4	6.8	4.8	7	2	2	0	0	0	0	0	1	0	0
Cyp17a1	MGI:88586	ENSMUSG00000003555	ENSMUST00000236174	P27786	CP17A_MOUSE	19	6008	50.4	4	7	2403	3605	507	57637.9	30.375	12.623	54.438	45.562	25.641	14.004	11.637	4.536	1.381	5.917	5.72	6.903	5.128	2.761	7.692	6.903	11.834	1.972	3.748	5.72	3.55	4.339	6.903	5.72	6.312	1.578	1.381	0	0	0	0	0	1	0	0
Cyp19a1	MGI:88587	ENSMUSG00000032274	ENSMUST00000214358	P28649	CP19A_MOUSE	9	102174	44.7	5	2	201	101973	503	58015.2	30.219	12.127	57.455	42.545	25.249	14.115	11.133	3.579	1.789	4.374	6.759	4.771	5.765	2.386	8.35	6.362	10.736	5.368	5.169	4.573	2.584	5.368	5.567	3.976	7.555	1.193	3.777	0	0	0	0	0	1	0	0
Cyp26b1	MGI:2176159	ENSMUSG00000063415	ENSMUST00000168003	Q811W2	CP26B_MOUSE	6	22495	54.64	5	7	4170	18325	512	57375.4	32.031	10.938	55.078	44.922	25	14.258	10.742	6.445	1.367	4.102	6.641	5.078	7.227	2.539	4.492	5.273	14.062	1.758	1.953	4.297	4.883	6.445	7.227	5.859	7.031	1.172	2.148	0	0	0	0	0	1	0	0
Cyp27b1	MGI:1098274	ENSMUSG00000006724	ENSMUST00000172069	O35084	CP27B_MOUSE	10	4757	53.29	3	9	2443	2314	507	56224.6	31.361	11.243	56.805	43.195	24.26	14.596	9.665	7.298	1.775	3.748	5.917	3.945	7.89	4.142	2.959	1.775	13.807	1.578	1.972	7.101	3.945	8.679	7.692	5.325	7.298	1.578	1.578	0	0	0	0	0	1	0	0
Cysltr1	MGI:1926218	ENSMUSG00000052821	ENSMUST00000113480	Q99JA4	CLTR1_MOUSE	X	29334	36.7	2	4	5142	24192	352	40715.2	30.398	16.477	58.807	41.193	17.898	12.784	5.114	3.977	3.693	1.989	3.125	7.955	3.409	2.557	7.67	6.25	10.511	3.977	5.682	3.409	3.125	3.977	7.102	7.386	8.239	0.568	5.398	1	0	0	0	0	0	0	0
Cysltr2	MGI:1917336	ENSMUSG00000033470	ENSMUST00000226727	Q920A1	CLTR2_MOUSE	14	23512	41.28	5	8	737	22775	309	35212.8	35.922	17.476	63.754	36.246	16.181	11.003	5.178	7.443	2.913	2.265	2.913	8.738	3.883	2.589	8.414	4.207	12.945	2.913	4.531	3.236	0.971	4.207	7.767	6.796	7.12	1.618	4.531	1	0	0	0	0	0	0	0
Cyth1	MGI:1334257	ENSMUSG00000017132	ENSMUST00000100181	Q9QX11	CYH1_MOUSE	11	116574	48.64	7	14	1592	114982	398	46273.6	25.126	10.553	47.739	52.261	33.417	16.332	17.085	5.276	2.01	6.784	10.302	4.774	5.276	1.508	6.533	8.04	9.045	2.261	6.03	4.02	3.769	6.784	4.02	5.025	4.271	1.256	3.015	0	0	1	0	0	0	0	0
Cytip	MGI:2183535	ENSMUSG00000026832	ENSMUST00000144117	Q91VY6	CYTIP_MOUSE	2	66396	40.05	8	8	856	65540	359	40142.9	24.513	8.635	43.454	56.546	26.462	14.485	11.978	4.457	1.95	5.292	6.685	3.621	6.685	2.228	3.621	4.178	11.142	1.671	4.735	2.228	5.571	8.078	13.928	5.85	5.292	1.114	1.671	0	0	0	0	0	0	0	0
Cytl1	MGI:2684993	ENSMUSG00000062329	ENSMUST00000073554	Q0VG51	Q0VG51_MOUSE	5	4302	47.88	2	4	974	3328	140	15952.6	33.571	9.286	59.286	40.714	22.857	10.714	12.143	7.143	4.286	7.857	4.286	2.857	0.714	0.714	3.571	3.571	14.286	3.571	1.429	8.571	3.571	6.429	8.571	4.286	8.571	2.143	3.571	0	0	0	0	1	0	0	0
Dab1	MGI:108554	ENSMUSG00000028519	ENSMUST00000106827	P97318	DAB1_MOUSE	4	1125486	42.75	8	10	1237	1124249	588	63578	24.32	8.673	50.68	49.32	23.98	10.714	13.265	9.014	0.85	6.633	6.633	4.762	6.633	1.531	4.082	6.293	5.272	2.211	1.701	9.524	7.483	2.891	9.694	6.463	5.952	0.51	1.871	0	1	0	0	0	0	0	0
Dab2ip	MGI:1916851	ENSMUSG00000026883	ENSMUST00000112986	Q3UHC7	DAB2P_MOUSE	2	172729	51.75	13	17	5580	167149	1189	131726	26.241	7.653	49.285	50.715	27.166	15.223	11.943	8.074	1.43	4.289	7.653	2.775	5.803	1.934	3.028	5.719	11.102	2.439	3.364	7.653	4.373	7.569	10.765	5.046	4.037	0.841	2.103	0	1	0	0	0	0	0	0
Dach1	MGI:1277991	ENSMUSG00000055639	ENSMUST00000071533	Q9QYB2	DACH1_MOUSE	14	382913	35.24	3	12	5219	377694	751	77971.6	25.832	5.326	50.599	49.401	20.373	11.984	8.389	9.055	1.065	2.929	5.459	1.598	8.788	2.796	3.728	4.66	8.256	2.929	3.728	9.454	3.862	4.527	15.446	5.992	4.794	0.133	0.799	0	1	0	1	0	0	0	0
Dact2	MGI:1920347	ENSMUSG00000048826	ENSMUST00000053218	Q7TN08	DACT2_MOUSE	17	9253	53.77	2	4	3250	6003	757	81668.1	25.76	6.077	52.708	47.292	24.967	14.531	10.436	9.379	2.51	4.359	6.077	1.849	8.454	1.849	1.717	3.17	9.775	1.057	1.057	10.7	6.341	9.511	10.436	4.491	4.888	1.189	1.189	0	1	0	0	0	0	0	0
Dag1	MGI:101864	ENSMUSG00000039952	ENSMUST00000191899	Q62165	DAG1_MOUSE	9	59325	45.28	7	4	5662	53663	893	96904.7	28.443	7.615	54.199	45.801	23.292	13.102	10.19	7.951	0.672	4.927	5.263	2.352	5.599	2.352	5.487	5.487	7.167	1.792	3.247	12.43	3.247	5.263	7.503	8.511	7.839	1.232	1.68	1	1	0	0	1	0	0	0
Dao	MGI:94859	ENSMUSG00000042096	ENSMUST00000112292	P18894	OXDA_MOUSE	5	21980	48.96	5	11	2057	19923	345	38661.3	29.275	13.913	57.971	42.029	22.899	13.333	9.565	6.087	1.739	3.478	6.087	3.478	8.986	3.768	6.087	4.348	11.594	1.449	3.768	6.377	3.188	5.217	6.957	5.217	5.507	3.188	3.478	0	0	0	0	0	1	0	0
Dapp1	MGI:1347063	ENSMUSG00000028159	ENSMUST00000029806	Q9QXT1	DAPP1_MOUSE	3	50539	44.14	7	9	3083	47456	280	32167.5	23.571	14.286	50.357	49.643	27.857	15.357	12.5	4.286	1.786	5.357	7.143	5.357	7.857	2.5	2.857	6.429	11.071	1.786	3.214	3.571	4.286	6.429	7.143	7.143	5.357	2.143	4.286	0	1	0	0	0	0	0	0
Dazap1	MGI:1917498	ENSMUSG00000069565	ENSMUST00000105362	Q9JII5	DAZP1_MOUSE	10	26923	52.89	7	12	2081	24842	406	43214.2	16.256	12.315	61.084	38.916	18.227	10.345	7.882	6.404	0.985	4.433	3.448	5.911	14.532	1.478	2.463	4.433	1.97	1.97	2.709	16.502	7.143	4.433	6.65	4.187	5.419	1.478	3.448	0	0	1	0	0	0	0	0
Dazl	MGI:1342328	ENSMUSG00000010592	ENSMUST00000010736	Q64368	DAZL_MOUSE	17	14242	34.69	6	11	2976	11266	298	33312.6	23.49	12.081	52.349	47.651	20.47	12.081	8.389	5.369	1.678	4.362	4.027	3.691	5.034	2.349	4.698	4.698	4.027	2.349	5.034	10.067	6.376	5.034	9.732	6.04	9.396	0.671	5.369	0	1	0	0	0	0	0	0
Dbi	MGI:94865	ENSMUSG00000026385	ENSMUST00000027634	P31786	ACBP_MOUSE	1	7799	48.88	7	4	569	7230	87	10000.4	22.989	10.345	43.678	56.322	37.931	20.69	17.241	6.897	0	8.046	9.195	3.448	5.747	1.149	2.299	17.241	8.046	3.448	2.299	2.299	3.448	2.299	5.747	6.897	5.747	2.299	3.448	0	1	1	0	0	0	0	0
Dbn1	MGI:1931838	ENSMUSG00000034675	ENSMUST00000109923	Q9QXS6	DREB_MOUSE	13	14683	55.36	9	14	2940	11743	706	77286.8	25.921	6.657	48.3	51.7	29.462	10.482	18.98	11.331	1.841	4.816	14.164	2.691	4.533	1.558	2.833	3.399	6.799	1.133	2.408	9.773	5.666	5.524	8.924	5.241	4.958	0.85	1.558	0	1	1	0	0	0	0	0
Dbnl	MGI:700006	ENSMUSG00000020476	ENSMUST00000102928	Q62418	DBNL_MOUSE	11	12475	52.1	3	13	2295	10180	436	48699.6	23.165	9.174	47.477	52.523	29.587	12.844	16.743	8.945	1.147	3.44	13.303	2.982	7.569	1.606	2.982	4.358	5.046	1.606	4.128	6.422	6.193	6.881	7.339	5.275	6.193	1.376	3.211	0	1	1	0	0	0	0	0
Dcaf6	MGI:1921356	ENSMUSG00000026571	ENSMUST00000027856	Q9DC22	DCAF6_MOUSE	1	131778	39.07	5	19	4110	127668	876	97587.9	22.26	7.877	44.521	55.479	29.338	13.699	15.639	6.279	2.626	6.849	8.79	2.283	5.594	2.397	4.224	2.968	7.534	1.941	4.338	6.621	3.425	8.333	10.845	7.534	4.224	1.027	2.169	0	1	0	0	0	0	0	0
Dcaf17	MGI:1923013	ENSMUSG00000041966	ENSMUST00000064141	Q3TUL7	DCA17_MOUSE	2	43815	41.39	9	15	1905	41910	519	58399.7	30.058	11.561	53.372	46.628	26.204	13.68	12.524	6.358	3.083	5.395	7.129	3.661	5.588	2.505	6.166	6.166	9.056	1.156	3.854	4.432	3.854	5.01	8.285	4.432	8.478	1.541	3.854	0	0	0	0	0	0	0	0
Dcc	MGI:94869	ENSMUSG00000060534	ENSMUST00000114943	P70211	DCC_MOUSE	18	1097436	37.06	3	29	10323	1087113	1447	158341	27.367	9.053	53.144	46.856	20.871	11.057	9.813	6.151	1.106	4.354	5.46	2.488	6.427	2.004	4.699	4.147	8.5	2.073	4.077	9.122	4.354	4.907	10.09	7.464	8.017	1.382	3.179	1	1	0	0	1	0	0	0
Dcdc2a	MGI:2652818	ENSMUSG00000035910	ENSMUST00000069614	Q5DU00	DCDC2_MOUSE	13	154703	43.63	4	10	6634	148069	475	51952.6	23.579	6.737	44.632	55.368	32.421	16.632	15.789	6.947	0.211	5.474	10.316	2.737	8.842	1.895	3.789	8.632	5.474	1.263	4.632	5.895	4.421	6.105	9.684	4.211	7.368	0.211	1.895	0	1	0	0	0	0	0	0
Dck	MGI:102726	ENSMUSG00000029366	ENSMUST00000031311	P43346	DCK_MOUSE	5	18286	40.69	2	7	3078	15208	260	30367.3	23.846	13.462	47.308	52.692	28.846	13.846	15	4.231	1.923	4.231	10.769	4.615	3.846	1.923	4.615	6.923	10	1.923	4.231	4.231	4.615	5	9.231	5.769	5	2.692	4.231	0	1	0	0	0	0	1	0
Dclk1	MGI:1330861	ENSMUSG00000027797	ENSMUST00000196745	Q9JLM8	DCLK1_MOUSE	3	296705	42.53	15	17	7962	288743	756	84153.2	25.397	9.392	48.148	51.852	28.175	15.873	12.302	5.159	1.323	6.085	6.217	3.571	7.011	1.852	5.291	6.878	7.937	1.455	3.571	5.423	3.175	7.143	10.847	6.085	7.011	0.661	3.307	0	1	0	0	0	0	1	0
Dclre1a	MGI:1930042	ENSMUSG00000025077	ENSMUST00000182276	Q9JIC3	DCR1A_MOUSE	19	19056	44.15	6	10	4066	14990	1026	113567	22.222	8.967	46.589	53.411	26.023	15.107	10.916	5.361	2.924	4.191	6.725	3.119	6.238	2.729	3.509	6.92	8.772	1.949	3.801	7.018	5.556	5.458	11.891	6.14	4.581	0.585	2.534	0	1	0	0	0	0	0	0
Dclre1c	MGI:2441769	ENSMUSG00000026648	ENSMUST00000061852	Q8K4J0	DCR1C_MOUSE	2	40000	42.78	9	16	7075	32925	705	78834.1	23.83	9.929	47.943	52.057	27.234	13.901	13.333	3.83	3.546	6.241	7.092	3.404	5.248	2.979	4.255	6.099	10.496	1.418	2.553	6.95	4.681	4.823	11.489	6.099	5.248	1.135	2.411	0	1	0	0	0	0	0	1
Ddah1	MGI:1916469	ENSMUSG00000028194	ENSMUST00000029845	Q9CWS0	DDAH1_MOUSE	3	135603	44.29	3	6	3764	131839	285	31381	31.93	8.421	53.684	46.316	29.123	14.737	14.386	8.772	2.456	6.316	8.07	3.158	5.965	3.158	3.86	6.316	10.526	3.158	2.807	4.912	3.158	5.263	7.368	3.86	8.772	0	2.105	0	1	1	0	0	0	0	1
Ddb2	MGI:1355314	ENSMUSG00000002109	ENSMUST00000135927	Q99J79	DDB2_MOUSE	2	25411	42.01	5	9	1592	23819	432	48375.3	25.926	12.269	50.463	49.537	24.769	16.204	8.565	5.324	2.546	5.324	3.241	3.472	6.481	4.167	4.861	6.713	10.417	2.083	3.935	5.324	4.398	5.324	10.88	5.556	5.324	2.315	2.315	0	0	0	0	0	0	0	0
Ddhd2	MGI:1919358	ENSMUSG00000061313	ENSMUST00000033975	Q80Y98	DDHD2_MOUSE	8	29252	42.82	7	18	4246	25006	699	79576.8	25.036	12.16	50.358	49.642	27.754	13.162	14.592	3.863	1.574	6.009	8.584	4.578	5.866	2.718	5.722	5.15	9.013	2.289	4.578	6.152	4.006	5.293	9.299	4.006	6.438	1.288	3.577	0	1	0	0	0	0	0	1
Ddias	MGI:1921291	ENSMUSG00000030641	ENSMUST00000032877	Q6NZG4	DDIAS_MOUSE	7	16723	38.8	4	6	3387	13336	898	99945.5	20.601	10.913	43.207	56.793	25.612	14.365	11.247	4.343	3.675	5.791	5.457	4.566	4.566	3.007	4.232	7.127	8.018	1.002	5.791	5.457	4.566	4.232	14.922	5.902	4.009	0.78	2.561	0	0	0	0	0	0	0	0
Ddit3	MGI:109247	ENSMUSG00000025408	ENSMUST00000026475	P35639	DDIT3_MOUSE	10	5515	48.81	3	4	890	4625	168	19189	20.238	4.762	36.905	63.095	35.119	13.69	21.429	6.548	0.595	2.976	18.452	1.19	4.167	0.595	2.381	4.762	7.738	2.381	1.786	5.357	7.143	8.333	10.714	8.333	3.571	1.786	1.19	0	1	0	1	0	0	0	0
Ddo	MGI:1925528	ENSMUSG00000063428	ENSMUST00000213856	Q922Z0	OXDD_MOUSE	10	51837	45.63	7	5	3117	48720	341	37546.3	30.499	10.557	57.771	42.229	23.167	13.783	9.384	7.038	2.639	3.812	5.572	3.519	9.091	2.639	4.985	3.519	9.384	1.76	1.173	5.865	3.519	7.625	7.331	7.038	9.091	2.346	2.053	0	0	0	0	0	1	0	0
Ddr2	MGI:1345277	ENSMUSG00000026674	ENSMUST00000194690	Q62371	DDR2_MOUSE	1	138456	43.09	6	18	8590	129866	854	96482.3	27.869	12.529	56.206	43.794	23.419	11.358	12.061	6.206	2.108	5.855	6.206	4.801	6.557	2.108	5.738	4.098	9.485	3.63	4.333	5.621	3.981	5.152	7.494	4.567	6.44	1.874	3.747	1	1	0	0	1	0	1	0
Ddx25	MGI:1353582	ENSMUSG00000032101	ENSMUST00000034612	Q9QY15	DDX25_MOUSE	9	21882	45.96	1	12	6934	14948	484	54876.2	30.785	8.264	52.273	47.727	26.86	13.43	13.43	5.579	1.86	6.198	7.231	3.719	5.785	1.446	7.645	5.579	10.744	3.099	4.752	3.926	5.372	6.405	5.579	5.165	6.818	0.826	2.273	0	1	0	0	0	0	0	1
Ddx58	MGI:2442858	ENSMUSG00000040296	ENSMUST00000037907	Q6Q899	DDX58_MOUSE	4	36056	44.17	10	18	3874	32182	926	105975	28.834	10.799	49.784	50.216	30.238	15.767	14.471	7.127	2.7	5.184	9.287	4.644	4.104	2.268	6.803	8.747	9.179	1.836	4.752	3.78	4.86	4.752	6.156	4.212	5.724	1.08	2.808	0	1	1	0	0	0	0	1
Decr1	MGI:1914710	ENSMUSG00000028223	ENSMUST00000029877	Q9CQ62	DECR_MOUSE	4	28268	41.47	3	10	2959	25309	335	36213.8	29.552	9.552	57.612	42.388	22.09	12.537	9.552	8.955	1.493	4.179	5.373	5.97	10.149	0.896	7.164	7.164	7.761	2.687	3.881	5.075	2.687	4.478	6.866	6.866	5.672	1.194	1.493	0	1	1	0	0	1	0	0
Defb1	MGI:1096878	ENSMUSG00000044748	ENSMUST00000051017	P56386	DEFB1_MOUSE	8	18587	40.15	1	2	872	17715	69	7749.17	17.391	11.594	55.072	44.928	20.29	15.942	4.348	0	10.145	2.899	1.449	5.797	8.696	2.899	2.899	8.696	11.594	4.348	2.899	5.797	5.797	4.348	8.696	7.246	2.899	0	2.899	0	0	0	0	1	0	0	0
Defb3	MGI:1351612	ENSMUSG00000039775	ENSMUST00000033852	Q9WTL0	DEFB3_MOUSE	8	1932	41.41	1	2	275	1657	63	7125.68	28.571	11.111	63.492	36.508	20.635	20.635	0	4.762	9.524	0	0	6.349	7.937	1.587	6.349	9.524	12.698	1.587	6.349	6.349	1.587	9.524	6.349	1.587	4.762	1.587	1.587	0	0	0	0	1	0	0	0
Derl2	MGI:2151483	ENSMUSG00000018442	ENSMUST00000108523	Q8BNI4	DERL2_MOUSE	11	12678	42.9	7	8	884	11794	239	27639.5	30.544	19.665	69.038	30.962	14.226	7.531	6.695	4.184	0.837	2.51	4.184	12.971	8.787	0.837	6.695	0.837	14.226	3.347	4.603	6.695	3.766	5.858	3.347	5.021	5.439	1.674	4.184	0	0	0	0	0	0	0	0
Des	MGI:94885	ENSMUSG00000026208	ENSMUST00000027409	P31001	DESM_MOUSE	1	8251	52.59	3	9	3028	5223	469	53497.8	28.998	7.036	43.923	56.077	32.196	15.139	17.058	9.595	0.213	4.904	12.154	2.772	4.478	1.279	4.051	4.478	10.021	2.559	4.478	1.919	6.823	9.382	7.463	5.117	5.33	0.213	2.772	0	1	0	0	0	0	0	0
Dffa	MGI:1196227	ENSMUSG00000028974	ENSMUST00000030816	O54786	DFFA_MOUSE	4	16502	49.19	3	6	2457	14045	331	36572.2	32.931	3.927	46.828	53.172	29.305	12.689	16.616	9.668	2.417	7.251	9.366	0.906	3.323	0.906	3.323	5.74	14.804	0.604	2.417	4.532	6.949	6.042	10.574	3.927	5.136	1.208	0.906	0	1	1	0	0	0	0	0
Dffb	MGI:1196287	ENSMUSG00000029027	ENSMUST00000030893	O54788	DFFB_MOUSE	4	10678	52.03	5	7	2093	8585	344	39449	26.163	11.919	50.291	49.709	29.36	17.733	11.628	6.977	4.07	4.07	7.558	3.779	5.523	2.907	3.198	5.523	11.047	1.163	2.907	4.36	4.651	9.302	8.14	4.651	4.942	1.453	3.779	0	0	0	0	0	0	0	1
Dgat1	MGI:1333825	ENSMUSG00000022555	ENSMUST00000023214	Q9Z2A7	DGAT1_MOUSE	15	9939	51.85	12	17	1888	8051	498	56790.1	33.735	16.064	63.253	36.747	19.679	12.45	7.229	8.635	1.606	4.418	2.811	6.225	6.225	2.008	5.221	3.414	10.442	2.61	3.614	5.02	3.614	7.028	6.627	3.213	9.438	3.213	4.618	0	1	0	0	0	0	1	0
Dgat2	MGI:1915050	ENSMUSG00000030747	ENSMUST00000033001	Q9DCV3	DGAT2_MOUSE	7	29062	52.13	6	8	2262	26800	388	43769.7	29.381	14.691	58.505	41.495	21.649	13.918	7.732	6.186	1.546	2.835	4.897	5.412	8.763	2.062	5.412	6.443	9.794	2.062	4.381	4.124	2.577	5.412	6.959	5.928	7.99	3.093	4.124	0	0	0	0	0	0	1	0
Dgka	MGI:102952	ENSMUSG00000025357	ENSMUST00000219834	O88673	DGKA_MOUSE	10	24722	46.62	3	24	2756	21966	730	82762.3	26.027	12.055	54.384	45.616	26.849	14.11	12.74	4.11	3.973	6.301	6.438	4.247	7.26	2.877	5.89	6.712	9.726	3.151	3.151	4.795	3.973	4.521	6.575	5.068	6.301	2.055	2.877	0	0	1	0	0	0	1	0
Dgkd	MGI:2138334	ENSMUSG00000070738	ENSMUST00000027517	E9PUQ8	DGKD_MOUSE	1	91894	45.41	7	30	5695	86199	1220	135208	27.377	8.197	50.082	49.918	27.377	15.164	12.213	6.885	3.115	5	7.213	2.787	6.311	2.459	4.426	7.213	10.082	2.213	3.77	5.328	4.426	5.492	9.262	5.082	5.984	1.393	1.557	0	1	0	0	0	0	1	0
Dgke	MGI:1889276	ENSMUSG00000000276	ENSMUST00000107894	Q9R1C6	DGKE_MOUSE	11	31672	43.85	3	12	8347	23325	564	63634.5	26.773	11.525	56.383	43.617	25.709	14.362	11.348	4.61	4.965	6.028	5.319	3.369	8.156	2.837	4.965	6.383	10.816	2.66	3.901	5.142	4.255	5.142	5.142	4.61	6.383	2.128	3.191	0	0	0	0	0	0	1	0
Dhps	MGI:2683592	ENSMUSG00000060038	ENSMUST00000078665	Q3TXU5	DHYS_MOUSE	8	3406	54.67	8	9	1333	2073	369	40642.1	31.978	10.84	56.098	43.902	24.119	11.924	12.195	9.485	0.813	6.504	5.691	3.523	7.588	2.71	5.691	4.607	9.756	2.71	5.42	4.878	3.523	4.607	5.962	4.878	7.046	1.084	3.523	0	0	0	0	0	0	1	0
Dhrs4	MGI:90169	ENSMUSG00000022210	ENSMUST00000022821	Q99LB2	DHRS4_MOUSE	14	11583	47.73	8	8	1392	10191	279	29884.6	34.767	6.452	57.348	42.652	22.581	13.262	9.319	10.036	1.434	3.584	5.735	3.226	9.677	1.075	5.376	5.735	8.602	2.867	4.301	3.226	2.509	6.452	7.168	6.093	10.753	1.434	0.717	0	1	1	0	0	1	0	0
Dhx36	MGI:1919412	ENSMUSG00000027770	ENSMUST00000029336	Q8VHK9	DHX36_MOUSE	3	38992	37.15	4	25	5620	33372	1001	113883	27.872	10.589	49.75	50.25	29.97	16.883	13.087	4.995	1.499	5.894	7.193	2.997	6.693	2.997	7.093	7.792	9.99	2.098	3.596	3.996	4.895	6.094	7.393	4.396	5.794	1.199	3.397	0	1	1	1	0	0	0	1
Dhx58	MGI:1931560	ENSMUSG00000017830	ENSMUST00000017974	Q99J87	DHX58_MOUSE	11	9388	50.39	6	13	2412	6976	678	76708.5	31.121	9.587	52.212	47.788	26.254	15.192	11.062	7.08	2.212	4.867	6.195	2.95	5.9	3.245	4.867	5.605	11.947	2.95	3.245	3.687	7.522	6.342	5.162	5.605	7.227	1.18	2.212	0	0	0	0	0	0	0	1
Dicer1	MGI:2177178	ENSMUSG00000041415	ENSMUST00000041987	Q8R418	DICER_MOUSE	12	64211	43.92	6	27	9851	54360	1916	216821	27.401	11.013	51.461	48.539	28.079	13.987	14.092	6.524	2.505	6.106	7.985	3.653	4.541	2.296	4.645	6.681	10.438	2.088	4.175	6.211	3.445	5.01	7.881	4.958	5.793	0.835	4.228	0	1	0	0	0	0	0	1
Dio3	MGI:1306782	ENSMUSG00000075707	ENSMUST00000173014	Q91ZI8	IOD3_MOUSE	12	2030	57.83	2	1	2030	0	304	34110.7	27.303	12.5	57.237	42.763	24.342	13.158	11.184	7.566	2.303	5.592	5.592	4.605	7.566	3.289	2.961	1.645	10.855	2.632	1.645	7.895	5.263	8.224	7.237	4.276	5.921	1.316	3.289	0	0	0	0	0	1	0	0
Disc1	MGI:2447658	ENSMUSG00000043051	ENSMUST00000118942	Q811T9	DISC1_MOUSE	8	207664	48.06	9	14	2860	204804	852	92525	28.404	7.394	50	50	26.174	13.732	12.441	10.329	1.878	4.108	8.333	1.995	7.746	3.169	1.643	3.991	12.793	1.878	0.939	5.869	7.277	6.573	11.033	4.577	3.638	1.526	0.704	0	0	0	0	0	0	0	0
Dkc1	MGI:1861727	ENSMUSG00000031403	ENSMUST00000033776	Q9ESX5	DKC1_MOUSE	X	13924	41.89	12	15	2804	11120	509	57401.6	29.077	7.662	49.312	50.688	32.613	19.45	13.163	6.09	1.572	5.894	7.269	1.179	6.287	2.554	6.09	11.002	9.037	2.75	2.554	4.519	3.733	5.894	5.108	6.68	7.859	1.179	2.75	0	1	1	0	0	0	0	0
Dkk2	MGI:1890663	ENSMUSG00000028031	ENSMUST00000029665	Q9QYZ8	DKK2_MOUSE	3	95013	39.18	1	4	3705	91308	259	28431.8	21.622	10.039	50.579	49.421	28.958	21.622	7.336	6.178	8.108	4.247	3.089	1.544	9.653	5.792	3.861	8.494	8.108	2.703	3.089	4.247	3.861	7.336	10.425	3.089	3.475	1.158	1.544	1	0	0	0	1	0	0	0
Dkk3	MGI:1354952	ENSMUSG00000030772	ENSMUST00000033036	Q9QUN9	DKK3_MOUSE	7	43041	48.91	1	8	3359	39682	349	38387.7	24.069	8.596	51.289	48.711	26.648	9.742	16.905	6.877	6.017	4.585	12.321	2.579	6.877	3.438	2.579	2.292	8.883	2.006	3.152	7.163	5.731	4.011	6.304	6.877	5.731	0.86	1.719	1	0	0	0	1	0	0	0
Dkkl1	MGI:1354963	ENSMUSG00000030792	ENSMUST00000033057	Q9QZL9	DKKL1_MOUSE	7	4629	50.1	4	5	1149	3480	230	26639.4	26.522	10.435	47.826	52.174	31.739	18.261	13.478	3.478	0.435	6.957	6.522	4.348	4.783	4.348	3.913	4.783	12.609	2.609	3.478	7.391	6.957	9.13	6.957	3.043	6.522	1.304	0.435	1	0	0	0	1	0	0	0
Dlg3	MGI:1888986	ENSMUSG00000000881	ENSMUST00000113736	P70175	DLG3_MOUSE	X	50689	46.89	8	20	4940	45749	849	93482.4	26.62	9.776	52.768	47.232	26.737	14.252	12.485	6.714	1.178	5.654	6.832	2.709	9.069	2.709	6.36	5.418	7.067	1.885	4.358	6.949	4.005	6.125	8.009	4.122	6.478	0.824	3.534	0	1	0	0	0	0	0	0
Dlg4	MGI:1277959	ENSMUSG00000020886	ENSMUST00000231415	Q62108	DLG4_MOUSE	11	30581	52.08	22	20	5472	25109	724	80472.3	28.729	10.773	50.967	49.033	29.972	15.055	14.917	7.459	0.829	6.768	8.149	3.177	7.873	3.315	7.735	5.249	7.182	1.105	3.453	4.972	3.177	6.492	7.873	4.558	6.354	0.691	3.591	0	1	0	0	0	0	0	0
Dlgap1	MGI:1346065	ENSMUSG00000003279	ENSMUST00000133983	Q9D415	DLGP1_MOUSE	17	852341	41.58	20	14	7173	845168	992	110374	22.883	8.468	43.75	56.25	28.327	15.323	13.004	7.762	2.218	6.048	6.956	2.419	4.133	2.823	3.528	5.544	7.157	2.621	3.528	6.25	5.141	6.956	12.903	6.351	4.435	0.907	2.319	0	1	0	0	0	0	0	0
Dlgap2	MGI:2443181	ENSMUSG00000047495	ENSMUST00000133298	Q8BJ42	DLGP2_MOUSE	8	751816	45.05	9	16	4503	747313	1059	119074	20.019	10.198	43.72	56.28	29.367	16.053	13.314	5.855	2.266	6.327	6.988	2.172	4.721	4.06	2.833	5.099	7.365	3.116	2.644	7.46	5.76	6.893	12.748	5.76	3.966	1.133	2.833	0	1	0	0	0	0	0	0
Dlgap3	MGI:3039563	ENSMUSG00000042388	ENSMUST00000046659	Q6PFD5	DLGP3_MOUSE	4	67819	49.76	4	12	3884	63935	977	105873	20.983	9.724	51.382	48.618	27.84	16.377	11.464	7.677	1.74	5.425	6.039	3.173	11.054	3.378	2.456	4.299	7.165	1.433	0.819	9.826	4.913	8.7	10.645	4.401	3.685	1.126	2.047	0	1	0	0	0	0	0	0
Dlk1	MGI:94900	ENSMUSG00000040856	ENSMUST00000056110	Q09163	DLK1_MOUSE	12	10514	53.54	10	6	4653	5861	385	41320.3	24.156	9.351	58.701	41.299	20.519	10.39	10.13	5.714	9.87	4.416	5.714	3.896	9.87	2.597	3.636	5.195	7.792	1.039	4.935	7.013	3.896	2.597	5.195	6.753	7.013	1.039	1.818	1	0	0	0	1	0	0	0
Dlk2	MGI:2146838	ENSMUSG00000047428	ENSMUST00000061722	Q8K1E3	DLK2_MOUSE	17	5851	56.18	5	6	1532	4319	382	40404.3	24.346	8.901	63.351	36.649	20.157	11.257	8.901	8.639	11.78	4.974	3.927	3.141	11.518	3.403	2.094	1.571	8.115	1.571	2.356	8.639	4.45	6.283	5.497	4.188	5.497	1.047	1.309	1	0	0	0	1	0	0	0
Dll1	MGI:104659	ENSMUSG00000014773	ENSMUST00000014917	Q61483	DLL1_MOUSE	17	9519	53.76	6	11	3581	5938	722	78449.1	19.391	10.803	55.54	44.46	23.684	12.188	11.496	5.402	9.418	6.094	5.402	3.601	10.388	2.632	1.801	4.294	6.371	1.108	4.017	7.064	3.74	5.263	7.479	5.54	5.817	1.108	3.463	1	1	0	0	1	0	0	0
Dlx1	MGI:94901	ENSMUSG00000041911	ENSMUST00000037119	Q64317	DLX1_MOUSE	2	5869	53.77	6	3	4111	1758	255	27308.6	21.569	10.98	51.765	48.235	16.863	11.765	5.098	8.627	0.392	1.176	3.922	2.745	9.02	2.745	1.569	5.098	7.059	3.922	3.529	8.627	7.059	3.922	17.255	3.529	4.314	1.176	4.314	0	0	0	1	0	0	0	0
Dlx2	MGI:94902	ENSMUSG00000023391	ENSMUST00000024159	P40764	DLX2_MOUSE	2	3347	57.51	2	3	2473	874	332	34746	21.687	14.458	52.108	47.892	17.47	12.651	4.819	11.446	0.301	2.108	2.711	2.41	11.145	6.024	2.108	3.916	5.12	1.506	3.313	9.036	6.325	2.711	15.06	5.723	3.012	1.205	4.819	0	1	0	1	0	0	0	0
Dmbt1	MGI:106210	ENSMUSG00000047517	ENSMUST00000084509	Q60997	DMBT1_MOUSE	7	89582	45.5	6	47	6273	83309	2085	226815	23.165	13.141	54.82	45.18	17.458	7.722	9.736	4.988	4.556	6.811	2.926	3.309	10.216	2.398	3.741	0.719	6.139	0.911	5.276	5.228	4.412	4.604	10.6	7.434	8.297	2.542	4.892	1	1	0	0	1	0	0	0
Dmbx1	MGI:2153518	ENSMUSG00000028707	ENSMUST00000124071	Q91ZK4	DMBX1_MOUSE	4	24808	49.2	3	5	4017	20791	381	41115	28.609	9.186	51.444	48.556	23.36	13.911	9.449	14.173	1.05	2.625	6.824	2.1	6.299	3.675	1.05	4.724	10.236	2.1	2.887	7.874	7.874	5.512	10.499	3.937	3.15	0.525	2.887	0	0	0	1	0	0	0	0
Dmc1	MGI:105393	ENSMUSG00000022429	ENSMUST00000023065	Q61880	DMC1_MOUSE	15	43613	40.72	5	14	2219	41394	340	37821.2	29.412	9.706	51.471	48.529	29.118	14.706	14.412	8.824	0.882	5.882	8.529	5.294	8.235	2.353	7.941	7.059	8.235	3.235	2.647	2.353	5	5.294	5	6.765	4.412	0	2.059	0	0	0	0	0	0	0	0
Dmd	MGI:94909	ENSMUSG00000045103	ENSMUST00000114000	P11531	DMD_MOUSE	X	2257272	36.15	15	79	14910	2242362	3678	425832	27.95	8.483	43.475	56.525	31.729	15.933	15.797	5.682	1.006	5.166	10.631	2.284	3.072	2.719	4.676	7.912	12.316	2.365	4.432	3.317	8.102	5.302	6.906	5.356	5.275	1.876	1.604	0	1	0	0	0	0	0	0
Dmp1	MGI:94910	ENSMUSG00000029307	ENSMUST00000066708	O55188	DMP1_MOUSE	5	11490	41.91	1	6	2764	8726	503	53964.7	10.139	4.374	25.646	74.354	36.382	8.35	28.032	4.374	0.398	12.724	15.308	1.193	7.753	1.59	0.994	2.386	3.181	0.795	2.783	3.777	6.759	4.374	22.863	5.567	1.59	0.398	1.193	1	1	0	0	1	0	0	0
Dmpk	MGI:94906	ENSMUSG00000030409	ENSMUST00000032568	P54265	DMPK_MOUSE	7	9973	55.72	19	15	2761	7212	631	69601.8	33.122	10.143	61.331	38.669	24.089	10.46	13.629	9.667	1.902	6.339	7.29	4.12	8.082	2.06	2.853	2.219	12.678	2.853	1.268	7.29	5.23	6.181	3.962	4.12	7.924	1.109	2.853	0	1	0	0	0	0	1	0
Dmrt1	MGI:1354733	ENSMUSG00000024837	ENSMUST00000025755	Q9QZ59	DMRT1_MOUSE	19	98712	46.36	3	5	2340	96372	374	39443.6	21.39	8.824	52.674	47.326	18.717	9.893	8.824	9.626	2.139	2.406	6.417	1.872	9.091	1.872	1.604	4.011	5.882	3.209	4.011	9.893	5.08	4.011	16.845	2.674	4.278	0.535	4.545	0	1	0	1	0	0	0	0
Dmrt3	MGI:2449470	ENSMUSG00000042372	ENSMUST00000048935	Q80WT2	DMRT3_MOUSE	19	13621	48.54	2	2	2391	11230	476	51517.8	26.05	7.353	51.261	48.739	21.639	11.345	10.294	8.193	2.101	5.042	5.252	2.521	5.042	1.471	3.151	3.782	8.824	1.05	3.571	11.134	5.042	6.092	13.025	5.462	5.882	0.84	2.521	0	0	0	1	0	0	0	0
Dmrta1	MGI:2653627	ENSMUSG00000043753	ENSMUST00000131576	Q8CFG4	DMRTA_MOUSE	4	15337	41.01	2	2	599	14738	490	52653.3	26.122	9.388	53.878	46.122	24.082	15.51	8.571	10.408	2.857	3.673	4.898	3.673	9.592	3.061	2.653	2.857	8.776	1.02	2.449	7.959	4.286	9.592	11.633	3.673	4.286	0.408	2.245	0	0	0	1	0	0	0	0
Dmrta2	MGI:2653629	ENSMUSG00000047143	ENSMUST00000061187	A2A9A2	DMTA2_MOUSE	4	5635	59.08	1	3	2922	2713	531	52926.6	33.145	6.026	65.16	34.84	19.209	10.734	8.475	17.891	1.695	3.013	5.461	1.883	14.124	1.883	0.942	2.825	9.605	1.318	1.318	10.734	3.013	6.026	7.91	3.39	4.708	0.377	1.883	0	0	0	0	0	0	0	0
Dmrtb1	MGI:1927125	ENSMUSG00000028610	ENSMUST00000069271	A2A9I7	DMRTB_MOUSE	4	7941	52.8	3	4	1861	6080	359	38423.7	21.17	8.635	60.724	39.276	18.384	11.421	6.964	7.521	3.621	3.343	3.621	3.064	7.242	2.507	1.114	2.786	7.242	0.836	1.393	21.727	7.242	6.128	8.078	4.178	5.292	0.557	2.507	0	0	0	1	0	0	0	0
Dmrtc2	MGI:1918491	ENSMUSG00000011349	ENSMUST00000011493	Q8CGW9	DMRTD_MOUSE	7	7595	51.07	1	9	1619	5976	370	39095.4	28.378	6.486	61.622	38.378	18.919	13.514	5.405	8.108	3.784	1.622	3.784	1.081	8.649	3.784	2.432	2.973	12.973	1.081	1.351	17.027	4.865	6.757	8.649	4.595	4.865	1.351	0.27	0	0	0	1	0	0	0	0
Dmtn	MGI:99670	ENSMUSG00000022099	ENSMUST00000022695	Q9WV69	DEMA_MOUSE	14	34786	50.9	10	15	4080	30706	405	45468.3	21.235	7.654	44.691	55.309	31.605	17.284	14.321	4.444	0.741	4.198	10.123	2.222	5.185	2.222	4.444	7.654	8.642	2.222	1.975	9.877	3.21	7.407	12.84	5.679	3.704	0.988	2.222	0	1	0	0	0	0	0	0
Dna2	MGI:2443732	ENSMUSG00000036875	ENSMUST00000131422	Q6ZQJ5	DNA2_MOUSE	10	27160	47.97	6	21	4122	23038	1062	119447	31.073	8.757	51.789	48.211	27.684	14.783	12.9	6.026	2.166	5.179	7.721	3.107	5.273	2.448	4.991	5.461	13.371	2.166	3.578	4.802	3.672	6.874	8.757	4.52	6.685	0.942	2.26	0	0	1	0	0	0	0	1
Dnaaf2	MGI:1923566	ENSMUSG00000020973	ENSMUST00000021356	Q8BPI1	KTU_MOUSE	12	9343	44.72	1	3	3390	5953	814	88327.1	27.764	8.108	52.334	47.666	27.887	12.285	15.602	9.951	1.966	5.897	9.705	2.457	7.371	2.703	2.457	3.071	8.845	0.86	2.948	8.968	4.177	6.511	7.494	5.16	6.511	0.369	2.58	0	1	0	0	0	0	0	0
Dnah1	MGI:107721	ENSMUSG00000019027	ENSMUST00000048603	E9Q8T7	DYH1_MOUSE	14	63522	51.82	2	78	12872	50650	4250	487070	29.106	10.988	52.988	47.012	26.376	12.847	13.529	5.6	1.647	5.459	8.071	4.424	4.518	1.624	6.165	6.424	11.224	3.224	4.776	5.129	4.518	4.8	6.518	4.824	6.118	1.6	3.341	0	0	0	0	0	0	0	0
Dnaja1	MGI:1270129	ENSMUSG00000028410	ENSMUST00000164233	P63037	DNJA1_MOUSE	4	15000	41.72	10	9	5622	9378	397	44868.2	22.418	9.068	50.126	49.874	34.257	18.388	15.869	3.275	3.275	6.549	9.32	3.275	10.831	3.023	6.297	9.068	6.801	3.023	3.526	4.534	5.793	6.297	3.023	3.275	6.045	0	2.771	0	1	1	0	0	0	0	0
Dnajb4	MGI:1914285	ENSMUSG00000028035	ENSMUST00000134701	Q9D832	DNJB4_MOUSE	3	31792	39.95	7	2	1581	30211	337	37781.9	21.365	11.573	51.335	48.665	33.531	18.398	15.134	5.045	0.89	7.715	7.418	5.935	10.386	2.077	6.825	9.496	5.341	2.374	2.967	6.825	1.78	6.825	6.528	3.858	4.154	0.297	3.264	0	1	0	0	0	0	0	0
Dnajc5	MGI:892995	ENSMUSG00000000826	ENSMUST00000072334	P60904	DNJC5_MOUSE	2	34649	42.98	6	5	6578	28071	198	22100.7	24.242	12.121	50.505	49.495	26.768	12.121	14.646	8.586	7.071	7.071	7.576	3.535	4.545	2.525	3.03	7.071	8.586	0.505	5.051	4.545	3.535	2.525	7.071	7.071	4.04	1.01	5.051	0	1	1	0	0	0	0	0
Dnajc6	MGI:1919935	ENSMUSG00000028528	ENSMUST00000106930	Q80TZ3	AUXI_MOUSE	4	146169	43.25	8	20	5127	141042	938	102299	23.561	10.554	52.026	47.974	23.134	12.687	10.448	7.143	1.493	5.757	4.691	4.158	8.102	2.559	3.198	6.077	7.889	2.239	3.625	8.635	5.437	4.051	9.915	5.864	5.33	1.279	2.559	0	1	0	0	0	0	0	1
Dnajc10	MGI:1914111	ENSMUSG00000027006	ENSMUST00000028392	Q9DC23	DJC10_MOUSE	2	38578	39.48	5	23	4042	34536	793	90583.1	26.86	14.376	53.342	46.658	26.103	14.124	11.98	6.431	3.026	5.927	6.053	4.918	5.927	2.774	4.288	6.683	9.962	1.513	4.918	4.414	4.414	4.666	6.683	4.54	6.179	2.144	4.54	1	0	0	0	1	1	0	0
Dnase1l1	MGI:109628	ENSMUSG00000019088	ENSMUST00000075821	Q9D7J6	DNSL1_MOUSE	X	9121	43.98	8	8	1511	7610	314	35604.2	33.439	12.42	55.732	44.268	23.248	12.739	10.51	7.006	1.592	6.051	4.459	5.096	3.503	2.548	3.822	5.096	14.65	1.911	3.185	5.414	4.459	5.096	6.688	6.688	7.962	0.955	3.822	1	0	0	0	1	0	0	1
Dnase1l3	MGI:1314633	ENSMUSG00000025279	ENSMUST00000026315	O55070	DNSL3_MOUSE	14	30041	46.84	2	8	4747	25294	310	35759.9	26.774	13.548	48.387	51.613	29.032	16.774	12.258	4.516	1.935	6.774	5.484	5.806	3.226	2.581	5.161	8.387	8.387	1.935	4.839	3.548	2.581	5.806	9.677	5.484	8.71	1.29	3.871	0	0	0	0	1	0	0	1
Dnase2b	MGI:1913283	ENSMUSG00000028185	ENSMUST00000200633	Q9QY48	DNS2B_MOUSE	3	34612	43.22	2	7	2685	31927	354	40793.7	24.859	18.927	53.955	46.045	20.621	14.972	5.65	4.802	2.542	2.825	2.825	5.367	6.78	3.955	5.65	6.215	10.452	0.847	4.52	3.955	4.802	4.802	9.605	6.497	3.955	2.542	7.062	1	0	0	0	1	0	0	1
Dnd1	MGI:2447763	ENSMUSG00000044595	ENSMUST00000155827	Q6VY05	DND1_MOUSE	18	2544	52.99	3	3	1804	740	352	39076.2	30.682	9.943	58.239	41.761	21.591	13.92	7.67	8.807	2.557	1.989	5.682	3.125	8.239	2.273	1.989	3.977	13.352	1.705	1.705	7.386	7.67	7.67	7.102	3.693	6.534	2.557	1.989	0	0	0	0	0	0	0	0
Dner	MGI:2152889	ENSMUSG00000036766	ENSMUST00000049126	Q8JZM4	DNER_MOUSE	1	326383	42.97	4	13	3632	322751	737	78747.2	25.509	8.955	58.073	41.927	18.725	8.548	10.176	7.598	8.955	4.885	5.292	2.578	8.005	2.307	4.478	3.121	8.141	1.221	4.478	7.734	4.071	3.121	9.091	5.563	5.292	0.814	3.256	1	1	0	0	1	0	0	0
Dnm1	MGI:107384	ENSMUSG00000026825	ENSMUST00000113365	P39053	DYN1_MOUSE	2	44868	53.53	17	22	3257	41611	867	97802.8	27.105	7.958	50.404	49.596	28.72	15.225	13.495	5.998	0.807	5.998	7.497	3.46	6.228	1.615	5.652	6.459	9.112	3.23	4.844	6.69	4.844	7.151	5.998	5.19	6.344	0.692	2.191	0	1	0	0	0	0	0	1
Dnm2	MGI:109547	ENSMUSG00000033335	ENSMUST00000165766	P39054	DYN2_MOUSE	9	82852	50.32	14	21	3063	79789	870	98145.3	28.506	8.276	50.46	49.54	28.046	14.943	13.103	5.747	0.69	5.977	7.126	3.563	5.172	1.954	7.241	5.977	9.655	2.299	4.138	7.471	4.943	7.011	7.241	5.172	5.862	0.575	2.184	0	1	1	0	0	0	0	1
Dnmt3a	MGI:1261827	ENSMUSG00000020661	ENSMUST00000020991	O88508	DNM3A_MOUSE	12	108437	51.22	18	23	9685	98752	908	101672	22.687	9.802	52.533	47.467	29.736	15.308	14.427	6.938	3.084	5.286	9.141	3.524	8.59	1.542	3.414	6.608	5.837	2.643	3.304	7.269	3.855	7.159	6.718	3.855	6.498	2.093	2.643	0	1	0	1	0	0	1	0
Dnpep	MGI:1278328	ENSMUSG00000026209	ENSMUST00000185797	Q9Z2W0	DNPEP_MOUSE	1	10095	53.11	14	15	2510	7585	473	52206.9	31.501	9.937	54.968	45.032	24.524	13.953	10.571	8.034	2.114	3.594	6.977	3.805	6.977	3.805	5.708	2.96	11.205	2.326	3.594	5.92	3.805	7.188	8.034	5.074	6.554	0.634	1.691	0	1	0	0	0	0	0	1
Dntt	MGI:98659	ENSMUSG00000025014	ENSMUST00000051806	P09838	TDT_MOUSE	19	30251	46.12	3	12	2130	28121	510	58265.8	27.647	10.784	50.784	49.216	30.196	16.078	14.118	6.275	1.569	5.882	8.235	5.098	5.882	2.157	4.118	6.863	10.98	3.137	3.137	3.922	4.118	7.059	6.863	4.902	6.275	1.373	2.157	0	1	0	0	0	0	1	1
Doc2a	MGI:109446	ENSMUSG00000052301	ENSMUST00000064110	Q7TNF0	DOC2A_MOUSE	7	5290	58.64	9	11	2538	2752	405	44608.9	27.901	9.63	54.815	45.185	27.901	15.309	12.593	7.407	2.716	6.42	6.173	2.222	8.889	3.21	4.691	5.926	11.605	1.728	3.457	7.16	2.469	6.173	5.679	5.679	4.198	0.988	3.21	0	0	0	0	0	0	0	0
Doc2b	MGI:1100497	ENSMUSG00000020848	ENSMUST00000021209	P70169	DOC2B_MOUSE	11	27084	52.13	1	9	4361	22723	412	45853.1	25.728	9.466	50.728	49.272	32.039	17.718	14.32	7.524	1.942	8.495	5.825	2.67	6.311	2.67	4.612	9.466	9.223	1.214	3.883	8.738	1.699	5.583	6.068	5.583	4.369	0.971	3.155	0	1	0	0	0	0	0	0
Dock2	MGI:2149010	ENSMUSG00000020143	ENSMUST00000093193	Q8C3J5	DOCK2_MOUSE	11	497905	42.86	7	52	6409	491496	1828	211704	26.915	12.309	50.274	49.726	28.611	15.263	13.348	4.486	1.313	5.58	7.768	4.923	4.486	2.516	6.236	7.877	9.956	3.993	3.72	3.775	5.142	4.869	6.893	5.361	6.236	1.039	3.829	0	1	1	0	0	0	0	0
Dock8	MGI:1921396	ENSMUSG00000052085	ENSMUST00000025831	Q8C147	DOCK8_MOUSE	19	202899	44.46	6	48	7805	195094	2100	238978	28.143	11.429	50.238	49.762	27.524	14.81	12.714	6.381	2.143	5	7.714	5.095	4	2.762	4.714	6.143	11.143	2.381	3.952	4.905	4.619	5.905	8.571	5.095	5.905	0.476	3.095	0	1	0	0	0	0	0	0
Dohh	MGI:1915964	ENSMUSG00000078440	ENSMUST00000072751	Q99LN9	DOHH_MOUSE	10	3925	58.04	5	5	1444	2481	302	32905.4	35.762	7.947	59.934	40.066	26.49	11.258	15.232	13.907	2.318	4.636	10.596	2.318	7.616	2.318	2.649	1.656	12.583	1.987	0.662	6.623	5.629	7.285	3.974	3.311	6.623	0.662	2.649	0	0	1	0	0	1	0	0
Dok1	MGI:893587	ENSMUSG00000068335	ENSMUST00000089651	P97465	DOK1_MOUSE	6	2538	57.09	3	5	1807	731	482	52451.9	24.689	9.751	54.772	45.228	23.029	11.826	11.203	8.299	1.452	5.187	6.017	3.112	9.544	1.245	1.867	4.979	9.336	1.037	1.037	9.544	6.224	5.602	8.921	6.017	5.187	2.282	3.112	0	1	1	0	0	0	0	0
Dok3	MGI:1351490	ENSMUSG00000035711	ENSMUST00000223563	Q9QZK7	DOK3_MOUSE	13	6066	54.27	3	6	1644	4422	444	48027.3	25.901	7.883	56.306	43.694	24.55	12.838	11.712	8.108	2.928	4.054	7.658	2.703	10.135	1.351	2.477	3.829	10.36	0.901	1.126	9.91	4.505	7.658	9.009	4.505	4.955	1.577	2.252	0	1	0	0	0	0	0	0
Dok7	MGI:3584043	ENSMUSG00000044716	ENSMUST00000050709	Q18PE0	DOK7_MOUSE	5	31074	55.14	5	9	2498	28576	504	53176.8	26.389	8.532	56.746	43.254	22.024	11.905	10.119	9.325	2.579	4.167	5.952	2.579	10.913	2.381	2.381	2.976	10.516	1.389	0.595	9.325	3.373	6.548	13.69	3.571	4.167	1.786	1.786	0	0	0	0	0	0	0	0
Dolk	MGI:2677836	ENSMUSG00000075419	ENSMUST00000100219	Q8R2Y3	DOLK_MOUSE	2	2104	54.56	1	1	2104	0	534	59145.4	41.011	13.483	68.727	31.273	13.67	8.052	5.618	8.24	1.685	2.434	3.184	5.805	6.742	1.498	6.929	2.06	15.918	2.996	1.873	4.307	2.809	4.494	7.491	5.431	9.925	2.06	4.12	0	0	0	0	0	0	1	0
Dot1l	MGI:2143886	ENSMUSG00000061589	ENSMUST00000105336	H9LAN6	H9LAN6_MOUSE	10	40256	53.38	7	28	6808	33448	1736	185300	27.535	7.661	51.267	48.733	22.869	13.825	9.044	9.85	0.749	3.168	5.876	2.535	6.855	2.823	2.477	5.645	10.714	1.21	3.111	10.081	4.608	5.357	13.134	5.012	4.493	0.576	1.728	0	0	0	0	0	0	0	0
Dpp4	MGI:94919	ENSMUSG00000035000	ENSMUST00000047812	P28843	DPP4_MOUSE	2	82159	41.56	6	26	5268	76891	760	87436.8	27.105	17.237	53.684	46.316	23.816	12.632	11.184	6.316	1.579	5.789	5.395	4.079	5.132	3.421	5.921	5.395	8.158	1.842	4.342	4.211	3.947	3.816	9.079	5.132	6.711	3.026	6.711	1	0	0	0	0	0	0	1
Dpp6	MGI:94921	ENSMUSG00000061576	ENSMUST00000071500	Q9Z218	DPP6_MOUSE	5	910303	43.94	9	26	3826	906477	804	91260.4	26.866	13.184	50.498	49.502	27.114	14.552	12.562	5.473	1.493	5.224	7.338	3.856	5.846	3.358	5.97	6.468	8.209	1.617	4.229	4.851	3.98	4.726	7.587	6.592	7.214	1.368	4.602	1	0	0	0	0	0	0	0
Dppa2	MGI:2157523	ENSMUSG00000072419	ENSMUST00000232448	Q9CWH0	DPPA2_MOUSE	16	15816	43.38	2	8	2447	13369	301	34116.1	23.588	9.302	49.834	50.166	26.91	16.944	9.967	5.648	2.99	2.658	7.309	3.322	4.319	2.326	4.319	6.645	8.306	1.993	5.316	9.967	3.654	7.973	8.638	5.648	5.316	1.661	1.993	0	0	0	1	0	0	0	0
Dppa4	MGI:2157525	ENSMUSG00000058550	ENSMUST00000096045	Q8CCG4	DPPA4_MOUSE	16	10505	44.49	3	7	1479	9026	296	32698.7	27.027	6.757	51.351	48.649	30.068	17.23	12.838	9.459	2.027	3.716	9.122	1.351	4.73	2.027	2.703	11.149	7.77	2.703	2.365	10.135	3.716	4.054	6.419	6.081	7.095	2.027	1.351	0	0	0	1	0	0	0	0
Dpt	MGI:1928392	ENSMUSG00000026574	ENSMUST00000027861	Q9QZZ6	DERM_MOUSE	1	27623	43.7	1	4	1724	25899	201	23994.8	15.92	19.9	55.721	44.279	22.388	9.453	12.935	3.483	4.975	6.468	6.468	4.478	7.463	0.995	1.99	2.488	4.975	4.478	3.483	3.98	6.468	5.97	6.468	5.473	5.473	4.975	9.453	0	0	0	0	1	0	0	0
Dpy19l2	MGI:2444662	ENSMUSG00000085576	ENSMUST00000133010	P0CW70	D19L2_MOUSE	9	139247	38.97	1	22	3442	135805	773	89881.9	31.307	16.3	59.767	40.233	19.534	12.549	6.986	5.304	2.587	2.329	4.657	6.598	4.528	2.975	7.762	4.01	12.937	4.14	3.752	3.881	4.01	5.563	6.727	6.21	5.304	2.199	4.528	0	0	0	0	0	0	1	0
Draxin	MGI:1917683	ENSMUSG00000029005	ENSMUST00000030862	Q6PAL1	DRAXI_MOUSE	4	32262	50.62	1	7	5200	27062	343	38362.6	21.866	9.038	48.688	51.312	30.904	18.659	12.245	6.414	3.207	4.956	7.289	2.624	7.58	4.082	1.458	5.248	10.496	3.207	2.624	7.872	2.915	9.329	7.289	7.58	3.499	1.458	0.875	1	0	0	0	1	0	0	0
Drd2	MGI:94924	ENSMUSG00000032259	ENSMUST00000075764	P61168	DRD2_MOUSE	9	67551	45.95	1	8	2547	65004	444	50930	31.306	12.838	57.207	42.793	21.171	14.414	6.757	5.856	2.703	3.378	3.378	4.73	2.703	2.703	7.883	5.405	9.685	4.054	5.856	6.306	2.027	6.306	7.207	6.532	7.883	1.577	3.829	1	0	0	0	0	0	0	0
Drd3	MGI:94925	ENSMUSG00000022705	ENSMUST00000229953	P30728	DRD3_MOUSE	16	68907	43.12	2	8	1712	67195	446	49669.1	33.184	11.883	59.865	40.135	16.816	11.883	4.933	6.951	4.036	2.242	2.691	4.26	5.381	2.691	5.83	2.466	11.211	2.466	3.812	5.605	4.484	6.726	8.52	6.502	9.193	1.121	3.812	1	0	0	0	0	0	0	0
Drd4	MGI:94926	ENSMUSG00000025496	ENSMUST00000026569	P51436	DRD4_MOUSE	7	4459	57.32	2	4	2799	1660	387	41486.6	35.917	8.527	66.15	33.85	15.504	9.561	5.943	9.819	4.393	3.101	2.842	4.134	7.494	0.775	2.584	1.034	13.695	1.55	2.584	9.044	2.326	7.752	8.527	4.91	9.819	1.55	2.067	1	0	0	0	0	0	0	0
Drd5	MGI:94927	ENSMUSG00000039358	ENSMUST00000041646	Q8BLD9	DRD5_MOUSE	5	3152	52.66	1	1	3152	0	478	53076.2	33.473	11.715	59.833	40.167	19.874	10.251	9.623	9.414	3.347	3.766	5.858	5.021	5.649	1.883	7.113	2.301	8.996	2.301	3.556	5.23	3.138	6.067	8.368	5.23	7.95	2.72	2.092	1	0	0	0	0	0	0	0
Drg2	MGI:1342307	ENSMUSG00000020537	ENSMUST00000018568	Q9QXB9	DRG2_MOUSE	11	14164	51.89	5	13	1788	12376	364	40718.3	31.868	9.615	53.846	46.154	27.198	15.934	11.264	6.868	1.923	4.396	6.868	3.022	6.868	2.198	7.418	8.516	10.165	2.747	2.747	3.022	3.571	5.22	7.143	5.495	7.418	0.549	3.846	0	0	0	0	0	0	0	1
Drosha	MGI:1261425	ENSMUSG00000022191	ENSMUST00000169061	Q5HZJ0	RNC_MOUSE	15	110477	44.63	7	35	4570	105907	1373	158828	21.34	13.401	50.109	49.891	30.663	17.698	12.964	5.244	2.039	4.516	8.449	4.151	4.88	4.443	3.642	5.098	8.667	2.913	3.787	9.978	4.443	8.157	6.701	4.297	3.787	1.02	3.787	0	1	0	0	0	0	0	1
Dsc1	MGI:109173	ENSMUSG00000044322	ENSMUST00000224432	P55849	DSC1_MOUSE	18	30688	37.44	4	16	4085	26603	886	98938	25.847	9.932	50.339	49.661	26.185	12.641	13.544	4.74	2.935	6.433	7.111	3.837	6.659	2.144	4.853	6.433	8.916	1.354	4.289	5.756	5.192	4.063	5.756	8.239	7.336	0.564	3.386	1	1	0	0	1	0	0	0
Dscam	MGI:1196281	ENSMUSG00000050272	ENSMUST00000056102	Q9ERC8	DSCAM_MOUSE	16	579913	43.06	2	33	8737	571176	2013	222268	27.521	9.389	50.969	49.031	22.007	11.923	10.084	6.061	1.54	4.521	5.564	2.732	6.458	1.639	6.458	4.62	7.601	1.441	4.521	6.259	4.421	5.663	10.233	7.849	7.402	1.441	3.577	1	1	0	0	1	0	0	0
Dse	MGI:2443455	ENSMUSG00000039497	ENSMUST00000048010	Q8BLI4	DSE_MOUSE	10	56323	40.54	5	6	4389	51934	958	109755	27.766	16.388	54.906	45.094	23.486	13.257	10.23	7.829	1.357	4.802	5.428	5.741	5.637	3.445	4.489	4.697	9.081	2.61	4.384	4.593	5.324	5.115	6.889	5.01	6.367	1.983	5.219	1	0	0	0	1	0	0	0
Dsel	MGI:2442948	ENSMUSG00000038702	ENSMUST00000035462	Q0VBN2	DSEL_MOUSE	1	6217	40.07	4	2	5759	458	1207	138868	27.672	17.067	54.598	45.402	22.452	13.09	9.362	5.965	1.16	4.308	5.054	6.379	5.302	3.48	5.551	5.551	9.859	2.403	5.302	4.474	4.225	4.06	8.036	5.385	6.297	2.734	4.474	1	0	0	0	1	0	0	0
Dsg2	MGI:1196466	ENSMUSG00000044393	ENSMUST00000059787	O55111	DSG2_MOUSE	18	46448	42.44	3	15	5766	40682	1122	122385	30.303	8.289	50.535	49.465	24.866	11.765	13.102	7.13	1.248	5.348	7.754	2.763	6.417	2.406	5.437	5.08	8.289	1.515	4.011	5.169	4.011	4.278	9.091	7.487	9.447	0.535	2.585	1	1	0	0	1	0	0	0
Dsg3	MGI:99499	ENSMUSG00000056632	ENSMUST00000234945	O35902	DSG3_MOUSE	18	37186	40.87	2	19	3482	33704	993	107889	27.795	7.754	51.762	48.238	21.853	9.567	12.286	6.042	2.316	5.841	6.445	3.122	7.654	1.208	5.942	4.23	8.661	1.913	4.733	5.539	4.129	4.129	8.862	8.661	7.15	0.705	2.719	1	0	0	0	1	0	0	0
Dst	MGI:104627	ENSMUSG00000026131	ENSMUST00000183034	Q91ZU6	DYST_MOUSE	1	400437	44.27	21	103	23201	377236	7393	834218	27.661	7.548	44.15	55.85	31.111	14.744	16.367	6.655	1.231	6.073	10.294	2.245	4.68	2.408	4.301	7.494	11.349	1.975	3.355	3.463	7.128	4.842	8.779	5.478	5.356	1.177	1.718	0	1	0	0	0	0	0	0
Dstyk	MGI:1925064	ENSMUSG00000042046	ENSMUST00000045110	Q6XUX1	DUSTY_MOUSE	1	49404	43.9	6	13	6282	43122	927	104901	29.558	10.032	51.456	48.544	28.263	14.995	13.269	5.825	2.589	5.717	7.551	3.02	5.825	3.236	4.854	5.07	12.729	2.265	3.236	4.423	5.07	6.688	8.306	3.668	6.149	1.294	2.481	0	0	0	0	0	0	1	0
Dtna	MGI:106039	ENSMUSG00000024302	ENSMUST00000115832	Q9D2N4	DTNA_MOUSE	18	244581	40.4	10	21	6295	238286	746	84067.2	26.542	9.115	48.123	51.877	26.273	14.075	12.198	7.105	1.877	4.424	7.775	3.217	4.29	2.949	3.753	4.424	10.992	3.083	4.424	6.166	6.702	6.702	9.92	4.558	4.692	0.536	2.413	0	1	0	0	0	0	0	0
Dusp1	MGI:105120	ENSMUSG00000024190	ENSMUST00000235532	P28563	DUS1_MOUSE	17	56539	48.14	6	6	1809	54730	367	39369.9	32.425	10.627	57.766	42.234	20.163	11.172	8.992	11.172	3.27	4.36	4.632	5.177	7.629	2.725	4.905	2.725	10.354	1.907	3.542	4.632	2.997	5.722	10.899	4.632	5.995	0.272	2.452	0	1	0	0	0	0	0	1
Dusp2	MGI:101911	ENSMUSG00000027368	ENSMUST00000028846	Q05922	DUS2_MOUSE	2	2218	57.62	2	4	1617	601	318	34575.8	34.591	9.434	61.006	38.994	21.698	11.95	9.748	11.95	4.403	3.774	5.975	4.088	6.918	2.83	3.774	1.258	12.893	1.572	2.83	6.918	4.403	7.862	7.233	2.83	5.975	0.629	1.887	0	0	0	0	0	0	0	1
Dusp3	MGI:1919599	ENSMUSG00000003518	ENSMUST00000107173	Q9D7X3	DUS3_MOUSE	11	15871	50.03	7	4	4311	11560	185	20472.2	29.73	9.73	51.351	48.649	22.703	11.892	10.811	7.568	2.162	5.946	4.865	3.784	6.486	2.162	3.784	4.324	10.811	2.703	5.946	2.703	5.946	5.405	9.73	4.324	7.568	0	3.784	0	0	0	0	0	0	0	1
Dusp4	MGI:2442191	ENSMUSG00000031530	ENSMUST00000033930	Q8BFV3	DUS4_MOUSE	8	12598	51.87	1	4	2740	9858	398	43371.5	29.146	9.296	55.779	44.221	23.869	13.317	10.553	8.291	3.769	3.769	6.784	3.518	7.789	2.513	4.271	3.266	10.05	2.261	3.015	6.03	2.513	7.538	10.804	4.02	6.533	0.251	3.015	0	1	1	0	0	0	0	1
Dusp6	MGI:1914853	ENSMUSG00000019960	ENSMUST00000220291	Q9DBB1	DUS6_MOUSE	10	4259	47.5	4	2	2359	1900	381	42407.9	26.509	9.449	51.706	48.294	22.572	9.711	12.861	4.199	2.887	6.562	6.299	4.987	6.037	1.05	4.724	3.937	12.336	2.1	6.562	5.774	3.675	4.724	10.761	4.724	5.249	0.787	2.625	0	0	0	0	0	0	0	1
Dusp8	MGI:106626	ENSMUSG00000037887	ENSMUST00000039926	O09112	DUS8_MOUSE	7	16354	55.13	2	7	4804	11550	663	68847.5	25.49	6.184	56.109	43.891	20.211	11.011	9.201	8.296	2.413	5.279	3.922	3.167	11.312	1.056	3.469	3.62	9.351	1.659	2.112	10.106	3.167	6.335	14.63	3.771	4.374	0.603	1.357	0	0	0	0	0	0	0	1
Dusp10	MGI:1927070	ENSMUSG00000039384	ENSMUST00000048655	Q9ESS0	DUS10_MOUSE	1	62335	46.16	2	4	2792	59543	483	52532	27.95	7.867	52.174	47.826	21.325	12.215	9.11	6.625	2.899	4.141	4.969	2.692	6.832	2.484	5.59	5.59	9.731	2.692	5.59	6.418	4.762	4.141	9.317	6.832	6.004	0	2.692	0	0	0	0	0	0	0	1
Dync1h1	MGI:103147	ENSMUSG00000018707	ENSMUST00000018851	Q9JHU4	DYHC1_MOUSE	12	65494	49.33	8	77	14342	51152	4644	532045	30.749	10.185	51.249	48.751	28.273	14.513	13.76	6.697	1.034	5.534	8.226	3.833	4.587	1.938	5.276	6.395	11.133	2.606	4.091	4.027	5.556	6.18	5.814	5.017	7.644	1.658	2.756	0	1	1	0	0	0	0	0
Dyrk3	MGI:1330300	ENSMUSG00000016526	ENSMUST00000016670	Q922Y0	DYRK3_MOUSE	1	10886	46.45	2	3	3164	7722	586	65571.6	26.451	10.922	52.901	47.099	26.451	17.065	9.386	5.802	1.877	4.266	5.119	3.925	8.02	2.73	5.461	8.02	10.239	2.048	3.413	6.314	4.778	6.314	8.362	4.096	4.949	0.683	3.584	0	1	0	0	0	0	1	0
Dysf	MGI:1349385	ENSMUSG00000033788	ENSMUST00000113821	Q9ESD7	DYSF_MOUSE	6	202471	48.88	16	55	6803	195668	2090	237911	27.033	12.01	54.785	45.215	27.703	13.541	14.163	5.933	1.914	6.89	7.273	5.024	6.077	1.914	4.593	5.742	10.335	2.057	3.014	7.608	4.211	5.885	5.598	4.689	6.172	1.962	3.11	0	1	0	0	0	0	0	0
E2f4	MGI:103012	ENSMUSG00000014859	ENSMUST00000015003	Q8R0K9	E2F4_MOUSE	8	7708	50.16	3	10	1993	5715	410	43833.4	28.78	4.634	51.22	48.78	22.683	9.268	13.415	5.854	1.707	5.366	8.049	1.463	5.61	1.22	4.39	5.122	11.951	0.976	2.439	10.732	4.878	2.927	13.415	5.366	6.585	0.732	1.22	0	1	1	1	0	0	0	0
E2f5	MGI:105091	ENSMUSG00000027552	ENSMUST00000029069	Q61502	E2F5_MOUSE	3	27669	39.63	2	8	1779	25890	335	36555	28.358	6.567	48.06	51.94	23.582	10.746	12.836	7.164	1.493	6.567	6.269	2.388	5.075	2.09	5.672	5.672	9.851	1.493	4.478	7.164	8.06	2.985	10.746	5.075	5.672	0.597	1.493	0	0	0	1	0	0	0	0
E2f6	MGI:1354159	ENSMUSG00000057469	ENSMUST00000220794	O54917	E2F6_MOUSE	12	28780	46.22	7	10	2694	26086	272	30852.1	29.779	6.25	46.691	53.309	32.353	17.279	15.074	6.25	1.471	7.353	7.721	1.471	4.044	2.206	6.25	7.353	9.559	1.471	4.779	5.882	5.882	7.721	6.25	4.044	7.721	0.368	2.206	0	0	0	1	0	0	0	0
Eaf2	MGI:2146616	ENSMUSG00000022838	ENSMUST00000075946	Q91ZD6	EAF2_MOUSE	16	82120	37.25	9	6	1878	80242	262	29187.2	19.084	6.87	38.931	61.069	30.153	13.74	16.412	3.435	2.29	7.252	9.16	1.908	4.58	2.29	3.435	5.344	8.779	3.053	2.29	5.344	5.344	6.107	17.557	5.725	3.435	0.382	2.29	0	1	0	1	0	0	0	0
Ebag9	MGI:1859920	ENSMUSG00000022339	ENSMUST00000227691	Q9D0V7	RCAS1_MOUSE	15	22341	36.92	4	7	1945	20396	213	24319.4	23.474	7.512	43.192	56.808	30.986	15.493	15.493	6.573	1.408	6.103	9.39	3.756	5.164	0.469	4.695	8.92	7.042	2.347	3.286	3.756	7.981	6.103	7.042	7.512	5.164	2.347	0.939	0	1	0	0	0	0	0	0
Ebf1	MGI:95275	ENSMUSG00000057098	ENSMUST00000081265	Q07802	COE1_MOUSE	11	390775	42.4	7	16	5981	384794	591	64464.1	25.888	9.983	52.623	47.377	19.459	11.844	7.614	7.276	1.861	3.046	4.569	4.399	7.276	2.538	5.076	4.061	6.261	3.215	6.768	6.937	4.738	5.245	10.152	6.261	7.276	0.508	2.538	0	0	1	1	0	0	0	0
Ebf2	MGI:894332	ENSMUSG00000022053	ENSMUST00000176161	O08792	COE2_MOUSE	14	197627	44.65	4	17	5204	192423	575	62605.9	25.391	9.565	52.87	47.13	20	12.174	7.826	6.087	1.739	3.826	4	4.174	8.174	2.087	4.87	4.348	6.783	2.783	6.435	7.304	4.522	5.739	11.13	5.043	7.652	0.522	2.783	0	0	0	1	0	0	0	0
Ebi3	MGI:1354171	ENSMUSG00000003206	ENSMUST00000003274	O35228	IL27B_MOUSE	17	4383	51.36	1	5	1154	3229	228	25353	28.509	12.281	55.263	44.737	19.298	14.035	5.263	9.211	2.193	3.07	2.193	3.509	4.386	3.07	3.07	3.07	9.649	0.877	1.316	10.088	6.579	7.895	10.965	6.579	6.579	2.193	3.509	1	0	0	0	1	0	0	0
Ecd	MGI:1917851	ENSMUSG00000021810	ENSMUST00000022344	Q9CS74	ECD_MOUSE	14	28270	43.41	4	14	3132	25138	641	71709.7	28.237	10.92	52.418	47.582	28.081	12.324	15.757	8.58	1.092	7.644	8.112	4.368	5.148	2.652	4.524	4.992	9.672	2.496	2.808	7.176	5.304	4.68	8.424	2.964	5.46	0.936	2.964	0	1	0	1	0	0	0	0
Ecel1	MGI:1343461	ENSMUSG00000026247	ENSMUST00000161002	Q9JMI0	ECEL1_MOUSE	1	8867	58.33	5	18	3033	5834	775	87993.4	29.935	13.419	56.258	43.742	26.452	14.839	11.613	9.032	1.806	5.032	6.581	4	7.484	2.968	4.129	4.516	11.355	2.065	3.097	4.516	5.29	7.355	5.935	2.968	5.419	1.935	4.516	1	0	0	0	0	0	0	1
Ecm1	MGI:103060	ENSMUSG00000028108	ENSMUST00000117507	Q61508	ECM1_MOUSE	3	5423	54.95	10	11	1901	3522	559	62832.2	23.256	9.66	53.131	46.869	26.655	14.49	12.165	6.619	5.188	4.472	7.692	2.683	6.082	3.399	3.041	3.399	9.481	1.073	4.114	11.27	6.261	7.692	4.651	5.188	4.114	1.431	2.147	1	1	0	0	1	0	0	0
Ecscr	MGI:1915795	ENSMUSG00000073599	ENSMUST00000133064	Q3TZW0	ECSCR_MOUSE	18	9271	49.9	7	9	1055	8216	214	22688.9	27.57	2.804	45.327	54.673	16.822	9.813	7.009	3.271	0.935	2.336	4.673	1.869	5.607	0.467	6.075	5.607	11.215	2.804	3.271	6.075	5.607	3.738	19.626	9.346	7.009	0	0.467	1	1	0	0	1	0	0	0
Edn1	MGI:95283	ENSMUSG00000021367	ENSMUST00000021796	P22387	EDN1_MOUSE	13	6515	45.56	1	5	2139	4376	202	22809.5	24.752	9.406	49.505	50.495	28.713	20.297	8.416	6.931	4.95	3.96	4.455	3.465	5.446	1.98	2.97	10.891	9.406	1.485	2.97	5.446	5.446	7.426	9.406	3.96	5.446	1.485	2.475	0	0	0	0	1	0	0	0
Edn2	MGI:95284	ENSMUSG00000028635	ENSMUST00000030384	P22389	EDN2_MOUSE	4	6155	53.78	1	5	1462	4693	175	19537.7	30.286	10.286	56.571	43.429	26.857	20	6.857	13.714	5.143	2.857	4	2.286	5.714	2.857	2.857	5.714	9.714	1.143	1.714	6.857	2.857	11.429	6.857	5.143	4	3.429	1.714	0	0	0	0	1	0	0	0
Edn3	MGI:95285	ENSMUSG00000027524	ENSMUST00000029030	P48299	EDN3_MOUSE	2	23424	48.24	4	5	3117	20307	214	23322.2	21.495	7.477	52.804	47.196	27.57	15.888	11.682	8.411	4.673	3.738	7.944	0.935	9.813	2.336	1.869	3.271	6.542	1.869	0.935	9.813	3.738	10.28	8.411	6.542	4.673	1.402	2.804	0	0	0	0	1	0	0	0
Ednra	MGI:105923	ENSMUSG00000031616	ENSMUST00000034029	Q61614	EDNRA_MOUSE	8	61434	43.62	2	8	3625	57809	427	48578.2	30.445	14.286	60.656	39.344	17.564	11.007	6.557	5.621	4.684	3.044	3.513	6.792	4.918	2.342	7.728	4.684	11.007	4.45	6.323	4.215	2.81	3.981	7.026	5.621	6.089	1.874	3.279	1	1	0	0	1	0	0	0
Ednrb	MGI:102720	ENSMUSG00000022122	ENSMUST00000022718	P48302	EDNRB_MOUSE	14	29778	41.05	3	8	4107	25671	442	49560.8	32.579	11.538	60.86	39.14	19.005	12.896	6.109	6.787	4.525	2.715	3.394	5.204	5.43	1.131	7.014	7.014	12.443	2.715	4.072	5.204	2.715	4.751	8.371	4.977	6.335	2.262	2.941	1	1	0	0	1	0	0	0
Eef2k	MGI:1195261	ENSMUSG00000035064	ENSMUST00000047875	O08796	EF2K_MOUSE	7	64620	47.75	9	18	6580	58040	724	81738.7	23.481	12.707	48.066	51.934	31.906	15.331	16.575	7.044	1.796	8.287	8.287	3.453	7.459	4.558	3.453	4.696	9.116	2.762	4.006	4.42	3.867	6.077	8.011	4.144	3.867	1.519	3.177	0	1	1	0	0	0	1	0
Efemp2	MGI:1891209	ENSMUSG00000024909	ENSMUST00000166303	Q9WVJ9	FBLN4_MOUSE	19	8564	54.29	17	11	2634	5930	443	49425.4	21.896	11.738	56.208	43.792	21.896	9.481	12.415	5.643	9.255	6.095	6.321	3.16	6.772	2.709	2.935	0.677	7.449	1.806	4.515	7.449	6.095	6.095	7.449	3.837	5.869	0.451	5.418	1	0	0	0	1	0	0	0
Efhc1	MGI:1919127	ENSMUSG00000041809	ENSMUST00000038447	Q9D9T8	EFHC1_MOUSE	1	39216	42.17	2	11	2146	37070	648	75141.6	25.309	14.352	52.778	47.222	28.704	14.506	14.198	4.167	1.08	7.407	6.79	6.173	4.938	2.315	6.019	6.636	8.333	2.469	4.63	6.944	4.012	5.556	5.247	4.63	6.79	0.463	5.401	0	0	0	0	0	0	0	0
Efna1	MGI:103236	ENSMUSG00000027954	ENSMUST00000118587	P52793	EFNA1_MOUSE	3	9410	52.38	3	5	1632	7778	205	23802.2	28.78	16.098	54.146	45.854	26.341	14.634	11.707	6.829	2.927	4.878	6.829	3.902	2.927	4.878	3.902	5.854	11.22	1.463	3.902	6.829	6.829	3.902	6.341	2.439	6.829	1.951	5.366	1	0	0	0	1	0	0	0
Efna2	MGI:102707	ENSMUSG00000003070	ENSMUST00000003154	P52801	EFNA2_MOUSE	10	10529	55.51	1	4	2131	8398	209	23586	26.794	14.833	61.722	38.278	21.531	12.44	9.091	7.177	2.871	3.349	5.742	4.785	7.656	2.392	2.392	1.914	11.962	1.435	4.785	10.526	1.914	8.134	6.22	3.828	5.263	1.435	6.22	1	0	0	0	1	0	0	0
Efnb1	MGI:102708	ENSMUSG00000031217	ENSMUST00000052839	P52795	EFNB1_MOUSE	X	12862	54.71	2	5	3258	9604	345	37859.3	27.246	10.145	54.783	45.217	22.899	13.913	8.986	6.667	2.029	3.478	5.507	2.899	8.696	2.029	4.928	6.957	8.986	1.739	4.058	6.957	3.768	4.928	7.826	6.667	6.667	0.87	4.348	1	1	0	0	1	0	0	0
Efnb2	MGI:105097	ENSMUSG00000001300	ENSMUST00000001319	P52800	EFNB2_MOUSE	8	43809	45.21	3	5	4793	39016	336	37202.5	26.19	10.417	53.274	46.726	22.321	13.69	8.631	5.06	2.381	4.762	3.869	2.679	8.036	2.083	6.548	6.25	8.036	2.083	5.357	6.25	3.869	5.357	9.524	5.655	6.548	1.19	4.464	1	1	0	0	1	0	0	0
Efnb3	MGI:109196	ENSMUSG00000003934	ENSMUST00000004036	O35393	EFNB3_MOUSE	11	6114	56	1	5	3183	2931	340	35884.7	25.294	10.294	64.706	35.294	21.765	12.647	9.118	8.235	1.765	3.824	5.294	2.647	16.176	2.647	2.353	2.353	9.706	2.353	1.765	11.471	2.647	7.647	6.765	2.353	5	0.882	4.118	1	1	0	0	1	0	0	0
Egflam	MGI:2146149	ENSMUSG00000042961	ENSMUST00000058593	Q4VBE4	EGFLA_MOUSE	15	192276	43.32	7	22	4778	187498	1017	110735	25.762	11.308	54.671	45.329	22.714	12.488	10.226	6.195	3.048	5.506	4.72	4.425	10.324	2.655	5.408	4.72	8.358	1.77	4.13	5.113	3.441	5.113	9.341	5.703	5.801	1.18	3.048	1	0	0	0	1	0	0	0
Egln1	MGI:1932286	ENSMUSG00000031987	ENSMUST00000034469	Q91YE3	EGLN1_MOUSE	8	40738	49.87	1	5	3594	37144	400	43110.7	24.5	8.25	56.75	43.25	27.5	15.5	12	9.25	3.75	6.5	5.5	2.25	12.25	1.75	3.5	5.75	6.5	1.5	2.75	8.25	3.75	8	6.25	3	5.25	1.25	3	0	1	1	0	0	1	0	0
Egln2	MGI:1932287	ENSMUSG00000058709	ENSMUST00000080058	Q91YE2	EGLN2_MOUSE	7	8145	56.16	4	6	2107	6038	419	45108.8	27.924	8.592	56.802	43.198	22.912	13.126	9.785	10.979	2.625	4.057	5.728	1.432	10.501	1.909	3.341	3.341	7.399	1.432	3.341	7.637	4.773	7.876	7.876	4.296	6.205	1.909	3.341	0	1	0	0	0	1	0	0
Egln3	MGI:1932288	ENSMUSG00000035105	ENSMUST00000039516	Q91UZ4	EGLN3_MOUSE	12	24880	45.88	1	5	2662	22218	239	27302.3	28.87	14.226	58.159	41.841	29.289	16.736	12.552	6.695	3.347	5.858	6.695	4.184	9.205	2.929	4.603	5.858	10.46	1.674	4.603	3.766	1.674	7.95	3.347	2.929	7.113	1.674	5.439	0	0	0	0	0	1	0	0
Egr1	MGI:95295	ENSMUSG00000038418	ENSMUST00000064795	P08046	EGR1_MOUSE	18	5162	57.77	2	2	4484	678	533	56589.8	18.949	9.944	49.906	50.094	16.698	9.756	6.942	7.692	1.501	3.189	3.752	4.878	6.379	2.064	3.002	3.565	5.629	2.251	3.002	12.946	4.878	4.128	16.886	8.63	2.627	0.188	2.814	0	0	0	1	0	0	0	0
Egr3	MGI:1306780	ENSMUSG00000033730	ENSMUST00000225200	P43300	EGR3_MOUSE	14	5412	55.14	4	2	3940	1472	387	42635.3	21.705	11.37	51.938	48.062	24.031	14.729	9.302	6.718	2.326	4.651	4.651	3.876	5.685	4.134	4.134	5.943	7.752	2.842	4.393	12.145	3.876	4.651	10.078	5.685	3.101	0.258	3.101	0	0	0	1	0	0	0	0
Egr4	MGI:99252	ENSMUSG00000071341	ENSMUST00000095759	Q9WUF2	EGR4_MOUSE	6	2469	68.29	1	2	2148	321	478	49554	28.87	10.46	62.343	37.657	21.548	11.925	9.623	14.226	3.138	4.603	5.021	5.649	10.46	2.72	1.046	3.556	10.669	0.418	0.837	11.715	1.883	5.649	10.251	3.138	2.929	0.628	1.464	0	0	0	1	0	0	0	0
Ehd1	MGI:1341878	ENSMUSG00000024772	ENSMUST00000025684	Q9WVK4	EHD1_MOUSE	19	23372	52.68	4	5	3353	20019	534	60602.8	29.963	11.049	53.371	46.629	30.712	16.292	14.419	6.554	0.187	6.929	7.491	5.056	6.367	2.809	6.18	8.24	10.861	2.809	3.933	5.805	3.745	5.243	5.056	3.184	6.367	1.124	2.06	0	1	1	0	0	0	0	0
Ehd2	MGI:2154274	ENSMUSG00000074364	ENSMUST00000098799	Q8BH64	EHD2_MOUSE	7	20610	51.72	2	6	5119	15491	543	61174.5	30.018	10.497	54.88	45.12	30.203	15.654	14.549	6.814	0.552	6.262	8.287	4.788	7.551	2.394	4.42	7.182	11.971	2.762	2.21	5.893	3.683	6.077	5.341	3.683	6.814	1.289	2.026	0	1	0	0	0	0	0	0
Ehmt1	MGI:1924933	ENSMUSG00000036893	ENSMUST00000147147	Q5DW34	EHMT1_MOUSE	2	129687	42.8	18	27	5953	123734	1296	141999	25.309	7.639	48.225	51.775	29.09	14.506	14.583	8.951	3.858	6.944	7.639	2.238	6.404	2.855	3.009	5.941	8.025	2.546	3.704	5.324	4.475	5.71	8.951	5.556	5.324	0.694	1.852	0	1	1	0	0	0	1	0
Ehmt2	MGI:2148922	ENSMUSG00000013787	ENSMUST00000114033	Q9Z148	EHMT2_MOUSE	17	15584	54.75	14	28	3882	11702	1263	138039	25.812	7.68	52.177	47.823	29.137	14.568	14.568	8.076	3.405	5.622	8.947	2.059	8.709	2.85	3.642	4.276	8.789	2.059	3.167	7.363	3.325	7.443	8.155	4.038	5.305	1.029	1.742	0	1	0	0	0	0	1	0
Ei24	MGI:108090	ENSMUSG00000062762	ENSMUST00000238932	Q61070	EI24_MOUSE	9	18235	41.95	11	11	2220	16015	340	38932.7	33.529	16.471	60.588	39.412	18.824	12.647	6.176	6.765	1.471	2.647	3.529	8.824	4.706	2.353	7.059	4.412	13.824	1.765	2.353	5	5	5.882	11.176	2.059	5.882	2.647	2.647	0	1	1	0	0	0	0	0
Eif2ak1	MGI:1353448	ENSMUSG00000029613	ENSMUST00000100487	Q9Z2R9	E2AK1_MOUSE	5	37527	46.48	3	15	4325	33202	619	69702	28.756	9.532	48.788	51.212	27.625	14.055	13.57	5.17	1.454	5.008	8.562	3.069	5.977	3.231	4.685	5.331	11.632	1.939	4.2	4.362	6.3	5.493	8.239	4.847	7.27	0.646	2.585	0	1	0	0	0	0	1	0
Eif2ak2	MGI:1353449	ENSMUSG00000024079	ENSMUST00000024884	Q03963	E2AK2_MOUSE	17	30010	43.57	4	16	4313	25697	515	58279.9	23.495	11.456	45.631	54.369	30.874	17.476	13.398	5.437	1.748	5.437	7.961	5.049	6.796	2.524	4.854	10.097	8.155	1.748	4.854	2.913	4.272	4.854	8.738	5.631	5.049	0.583	3.301	0	1	1	1	0	0	1	0
Eif2ak3	MGI:1341830	ENSMUSG00000031668	ENSMUST00000034093	Q9Z2B5	E2AK3_MOUSE	6	60731	44.04	5	17	4513	56218	1114	124682	25.583	10.233	50	50	27.558	12.926	14.632	6.104	1.795	6.463	8.169	3.77	6.014	1.795	4.578	5.117	8.887	2.334	3.142	5.835	3.142	6.014	10.592	5.566	6.014	1.436	3.232	1	1	0	0	1	0	1	0
Eif2ak4	MGI:1353427	ENSMUSG00000005102	ENSMUST00000005233	Q9QZ05	E2AK4_MOUSE	2	86617	44.79	8	39	5212	81405	1648	186487	28.701	10.68	49.515	50.485	29.005	15.049	13.956	5.886	1.699	5.825	8.131	3.701	5.218	3.155	5.522	6.25	10.376	1.517	2.913	4.854	5.704	5.643	8.192	4.672	6.917	0.667	3.155	0	1	1	0	0	0	1	0
Eif4e2	MGI:1914440	ENSMUSG00000026254	ENSMUST00000076362	Q8BMB3	IF4E2_MOUSE	1	26575	45.86	8	7	3394	23181	245	28262.9	20.816	11.837	46.122	53.878	30.204	17.143	13.061	4.49	0.816	6.939	6.122	4.082	6.939	2.449	5.306	7.755	6.939	2.857	5.714	5.306	5.306	6.939	6.939	5.714	4.082	2.857	2.449	0	1	1	0	0	0	0	0
Eif4ebp1	MGI:103267	ENSMUSG00000031490	ENSMUST00000033880	Q60876	4EBP1_MOUSE	8	16346	48.42	2	3	1997	14349	117	12324.8	18.803	4.274	51.282	48.718	20.513	9.402	11.111	5.983	1.709	5.983	5.128	2.564	9.402	0	4.274	3.419	5.128	3.419	0.855	13.675	5.128	5.983	12.821	9.402	3.419	0	1.709	0	1	1	0	0	0	0	0
Eif4ebp2	MGI:109198	ENSMUSG00000020091	ENSMUST00000020288	P70445	4EBP2_MOUSE	10	24171	47.82	2	3	5784	18387	120	12898.4	25	7.5	50	50	21.667	11.667	10	8.333	1.667	6.667	3.333	2.5	7.5	3.333	5.833	2.5	6.667	2.5	6.667	9.167	5	5.833	8.333	8.333	4.167	0	1.667	0	1	0	0	0	0	0	0
Elane	MGI:2679229	ENSMUSG00000020125	ENSMUST00000046091	Q3UP87	ELNE_MOUSE	10	1969	54.7	1	5	984	985	265	28647.9	32.075	8.679	59.245	40.755	18.491	12.453	6.038	9.057	3.019	3.774	2.264	4.528	10.566	2.642	4.906	0.377	10.189	2.264	6.415	5.283	5.283	9.434	6.038	4.528	7.925	1.132	0.377	1	0	0	0	1	0	0	1
Elavl1	MGI:1100851	ENSMUSG00000040028	ENSMUST00000098950	P70372	ELAV1_MOUSE	8	40032	43.36	4	6	5743	34289	326	36169	26.074	11.656	51.84	48.16	23.926	14.11	9.816	7.055	0.92	4.908	4.908	5.521	8.589	2.454	6.135	5.521	6.442	3.374	6.748	3.681	3.681	6.135	8.896	4.908	6.442	0.613	3.067	0	1	1	0	0	0	0	0
Elavl3	MGI:109157	ENSMUSG00000003410	ENSMUST00000003501	Q60900	ELAV3_MOUSE	9	37019	50.42	3	7	5014	32005	367	39533.1	29.7	9.264	56.131	43.869	19.346	11.444	7.902	8.719	0.817	4.36	3.542	4.36	10.627	1.09	5.722	5.995	9.809	2.452	5.45	4.36	5.177	4.36	7.902	5.995	5.45	0.545	3.27	0	0	0	0	0	0	0	0
[truncated: 3,012 more rows]
[truncated: 64 more columns]

## Sheet: S3 RTM gene BP
Table S3: RTM dataset - Biological Process (Top 20)
Term	Count	%	P-Value	Bonferroni	Benjamini	FDR
[truncated: 20 more rows]

## Sheet: S4 RTM gene CC
Table S4: RTM dataset - Cellular Component (Top 20)
[truncated: 21 more rows]

[truncated: 9 more sheets: S5 Non-RTM gene BP, S6 Non-RTM gene cc, S7 Test 1 dataset, S8 Test 2 dataset, S9 Test 3 dataset, S10 Test 4 dataset, S11 Feature selection, S12 10-fold CV, S13  Gene prediction results]
